# Supplementary material for: Insights Into the Processing of Collocations During L2 English Reading: Evidence From Eye Movements
Source: Front Psychol. 2022 Mar 30;13:845590. doi: 10.3389/fpsyg.2022.845590 (PMC9005965; doi:10.3389/fpsyg.2022.845590)
Supplement: Supplementary file 1 [file Table_1.xlsx]

## Sheet: Sheet1
RECORDING_SESSION_LABEL	TRIAL_INDEX	DATA_FILE	EYE_USED	IA_AREA	IA_AVERAGE_FIX_PUPIL_SIZE	IA_BOTTOM	IA_DWELL_TIME	IA_DWELL_TIME_%	IA_DYNAMIC	IA_END_TIME	IA_FIRST_FIXATION_DURATION	IA_FIRST_FIXATION_INDEX	IA_FIRST_FIXATION_PREVIOUS_FIX_IA	IA_FIRST_FIXATION_PREVIOUS_IAREAS	IA_FIRST_FIXATION_RUN_INDEX	IA_FIRST_FIXATION_TIME	IA_FIRST_FIXATION_VISITED_IA_COUNT	IA_FIRST_FIXATION_X	IA_FIRST_FIXATION_Y	IA_FIRST_FIX_PROGRESSIVE	IA_FIRST_RUN_DWELL_TIME	IA_FIRST_RUN_END_TIME	IA_FIRST_RUN_FIXATION_%	IA_FIRST_RUN_FIXATION_COUNT	IA_FIRST_RUN_LANDING_POSITION	IA_FIRST_RUN_LAUNCH_SITE	IA_FIRST_RUN_START_TIME	IA_FIRST_SACCADE_AMPLITUDE	IA_FIRST_SACCADE_ANGLE	IA_FIRST_SACCADE_END_TIME	IA_FIRST_SACCADE_INDEX	IA_FIRST_SACCADE_START_TIME	IA_FIXATION_%	IA_FIXATION_COUNT	IA_FSA_COUNT_1	IA_FSA_COUNT_2	IA_FSA_COUNT_3	IA_FSA_DURATION_1	IA_FSA_DURATION_2	IA_FSA_DURATION_3	IA_GROUP	IA_ID	IA_INSTANCES_COUNT	IA_LABEL	IA_LAST_FIXATION_DURATION	IA_LAST_FIXATION_RUN	IA_LAST_FIXATION_TIME	IA_LAST_FIXATION_X	IA_LAST_FIXATION_Y
215	36	2b15.edf	RIGHT	6480	.	229	0	0	FALSE	.	.	.	.	.	.	.	.	.	.	.	.	.	.	.	.	.	.	.	.	.	.	.	0	0	0	0	0	0	0	0	.	2	.	T	.	.	.	.	.
24	9	2a4.edf	RIGHT	6118	1164	231	131	0.0473	FALSE	.	131	10	1	[1]	2	2903	1	610.6	200	1	131	3033	0.0833	1	57.6	2.6	2903	2.05	0	2902	10	2879	0.0833	1	0	0	1	0	0	205	.	2	.	T	131	1	2903	610.6	200
25	31	2a5.edf	RIGHT	7450	945	232	140	0.0488	FALSE	.	140	7	1	[1]	2	2035	1	498	200	1	140	2174	0.0769	1	50	30.9	2035	2.4	0	2034	6	2011	0.0769	1	0	0	1	0	0	196	.	2	.	T	140	1	2035	498	200
117	40	1a17.edf	RIGHT	4680	1742	226	153	0.0492	FALSE	.	153	11	1	[1]	2	2929	1	611.4	200	1	153	3081	0.0667	1	78.4	15.8	2929	3.23	0	2928	10	2903	0.0667	1	0	0	1	0	0	332	.	2	.	T	153	1	2929	611.4	200
211	22	2b11.edf	RIGHT	4753	580	236	161	0.0265	FALSE	.	161	16	1	[1]	3	5213	1	656.5	200	1	161	5373	0.0455	1	36.5	8	5213	1.08	0	5212	15	5171	0.0455	1	0	0	1	0	0	192	.	2	.	T	161	1	5213	656.5	200
113	25	1b13.edf	RIGHT	8084	498	232	174	0.0977	FALSE	.	91	7	1	[1]	2	1571	1	475.5	200	1	174	1893	0.2	2	55.5	19.5	1571	3.01	0	1570	6	1426	0.2	2	0	1	1	0	83	397	.	2	.	T	83	1	1810	490.9	200
119	15	1a19.edf	RIGHT	6390	1328	234	181	0.0825	FALSE	.	181	5	1	[1]	2	1767	1	439.6	200	1	181	1947	0.1111	1	81.6	33.8	1767	3.55	0	1766	4	1737	0.1111	1	0	0	1	0	0	174	.	2	.	T	181	1	1767	439.6	200
28	26	2b8.edf	RIGHT	6566	1898	231	193	0.0201	FALSE	.	193	24	1	[1]	2	9446	1	577.6	200	1	193	9638	0.0323	1	111.6	51.2	9446	1.75	0	9445	25	9423	0.0323	1	0	0	0	0	0	0	.	2	.	T	193	1	9446	577.6	200
119	3	1b19.edf	RIGHT	7139	1423	243	200	0.075	FALSE	.	200	10	1	[1]	3	2843	1	466.6	200	1	200	3042	0.0714	1	32.6	66.1	2843	2.74	0	2842	9	2819	0.0714	1	0	0	1	0	0	200	.	2	.	T	200	1	2843	466.6	200
115	32	1a15.edf	RIGHT	4730	1250	232	213	0.0779	FALSE	.	213	9	1	[1]	3	2341	1	589.3	200	1	213	2554	0.0714	1	47.3	63.3	2341	3.63	0	2340	9	2314	0.0714	1	0	0	1	0	0	183	.	2	.	T	213	1	2341	589.3	200
214	24	2b14.edf	RIGHT	6930	1020	232	219	0.0551	FALSE	.	219	12	1	[1]	2	3937	1	600	200	1	219	4156	0.0714	1	47	22.4	3937	1.87	0	3936	11	3906	0.0714	1	0	0	1	0	0	404	.	2	.	T	219	1	3937	600	200
215	39	2a15.edf	RIGHT	8680	842	240	219	0.124	FALSE	.	219	6	1	[1]	2	1493	1	570.6	200	1	219	1712	0.1111	1	51.6	12.1	1493	1.99	0	1492	5	1469	0.1111	1	0	0	1	0	0	209	.	2	.	T	219	1	1493	570.6	200
215	31	2b15.edf	RIGHT	7803	1001	232	223	0.092	FALSE	.	223	7	.	[1]	3	1667	1	536.5	200	1	223	1890	0.0833	1	69.5	0.6	1667	1.8	0	1666	6	1647	0.0833	1	0	0	1	0	0	174	.	2	.	T	223	1	1667	536.5	200
117	12	1b17.edf	RIGHT	6237	1137	226	227	0.0777	FALSE	.	116	6	1	[1]	2	2009	1	605.2	200	1	116	2124	0.0769	1	86.2	1.3	2009	2.85	0	2008	5	1983	0.1538	2	1	0	1	129	0	287	.	2	.	T	111	2	3349	666.8	200
115	12	1b15.edf	RIGHT	6106	1207	232	229	0.0863	FALSE	.	229	7	1	[1]	2	1912	1	572.5	200	1	229	2141	0.0769	1	53.5	30.2	1912	2.6	0	1911	7	1887	0.0769	1	0	0	1	0	0	276	.	2	.	T	229	1	1912	572.5	200
21	17	2b1.edf	RIGHT	6627	826	231	230	0.0867	FALSE	.	230	9	1	[1]	2	2439	1	630.2	200	1	230	2668	0.0833	1	63.2	8.5	2439	2.08	0	2438	8	2417	0.0833	1	0	0	1	0	0	209	.	2	.	T	230	1	2439	630.2	200
115	36	1b15.edf	RIGHT	7104	1022	249	235	0.0755	FALSE	.	235	11	1	[1]	2	2733	1	681.3	200	1	235	2968	0.0667	1	63.3	9.8	2733	2.42	0	2732	10	2709	0.0667	1	0	0	1	0	0	201	.	2	.	T	235	1	2733	681.3	200
215	30	2b15.edf	RIGHT	4320	958	224	237	0.0612	FALSE	.	237	6	1	[1]	3	1280	1	509.1	200	1	237	1517	0.0526	1	40.1	48	1280	2.38	0	1279	5	1257	0.0526	1	0	0	1	0	0	226	.	2	.	T	237	1	1280	509.1	200
21	28	2b1.edf	RIGHT	7392	801	235	241	0.1006	FALSE	.	241	6	1	[1]	2	1676	1	486.5	200	1	241	1916	0.0909	1	52.5	1.6	1676	1.52	0	1675	5	1657	0.0909	1	0	0	1	0	0	240	.	2	.	T	241	1	1676	486.5	200
210	10	2a10.edf	RIGHT	6860	1121	234	242	0.0627	FALSE	.	242	13	1	[1]	3	3295	1	662	200	1	242	3536	0.0667	1	63	3.6	3295	1.61	0	3294	12	3275	0.0667	1	0	0	1	0	0	226	.	2	.	T	242	1	3295	662	200
18	8	1b8.edf	RIGHT	6517	1077	234	246	0.0656	FALSE	.	246	14	1	[1]	2	4057	1	677.1	200	1	246	4302	0.0667	1	49.1	26.8	4057	2.27	0	4056	13	4034	0.0667	1	0	0	1	0	0	193	.	2	.	T	246	1	4057	677.1	200
112	40	1b12.edf	RIGHT	4268	910	228	250	0.0754	FALSE	.	250	6	1	[1]	2	1464	1	504.4	200	1	250	1714	0.0714	1	35.4	36.6	1464	2.49	0	1463	5	1438	0.0714	1	0	0	1	0	0	323	.	2	.	T	250	1	1464	504.4	200
119	39	1b19.edf	RIGHT	5508	1297	221	251	0.0763	FALSE	.	251	10	.	[1]	3	2602	1	545.8	200	1	251	2852	0.0769	1	79.8	1.4	2602	2.6	0	2601	9	2576	0.0769	1	0	0	1	0	0	202	.	2	.	T	251	1	2602	545.8	200
23	11	2b3.edf	RIGHT	5355	803.5	232	252	0.1095	FALSE	.	102	9	1	[1]	2	2498	1	561.1	200	1	252	2929	0.1667	2	39.1	70.1	2498	3.4	0	2497	8	2463	0.1667	2	0	1	1	0	150	287	.	2	.	T	150	1	2779	615.1	200
27	14	2b7.edf	RIGHT	6930	1002	232	253	0.0577	FALSE	.	253	11	1	[1]	2	3839	1	592.8	200	1	253	4091	0.0667	1	39.8	80.5	3839	3.96	0	3838	10	3803	0.0667	1	0	0	1	0	0	248	.	2	.	T	253	1	3839	592.8	200
215	18	2b15.edf	RIGHT	6930	964	232	255	0.1377	FALSE	.	255	9	1	[1]	2	2093	1	619.7	200	1	255	2348	0.0909	1	66.7	74.6	2093	4.1	0	2092	9	2062	0.0909	1	0	0	1	0	0	134	.	2	.	T	255	1	2093	619.7	200
217	33	2b17.edf	RIGHT	4753	1045	236	257	0.038	FALSE	.	257	20	1	[1]	2	5438	1	647	200	1	257	5694	0.037	1	27	30	5438	1.73	0	5437	19	5416	0.037	1	0	0	1	0	0	291	.	2	.	T	257	1	5438	647	200
117	20	1a17.edf	RIGHT	7802	1292	237	263	0.0832	FALSE	.	104	5	1	[1]	2	1259	1	459	200	1	263	1621	0.1667	2	59	6.8	1259	1.92	0	1258	4	1237	0.1667	2	0	1	1	0	159	237	.	2	.	T	159	1	1463	503.2	200
112	10	1b12.edf	RIGHT	4350	918	222	264	0.0925	FALSE	.	180	10	1	[1]	2	2344	1	623.5	200	1	180	2524	0.0667	1	72.5	4.8	2344	2.41	0	2343	9	2320	0.1333	2	0	0	1	0	0	253	.	2	.	T	84	2	3463	580.7	200
12	10	1b2.edf	RIGHT	5217	690	229	266	0.0467	FALSE	.	266	11	1	[1]	4	5380	1	561.1	200	1	266	5645	0.0556	1	128.1	10.2	5380	2.69	0	5379	11	5355	0.0556	1	0	0	1	0	0	316	.	2	.	T	266	1	5380	561.1	200
112	2	1b12.edf	RIGHT	5904	1003	231	269	0.1345	FALSE	.	269	6	1	[1]	3	1295	1	500.6	200	1	269	1564	0.0909	1	89.6	39.2	1295	3.94	0	1294	5	1269	0.0909	1	0	0	1	0	0	263	.	2	.	T	269	1	1295	500.6	200
112	17	1b12.edf	RIGHT	4514	930	226	271	0.0855	FALSE	.	271	8	1	[1]	2	2183	1	600.5	200	1	271	2454	0.0833	1	69.5	6.5	2183	2.4	0	2182	7	2159	0.0833	1	0	0	1	0	0	290	.	2	.	T	271	1	2183	600.5	200
117	15	1a17.edf	RIGHT	5661	1440	226	277	0.0969	FALSE	.	277	11	1	[1]	2	2340	1	728	200	1	277	2616	0.0667	1	62	46	2340	3.57	0	2339	10	2310	0.0667	1	0	0	1	0	0	210	.	2	.	T	277	1	2340	728	200
119	23	1a19.edf	RIGHT	6930	1041.5	232	280	0.0849	FALSE	.	105	10	1	[1]	2	3003	1	688	200	1	280	3304	0.1333	2	93	0.3	3003	2.96	0	3002	9	2969	0.1333	2	1	1	0	161	175	0	.	2	.	T	175	1	3130	617.8	200
215	3	2b15.edf	RIGHT	5324	826.5	229	282	0.1743	FALSE	.	161	6	1	[1]	2	1360	1	513.5	200	1	161	1521	0.1111	1	82.5	5	1360	2.57	0	1359	5	1335	0.2222	2	0	0	2	0	0	435	.	2	.	T	121	2	1794	543.6	200
211	8	2b11.edf	RIGHT	6930	739	232	288	0.0541	FALSE	.	288	15	1	[1]	3	5276	1	626	200	1	288	5563	0.0588	1	73	3.8	5276	2.33	0	5275	14	5251	0.0588	1	0	0	1	0	0	261	.	2	.	T	288	1	5276	626	200
119	32	1a19.edf	RIGHT	6776	1093	228	289	0.0892	FALSE	.	289	12	1	[1]	2	2991	1	667.1	200	1	289	3279	0.0714	1	36.1	87.2	2991	3.25	0	2990	11	2965	0.0714	1	0	0	1	0	0	271	.	2	.	T	289	1	2991	667.1	200
215	29	2a15.edf	RIGHT	6380	838	228	291	0.1248	FALSE	.	291	8	1	[1]	2	2335	1	714.2	200	1	291	2626	0.1	1	51.2	50.5	2335	3.12	0	2334	7	2306	0.1	1	0	0	1	0	0	205	.	2	.	T	291	1	2335	714.2	200
117	17	1b17.edf	RIGHT	6106	1428	232	292	0.0934	FALSE	.	292	10	1	[1]	4	2801	1	573.6	200	1	292	3092	0.0667	1	54.6	13.3	2801	2.59	0	2800	11	2774	0.0667	1	0	0	1	0	0	300	.	2	.	T	292	1	2801	573.6	200
215	17	2b15.edf	RIGHT	6480	948	232	293	0.1671	FALSE	.	188	5	1	[1]	2	1314	1	434.3	200	1	293	1632	0.2	2	54.3	47.6	1314	2.89	0	1313	5	1290	0.2	2	0	1	1	0	105	129	.	2	.	T	105	1	1527	507.9	200
17	32	1a7.edf	RIGHT	5661	1114	226	294	0.0271	FALSE	.	294	15	1	[1]	3	3946	1	716.9	200	1	294	4239	0.025	1	50.9	52.9	3946	2.66	0	3945	15	3923	0.025	1	0	0	0	0	0	0	.	2	.	T	294	1	3946	716.9	200
25	4	2b5.edf	RIGHT	7632	901	235	294	0.0582	FALSE	.	294	13	1	[1]	4	3180	1	584.2	200	1	294	3473	0.0417	1	64.2	28.9	3180	2.98	0	3179	12	3146	0.0417	1	0	0	0	0	0	0	.	2	.	T	294	1	3180	584.2	200
215	14	2b15.edf	RIGHT	7632	909	235	297	0.1436	FALSE	.	297	7	1	[1]	2	1746	1	575.6	200	1	297	2043	0.1	1	55.6	39.6	1746	2.78	0	1745	6	1720	0.1	1	0	0	1	0	0	196	.	2	.	T	297	1	1746	575.6	200
21	39	2b1.edf	RIGHT	7436	882	234	298	0.1023	FALSE	.	298	6	1	[1]	2	1795	1	522.3	200	1	298	2092	0.0833	1	55.3	40.3	1795	3.15	0	1794	5	1768	0.0833	1	0	0	1	0	0	364	.	2	.	T	298	1	1795	522.3	200
23	9	2b3.edf	RIGHT	4753	957	236	299	0.0551	FALSE	.	299	15	1	[1]	2	4009	1	646	200	1	299	4308	0.0435	1	26	24.2	4009	1.34	0	4008	14	3991	0.0435	1	0	0	1	0	0	175	.	2	.	T	299	1	4009	646	200
21	6	2b1.edf	RIGHT	7632	964.5	235	304	0.099	FALSE	.	115	7	1	[1]	2	2337	1	561.8	200	1	304	2786	0.1667	2	41.8	40.1	2337	2.33	0	2336	6	2313	0.1667	2	0	1	1	0	189	260	.	2	.	T	189	1	2598	603	200
21	40	2b1.edf	RIGHT	7803	824	232	309	0.1296	FALSE	.	309	6	1	[1]	2	1394	1	537.7	200	1	309	1702	0.0909	1	70.7	13.9	1394	2.53	0	1393	5	1369	0.0909	1	0	0	1	0	0	264	.	2	.	T	309	1	1394	537.7	200
26	18	2a6.edf	RIGHT	6118	1861	231	310	0.1123	FALSE	.	228	9	1	[1]	2	2538	1	554.6	200	1	310	2866	0.1538	2	1.6	95.2	2538	3.22	0	2537	8	2505	0.1538	2	0	1	1	0	82	155	.	2	.	T	82	1	2785	604.7	200
117	23	1b17.edf	RIGHT	6194	1226.5	230	310	0.0735	FALSE	.	212	7	1	[1]	3	1867	1	533.8	200	1	310	2189	0.1111	2	78.8	0.4	1867	2.71	0	1866	7	1841	0.1111	2	0	1	1	0	98	270	.	2	.	T	98	1	2092	507.5	200
215	33	2a15.edf	RIGHT	5376	704.5	237	311	0.1337	FALSE	.	107	7	1	[1]	2	1586	1	575	200	1	311	2026	0.1538	2	20	54.8	1586	1.95	0	1585	6	1564	0.1538	2	0	1	1	0	204	199	.	2	.	T	204	1	1822	634.1	200
117	9	1a17.edf	RIGHT	4730	1613.5	232	313	0.0954	FALSE	.	178	13	1	[1]	2	2973	1	558.8	200	1	313	3312	0.1111	2	16.8	55.1	2973	2.28	0	2972	13	2950	0.1111	2	0	1	1	0	135	161	.	2	.	T	135	1	3178	646.7	200
18	25	1b8.edf	RIGHT	5187	1046	228	314	0.1426	FALSE	.	314	8	1	[1]	2	1933	1	631.2	200	1	314	2246	0.0909	1	112.2	70.9	1933	3.03	0	1932	8	1885	0.0909	1	0	0	1	0	0	302	.	2	.	T	314	1	1933	631.2	200
117	8	1b17.edf	RIGHT	5586	1286.5	229	314	0.1015	FALSE	.	145	9	1	[1]	2	2515	1	627.8	200	1	314	2853	0.1333	2	63.8	3.6	2515	2.13	0	2514	10	2491	0.1333	2	0	1	1	0	169	196	.	2	.	T	169	1	2685	691.9	200
212	30	2b12.edf	RIGHT	6480	1534	229	320	0.0915	FALSE	.	139	6	.	[1]	3	2082	1	484.6	200	1	320	2569	0.1667	2	53.6	0.5	2082	1.55	0	2081	6	2053	0.1667	2	0	1	1	0	181	383	.	2	.	T	181	1	2388	557.6	200
117	15	1b17.edf	RIGHT	4288	1420	223	321	0.0926	FALSE	.	321	10	1	[1]	2	2407	1	743.9	200	1	321	2727	0.0667	1	82.9	7.8	2407	3.16	0	2406	9	2376	0.0667	1	0	0	1	0	0	302	.	2	.	T	321	1	2407	743.9	200
213	31	2b13.edf	RIGHT	5355	1388	232	322	0.1105	FALSE	.	322	8	1	[1]	2	2064	1	632.7	200	1	322	2386	0.0833	1	110.7	131.2	2064	7.39	0	2063	7	2020	0.0833	1	0	0	1	0	0	236	.	2	.	T	322	1	2064	632.7	200
18	37	1b8.edf	RIGHT	5580	979	228	323	0.0678	FALSE	.	169	22	1	[1]	2	4958	1	586.7	200	1	323	5307	0.0769	2	22.7	36.5	4958	1.93	0	4957	23	4933	0.0769	2	0	1	1	0	154	218	.	2	.	T	154	1	5154	670.8	200
13	12	1b3.edf	RIGHT	7104	1231	249	326	0.0608	FALSE	.	326	11	1	[1]	2	3470	1	652.8	200	1	326	3796	0.0556	1	34.8	40.4	3470	2.65	0	3469	10	3444	0.0556	1	0	0	1	0	0	396	.	2	.	T	326	1	3470	652.8	200
215	9	2b15.edf	RIGHT	7049	839	235	328	0.2481	FALSE	.	168	4	1	[1]	2	997	1	400.8	200	1	328	1351	0.2857	2	22.8	63.6	997	2.53	0	996	3	973	0.2857	2	0	1	1	0	160	197	.	2	.	T	160	1	1191	476.6	200
115	35	1b15.edf	RIGHT	5453	1139.5	231	331	0.2106	FALSE	.	174	5	1	[1]	2	1183	1	411	200	1	331	1539	0.2222	2	33	23	1183	1.77	0	1182	5	1160	0.2222	2	0	1	1	0	157	167	.	2	.	T	157	1	1382	478.7	200
220	8	2b20.edf	RIGHT	5324	1083	229	332	0.1518	FALSE	.	246	7	1	[1]	2	1696	1	481.8	200	1	246	1941	0.0833	1	50.8	38.8	1696	2.89	0	1695	7	1668	0.1667	2	0	0	1	0	0	368	.	2	.	T	86	2	2103	533.8	200
115	2	1a15.edf	RIGHT	5550	1112	237	332	0.1261	FALSE	.	332	9	1	[1]	2	2074	1	634	200	1	332	2406	0.0714	1	79	2.8	2074	2.28	0	2073	9	2050	0.0714	1	0	0	1	0	0	139	.	2	.	T	332	1	2074	634	200
211	20	2b11.edf	RIGHT	5355	716	232	334	0.0653	FALSE	.	334	11	1	[1]	2	3875	1	592.5	200	1	334	4208	0.0588	1	70.5	10.8	3875	2.63	0	3874	11	3849	0.0588	1	0	0	1	0	0	288	.	2	.	T	334	1	3875	592.5	200
21	18	2a1.edf	RIGHT	8680	960	240	334	0.0862	FALSE	.	334	8	1	[1]	2	2296	1	578.5	200	1	334	2629	0.0667	1	59.5	35.2	2296	2.96	0	2295	8	2270	0.0667	1	0	0	1	0	0	271	.	2	.	T	334	1	2296	578.5	200
116	37	1a16.edf	RIGHT	6776	2136	228	335	0.0763	FALSE	.	167	15	1	[1]	2	3902	1	672.7	200	1	335	4261	0.1053	2	41.7	17.6	3902	1.92	0	3901	14	3880	0.1053	2	0	1	1	0	168	351	.	2	.	T	168	1	4093	732.8	200
116	13	1b16.edf	RIGHT	5453	1848	231	336	0.1244	FALSE	.	336	8	1	[1]	2	2265	1	454.6	200	1	336	2601	0.0833	1	76.6	4.5	2265	2.22	0	2264	8	2242	0.0833	1	0	0	1	0	0	180	.	2	.	T	336	1	2265	454.6	200
13	34	1a3.edf	RIGHT	5661	990	226	339	0.1007	FALSE	.	339	12	1	[1]	2	3647	1	737	200	1	339	3986	0.0769	1	71	72.6	3647	4.65	0	3646	11	3611	0.0769	1	0	0	1	0	0	156	.	2	.	T	339	1	3647	737	200
115	23	1a15.edf	RIGHT	5453	1286	228	339	0.1494	FALSE	.	134	9	1	[1]	2	2034	1	620.8	200	1	339	2398	0.1538	2	10.8	58	2034	2.15	0	2033	9	2011	0.1538	2	0	1	1	0	205	209	.	2	.	T	205	1	2193	684.1	200
21	38	2a1.edf	RIGHT	6688	858	229	340	0.116	FALSE	.	144	5	1	[1]	2	1418	1	399	200	1	340	1770	0.1538	2	65	41.5	1418	3.36	0	1417	4	1391	0.1538	2	0	1	1	0	196	240	.	2	.	T	196	1	1575	372.2	200
112	31	1a12.edf	RIGHT	6776	823	228	346	0.1141	FALSE	.	176	11	1	[1]	2	3100	1	702.1	200	1	346	3469	0.1429	2	71.1	8.7	3100	2.41	0	3099	11	3077	0.1429	2	0	1	1	0	170	265	.	2	.	T	170	1	3299	761.3	200
117	34	1b17.edf	RIGHT	6517	1035	234	351	0.1245	FALSE	.	174	11	1	[1]	2	2985	1	697	200	1	351	3430	0.1429	2	69	16.4	2985	2.63	0	2984	11	2958	0.1429	2	0	1	1	0	177	247	.	2	.	T	177	1	3254	704.4	200
115	1	1b15.edf	RIGHT	5580	1166	228	352	0.1099	FALSE	.	196	8	1	[1]	2	2099	1	614.5	200	1	352	2471	0.125	2	50.5	51.6	2099	2.97	0	2098	7	2074	0.125	2	0	1	1	0	156	209	.	2	.	T	156	1	2315	662.2	200
110	25	1a10.edf	RIGHT	4680	1137.5	226	352	0.1061	FALSE	.	180	15	1	[1]	2	3242	1	578.3	200	1	352	3615	0.1	2	45.3	9.6	3242	1.95	0	3241	15	3220	0.1	2	0	1	1	0	172	195	.	2	.	T	172	1	3444	617.5	200
220	7	2b20.edf	RIGHT	5355	1079	232	355	0.102	FALSE	.	268	8	1	[1]	3	1901	1	590	200	1	355	2272	0.1111	2	68	8.9	1901	2.29	0	1900	8	1878	0.1111	2	0	1	1	0	87	286	.	2	.	T	87	1	2186	610.6	200
29	14	2a9.edf	RIGHT	10117	1762	245	356	0.0839	FALSE	.	182	13	1	[1]	2	3537	1	539.8	200	1	356	3916	0.1	2	26.8	18.7	3537	1.62	0	3536	13	3517	0.1	2	0	1	1	0	174	194	.	2	.	T	174	1	3743	607.5	200
23	18	2b3.edf	RIGHT	6930	888	232	357	0.1377	FALSE	.	264	8	1	[1]	2	2518	1	595.7	200	1	357	2900	0.1667	2	42.7	87.6	2518	3.91	0	2517	7	2485	0.1667	2	0	1	1	0	93	184	.	2	.	T	93	1	2807	671.8	200
115	13	1a15.edf	RIGHT	6776	1232	228	358	0.1614	FALSE	.	183	10	1	[1]	3	2169	1	671.2	200	1	358	2551	0.1538	2	40.2	7.4	2169	1.56	0	2168	9	2149	0.1538	2	0	1	1	0	175	150	.	2	.	T	175	1	2376	741	200
212	10	2b12.edf	RIGHT	11346	1440.5	245	358	0.0891	FALSE	.	205	9	1	[1]	2	2203	1	564.2	200	1	205	2408	0.0526	1	31.2	21.8	2203	1.8	0	2202	8	2182	0.1053	2	1	0	1	182	0	199	.	2	.	T	153	2	2651	652.7	200
212	24	2b12.edf	RIGHT	7560	1457	239	359	0.1423	FALSE	.	359	7	1	[1]	3	2780	1	476.3	200	1	359	3139	0.1111	1	64.3	44.7	2780	3.22	0	2779	7	2733	0.1111	1	0	0	1	0	0	202	.	2	.	T	359	1	2780	476.3	200
25	3	2a5.edf	RIGHT	6380	873	228	362	0.0822	FALSE	.	362	10	1	[1]	2	3108	1	723	200	1	362	3469	0.0588	1	60	30.1	3108	2.8	0	3107	11	3083	0.0588	1	0	0	0	0	0	0	.	2	.	T	362	1	3108	723	200
21	8	2b1.edf	RIGHT	6480	1019.5	229	365	0.1283	FALSE	.	201	8	1	[1]	2	2391	1	492	200	1	201	2591	0.0769	1	61	23	2391	2.43	0	2390	8	2366	0.1538	2	0	0	1	0	0	227	.	2	.	T	164	2	3475	478.6	200
112	36	1a12.edf	RIGHT	6390	762.5	234	369	0.1582	FALSE	.	169	7	1	[1]	2	1768	1	379.4	200	1	369	2160	0.1818	2	21.4	60.5	1768	2.83	0	1767	8	1742	0.1818	2	0	1	1	0	200	192	.	2	.	T	200	1	1960	441.1	200
215	26	2b15.edf	RIGHT	5687	969.5	234	371	0.1079	FALSE	.	251	13	1	[1]	2	3149	1	702.4	200	1	371	3544	0.1111	2	38.4	93	3149	4.1	0	3148	14	3116	0.1111	2	1	1	0	111	120	0	.	2	.	T	120	1	3424	769.1	200
21	15	2a1.edf	RIGHT	10608	951.5	235	372	0.1079	FALSE	.	197	5	1	[1]	2	1442	1	394.6	200	1	372	1851	0.1176	2	71.6	24.3	1442	3	0	1441	5	1418	0.1176	2	0	1	1	0	175	277	.	2	.	T	175	1	1677	525.6	200
117	11	1a17.edf	RIGHT	9152	1613	237	372	0.1103	FALSE	.	190	5	1	[1]	2	1245	1	391.2	200	1	372	1641	0.1333	2	58.2	5.9	1245	2.04	0	1244	4	1222	0.1333	2	0	1	1	0	182	266	.	2	.	T	182	1	1460	473.4	200
13	9	1b3.edf	RIGHT	4268	851.5	228	373	0.0864	FALSE	.	214	12	1	[1]	2	3195	1	535.4	200	1	373	3578	0.1111	2	66.4	20.7	3195	2.85	0	3194	11	3168	0.1111	2	0	1	1	0	159	320	.	2	.	T	159	1	3419	524.1	200
112	13	1a12.edf	RIGHT	5550	837.5	237	373	0.1283	FALSE	.	183	8	1	[1]	2	1912	1	601.5	200	1	183	2095	0.0714	1	46.5	23.8	1912	2.37	0	1911	7	1885	0.1429	2	0	0	2	0	0	323	.	2	.	T	190	2	2280	644	200
112	36	1b12.edf	RIGHT	5453	1155	231	375	0.1517	FALSE	.	174	5	1	[1]	2	1288	1	391.7	200	1	375	1690	0.1818	2	13.7	44.6	1288	1.98	0	1287	4	1264	0.1818	2	0	1	1	0	201	219	.	2	.	T	201	1	1489	466.6	200
21	4	2b1.edf	RIGHT	7600	921.5	237	375	0.1487	FALSE	.	199	8	1	[1]	2	2112	1	532.8	200	1	199	2310	0.0909	1	43.8	16.9	2112	1.5	0	2111	7	2092	0.1818	2	0	0	2	0	0	532	.	2	.	T	176	2	2554	624.6	200
21	30	2b1.edf	RIGHT	4753	837	236	377	0.0866	FALSE	.	377	11	3	[3, 1]	3	3077	2	715.9	200	0	377	3453	0.0588	1	95.9	-126.2	3077	1.02	180	3076	10	3061	0.0588	1	0	0	1	0	0	317	.	2	.	T	377	1	3077	715.9	200
117	5	1a17.edf	RIGHT	6501	1940.5	226	377	0.1722	FALSE	.	192	5	1	[1]	2	1114	1	342.3	200	1	377	1588	0.1538	2	19.3	35.4	1114	1.9	0	1113	5	1092	0.1538	2	0	1	1	0	185	182	.	2	.	T	185	1	1404	481.5	200
115	30	1b15.edf	RIGHT	7139	1100.5	243	377	0.1957	FALSE	.	175	7	1	[1]	2	2005	1	476.3	200	1	377	2406	0.2222	2	42.3	41.1	2005	2.21	0	2004	7	1974	0.2222	2	0	1	1	0	202	214	.	2	.	T	202	1	2204	551.4	200
215	9	2a15.edf	RIGHT	7470	777.5	232	380	0.1949	FALSE	.	184	7	1	[1]	2	1697	1	542	200	1	380	2102	0.2222	2	45	5.6	1697	1.65	0	1696	7	1675	0.2222	2	0	1	1	0	196	370	.	2	.	T	196	1	1906	622	200
18	31	1b8.edf	RIGHT	5904	1008	231	383	0.1289	FALSE	.	243	10	1	[1]	2	2674	1	446.9	200	1	383	3082	0.1333	2	35.9	7.9	2674	1.61	0	2673	10	2649	0.1333	2	0	1	1	0	140	182	.	2	.	T	140	1	2943	530.4	200
115	30	1a15.edf	RIGHT	7296	1122	235	384	0.1851	FALSE	.	226	7	1	[1]	3	1627	1	494	200	1	384	2037	0.1818	2	47	17.5	1627	2.07	0	1626	6	1606	0.1818	2	0	1	1	0	158	203	.	2	.	T	158	1	1879	583.8	200
115	9	1b15.edf	RIGHT	7200	1041	235	386	0.1376	FALSE	.	161	8	1	[1]	2	2237	1	589.9	200	1	386	2646	0.1667	2	47.9	26.2	2237	2.27	0	2236	7	2215	0.1667	2	0	1	1	0	225	266	.	2	.	T	225	1	2421	650.8	200
215	15	2a15.edf	RIGHT	6768	865	232	390	0.2058	FALSE	.	254	7	1	[1]	2	1773	1	577.3	200	1	390	2189	0.1818	2	43.3	56	1773	3.18	0	1772	8	1746	0.1818	2	0	1	1	0	136	119	.	2	.	T	136	1	2053	667.8	200
111	34	1b11.edf	RIGHT	6300	841	234	392	0.0883	FALSE	.	392	7	1	[1]	2	2099	1	464.9	200	1	392	2490	0.0625	1	52.9	33.5	2099	2.45	0	2098	6	2077	0.0625	1	0	0	1	0	0	164	.	2	.	T	392	1	2099	464.9	200
118	9	1a18.edf	RIGHT	4680	1165	226	394	0.104	FALSE	.	216	12	1	[1]	2	3575	1	555.9	200	1	394	4000	0.1333	2	22.9	20.8	3575	1.6	0	3574	11	3554	0.1333	2	0	1	1	0	178	192	.	2	.	T	178	1	3823	615.5	200
115	28	1a15.edf	RIGHT	7802	1272.5	237	398	0.2641	FALSE	.	192	6	1	[1]	3	1245	1	450.7	200	1	398	1666	0.2222	2	50.7	29.5	1245	2.59	0	1244	5	1221	0.2222	2	0	1	1	0	206	145	.	2	.	T	206	1	1460	518.3	200
23	14	2b3.edf	RIGHT	6384	870	228	399	0.1071	FALSE	.	210	12	1	[1]	2	3368	1	543.6	200	1	399	3791	0.1176	2	70.6	17.1	3368	2.09	0	3367	11	3343	0.1176	2	0	1	1	0	189	208	.	2	.	T	189	1	3602	620.9	200
219	35	2a19.edf	RIGHT	10441	1736.5	235	399	0.1985	FALSE	.	237	5	1	[1]	2	1372	1	436.2	200	1	399	1884	0.1818	2	45.2	49.4	1372	3.01	0	1371	4	1343	0.1818	2	0	1	1	0	162	195	.	2	.	T	162	1	1723	576.7	200
18	15	1b8.edf	RIGHT	7100	1129	237	399	0.0926	FALSE	.	255	12	1	[1]	2	3578	1	517.6	200	1	399	4009	0.1111	2	53.6	46.2	3578	3.15	0	3577	13	3553	0.1111	2	0	1	1	0	144	237	.	2	.	T	144	1	3866	569.4	200
117	3	1b17.edf	RIGHT	5904	1157	231	400	0.1119	FALSE	.	241	7	1	[1]	2	2626	1	471.8	200	1	400	3037	0.1667	2	60.8	23	2626	2.52	0	2625	7	2601	0.1667	2	0	1	1	0	159	181	.	2	.	T	159	1	2879	445.8	200
25	13	2b5.edf	RIGHT	4753	936	236	401	0.0809	FALSE	.	197	10	1	[1]	2	3347	1	640.7	200	1	401	3769	0.1	2	20.7	44.8	3347	2.22	0	3346	11	3323	0.1	2	0	1	1	0	204	199	.	2	.	T	204	1	3566	699	200
211	25	2b11.edf	RIGHT	5280	591	229	401	0.0461	FALSE	.	127	28	1	[1]	2	9511	1	659	200	1	401	9940	0.0667	2	28	55.8	9511	0.03	0	9510	28	9495	0.0667	2	0	1	1	0	274	252	.	2	.	T	274	1	9667	747.7	200
115	29	1b15.edf	RIGHT	5217	1151	229	401	0.2535	FALSE	.	211	6	1	[1]	2	1168	1	446.8	200	1	401	1596	0.2	2	13.8	55.8	1168	2.44	0	1167	5	1145	0.2	2	0	1	1	0	190	199	.	2	.	T	190	1	1406	541.9	200
25	22	2a5.edf	RIGHT	7128	973	235	402	0.2252	FALSE	.	243	5	1	[1]	2	1555	1	383.8	200	1	402	1979	0.25	2	27.8	68.7	1555	3.42	0	1554	4	1528	0.25	2	0	1	1	0	159	296	.	2	.	T	159	1	1821	463.7	200
25	25	2b5.edf	RIGHT	6480	1001	229	402	0.1153	FALSE	.	225	9	1	[1]	2	2322	1	504.3	200	1	402	2754	0.1333	2	73.3	2.7	2322	2.34	0	2321	8	2299	0.1333	2	0	1	1	0	177	266	.	2	.	T	177	1	2578	573.2	200
113	28	1b13.edf	RIGHT	6517	620.5	234	406	0.1678	FALSE	.	246	7	1	[1]	2	2131	1	677	200	1	406	2560	0.1818	2	49	48.7	2131	3.14	0	2130	7	2101	0.1818	2	0	1	1	0	160	220	.	2	.	T	160	1	2400	731.8	200
23	38	2a3.edf	RIGHT	10441	682.5	235	406	0.094	FALSE	.	149	11	1	[1]	2	7756	1	449.9	200	1	406	8187	0.1333	2	58.9	3.4	7756	1.58	0	7755	14	7734	0.1333	2	0	1	1	0	257	235	.	2	.	T	257	1	7930	538.8	200
111	11	1b11.edf	RIGHT	6517	851.5	234	407	0.1334	FALSE	.	249	10	1	[1]	4	3121	1	707.7	200	1	249	3369	0.0833	1	79.7	26.4	3121	3.06	0	3120	10	3096	0.1667	2	0	0	1	0	0	321	.	2	.	T	158	2	3734	734.8	200
214	13	2a14.edf	RIGHT	6768	1235.5	232	410	0.0966	FALSE	.	154	13	1	[1]	4	3980	1	580.6	200	1	410	4415	0.1111	2	46.6	18.4	3980	1.84	0	3979	13	3949	0.1111	2	0	1	1	0	256	367	.	2	.	T	256	1	4159	660.3	200
113	4	1b13.edf	RIGHT	5964	724.5	232	411	0.199	FALSE	.	201	7	1	[1]	2	1581	1	525.1	200	1	411	2017	0.1818	2	48.1	43.6	1581	2.97	0	1580	6	1553	0.1818	2	0	1	1	0	210	224	.	2	.	T	210	1	1807	592.3	200
115	6	1b15.edf	RIGHT	4514	1007.5	226	411	0.1782	FALSE	.	211	8	1	[1]	2	1705	1	551.4	200	1	411	2138	0.1538	2	20.4	22.5	1705	1.42	0	1704	7	1685	0.1538	2	0	1	1	0	200	180	.	2	.	T	200	1	1938	615	200
217	40	2b17.edf	RIGHT	6674	977.5	234	411	0.0888	FALSE	.	205	13	1	[1]	2	3653	1	590.6	200	1	411	4087	0.1053	2	46.6	33.3	3653	2.58	0	3652	12	3628	0.1053	2	0	1	1	0	206	139	.	2	.	T	206	1	3882	653.8	200
16	12	1a6.edf	RIGHT	6776	1176.67	228	413	0.1091	FALSE	.	88	15	1	[1]	2	3724	1	680.4	200	1	413	4442	0.1579	3	49.4	8.2	3724	1.8	0	3723	15	3702	0.1579	3	0	2	1	0	325	214	.	2	.	T	151	1	4292	764.6	200
115	31	1b15.edf	RIGHT	5187	1211	228	413	0.1383	FALSE	.	206	7	1	[1]	2	1969	1	572.2	200	1	413	2404	0.1538	2	53.2	6	1969	1.93	0	1968	6	1946	0.1538	2	0	1	1	0	207	201	.	2	.	T	207	1	2197	623	200
25	27	2b5.edf	RIGHT	6930	943.5	232	415	0.1716	FALSE	.	276	6	1	[1]	2	1738	1	614.2	200	1	415	2174	0.1818	2	61.2	60	1738	3.88	0	1737	5	1702	0.1818	2	0	1	1	0	139	201	.	2	.	T	139	1	2036	690.8	200
16	4	1a6.edf	RIGHT	6390	1282	234	415	0.1134	FALSE	.	201	12	1	[1]	3	3277	1	370.1	200	1	415	3714	0.125	2	12.1	21.7	3277	0.8	0	3276	11	3264	0.125	2	0	1	1	0	214	151	.	2	.	T	214	1	3501	461.7	200
119	16	1a19.edf	RIGHT	6468	1116	229	415	0.1175	FALSE	.	149	10	1	[1]	2	2533	1	536.5	200	1	415	2956	0.1176	2	80.5	26.6	2533	2.89	0	2532	9	2509	0.1176	2	0	1	0	0	266	0	.	2	.	T	266	1	2691	519.2	200
115	8	1b15.edf	RIGHT	4350	1040	222	417	0.1806	FALSE	.	274	7	1	[1]	2	1692	1	587	200	1	417	2133	0.1538	2	36	72.1	1692	3.4	0	1691	7	1666	0.1538	2	0	1	1	0	143	158	.	2	.	T	143	1	1990	653.7	200
18	21	1a8.edf	RIGHT	6501	889.5	226	417	0.1392	FALSE	.	248	6	1	[1]	3	1558	1	376.8	200	1	417	1996	0.1333	2	53.8	1.9	1558	1.85	0	1557	5	1535	0.1333	2	0	1	1	0	169	170	.	2	.	T	169	1	1828	458.6	200
28	1	2b8.edf	RIGHT	6384	1409	228	418	0.0666	FALSE	.	158	14	1	[1]	2	4278	1	501.7	200	1	158	4435	0.0455	1	28.7	138.2	4278	5.69	0	4277	13	4242	0.0909	2	1	0	0	367	0	0	.	2	.	T	260	2	4843	537.9	200
112	1	1b12.edf	RIGHT	7139	952	243	419	0.1978	FALSE	.	419	7	1	[1]	3	1772	1	488.6	200	1	419	2191	0.1	1	54.6	35.9	1772	3.15	0	1771	6	1746	0.1	1	0	0	1	0	0	175	.	2	.	T	419	1	1772	488.6	200
217	9	2b17.edf	RIGHT	8415	971	239	419	0.0864	FALSE	.	267	18	1	[1]	3	4722	1	619.6	200	1	419	5165	0.0909	2	53.6	15.4	4722	2.17	0	4721	19	4698	0.0909	2	0	1	1	0	152	231	.	2	.	T	152	1	5014	694.1	200
115	16	1b15.edf	RIGHT	11856	1191.5	237	420	0.2312	FALSE	.	205	6	1	[1]	2	1472	1	547.4	200	1	420	1919	0.2222	2	56.4	71.7	1472	4	0	1471	6	1445	0.2222	2	0	1	1	0	215	206	.	2	.	T	215	1	1704	639	200
115	4	1a15.edf	RIGHT	6468	1219.5	229	420	0.1213	FALSE	.	135	8	1	[1]	3	2432	1	466.4	200	1	420	2874	0.1176	2	10.4	22.2	2432	0.95	0	2431	7	2415	0.1176	2	0	1	1	0	285	160	.	2	.	T	285	1	2589	532.8	200
26	16	2b6.edf	RIGHT	5355	1145.5	232	421	0.1416	FALSE	.	249	8	1	[1]	2	2250	1	611.4	200	1	421	2682	0.1667	2	89.4	8.1	2250	3.36	0	2249	7	2219	0.1667	2	0	1	1	0	172	274	.	2	.	T	172	1	2511	588.3	200
117	1	1a17.edf	RIGHT	7296	2004	235	421	0.1011	FALSE	.	253	10	1	[1]	2	2487	1	463.6	200	1	253	2739	0.0526	1	16.6	59.3	2487	2.49	0	2486	9	2462	0.1053	2	1	0	1	153	0	189	.	2	.	T	168	2	3119	534.4	200
112	35	1b12.edf	RIGHT	5187	997	228	421	0.1493	FALSE	.	231	7	1	[1]	2	2161	1	562	200	1	231	2392	0.0833	1	43	49.9	2161	2.39	0	2160	6	2139	0.1667	2	0	0	2	0	0	454	.	2	.	T	190	2	2717	619.1	200
115	29	1a15.edf	RIGHT	6579	1193	232	421	0.2075	FALSE	.	243	5	1	[1]	3	1196	1	373.2	200	1	421	1650	0.2	2	40.2	51.2	1196	2.92	0	1195	4	1171	0.2	2	0	1	1	0	178	249	.	2	.	T	178	1	1472	474.5	200
112	19	1a12.edf	RIGHT	6288	761	237	421	0.1515	FALSE	.	228	8	1	[1]	2	2216	1	631.2	200	1	421	2660	0.1667	2	23.2	34.7	2216	2	0	2215	7	2191	0.1667	2	0	1	1	0	193	199	.	2	.	T	193	1	2467	690.6	200
115	15	1b15.edf	RIGHT	5508	1174.5	221	421	0.2313	FALSE	.	202	7	1	[1]	2	1453	1	525.6	200	1	421	1901	0.2	2	59.6	9.2	1453	2.23	0	1452	6	1430	0.2	2	0	1	1	0	219	184	.	2	.	T	219	1	1682	598.7	200
115	35	1a15.edf	RIGHT	6390	1098.5	234	422	0.2024	FALSE	.	256	7	1	[1]	3	1755	1	392.7	200	1	422	2202	0.2	2	34.7	93.9	1755	4.04	0	1754	6	1727	0.2	2	0	1	1	0	166	234	.	2	.	T	166	1	2036	462.5	200
27	11	2a7.edf	RIGHT	6118	1113.5	231	422	0.1198	FALSE	.	235	7	1	[1]	3	3036	1	564.4	200	1	422	3479	0.1818	2	11.4	81.6	3036	2.92	0	3035	6	3009	0.1818	2	0	1	1	0	187	206	.	2	.	T	187	1	3293	631.1	200
23	4	2a3.edf	RIGHT	8037	821.5	242	422	0.1245	FALSE	.	283	11	1	[1]	2	2979	1	515.1	200	1	422	3421	0.125	2	57.1	47.1	2979	2.61	0	2978	11	2955	0.125	2	0	1	1	0	139	220	.	2	.	T	139	1	3282	571.5	200
115	33	1b15.edf	RIGHT	5735	1140.5	229	422	0.1862	FALSE	.	209	7	1	[1]	3	1656	1	524.4	200	1	422	2100	0.1818	2	51.4	30.2	1656	2.36	0	1655	6	1632	0.1818	2	0	1	1	0	213	205	.	2	.	T	213	1	1887	585.5	200
112	30	1b12.edf	RIGHT	4514	928.5	226	422	0.1451	FALSE	.	251	9	1	[1]	3	2065	1	485.3	200	1	251	2316	0.0714	1	21.3	49.5	2065	2.17	0	2064	8	2042	0.1429	2	0	0	1	0	0	276	.	2	.	T	171	2	3423	577.1	200
210	13	2a10.edf	RIGHT	5376	1063	237	422	0.1161	FALSE	.	171	10	1	[1]	3	2615	1	594.6	200	1	422	3052	0.125	2	39.6	4.1	2615	1.3	0	2614	10	2597	0.125	2	0	1	1	0	251	226	.	2	.	T	251	1	2802	633.8	200
113	19	1b13.edf	RIGHT	4514	665	226	422	0.1585	FALSE	.	143	7	1	[1]	2	1820	1	498.5	200	1	422	2267	0.1667	2	34.5	1	1820	1.13	0	1819	8	1802	0.1667	2	0	1	1	0	279	232	.	2	.	T	279	1	1988	558.4	200
27	20	2a7.edf	RIGHT	5376	924	237	423	0.0826	FALSE	.	217	12	1	[1]	2	3996	1	602.9	200	1	423	4438	0.1053	2	47.9	2.2	3996	1.58	0	3995	11	3975	0.1053	2	0	1	1	0	206	316	.	2	.	T	206	1	4233	656.6	200
110	11	1a10.edf	RIGHT	5661	1068	226	424	0.1031	FALSE	.	424	12	1	[1]	2	3263	1	707.2	200	1	424	3686	0.0588	1	41.2	77.6	3263	3.25	0	3262	11	3236	0.0588	1	0	0	1	0	0	257	.	2	.	T	424	1	3263	707.2	200
24	11	2b4.edf	RIGHT	6627	962	231	424	0.1579	FALSE	.	214	7	1	[1]	2	2102	1	588.7	200	1	424	2550	0.1667	2	21.7	60.4	2102	2.26	0	2101	7	2079	0.1667	2	0	1	1	0	210	151	.	2	.	T	210	1	2341	664.7	200
26	34	2a6.edf	RIGHT	7128	1644	235	425	0.2051	FALSE	.	425	6	1	[1]	2	1836	1	431.3	200	1	425	2260	0.125	1	75.3	25.9	1836	2.31	0	1835	7	1811	0.125	1	0	0	1	0	0	350	.	2	.	T	425	1	1836	431.3	200
115	26	1b15.edf	RIGHT	6517	1070.5	234	426	0.1996	FALSE	.	220	9	1	[1]	3	2015	1	665.8	200	1	426	2464	0.1667	2	37.8	49.3	2015	2.71	0	2014	8	1989	0.1667	2	0	1	1	0	206	130	.	2	.	T	206	1	2258	719.5	200
110	34	1b10.edf	RIGHT	7139	1050.5	243	427	0.0919	FALSE	.	266	7	1	[1]	2	2328	1	485.5	200	1	427	2775	0.1053	2	51.5	23.1	2328	2.4	0	2327	6	2305	0.1053	2	0	1	1	0	161	249	.	2	.	T	161	1	2615	542.2	200
13	28	1b3.edf	RIGHT	5616	1062	228	427	0.1717	FALSE	.	427	8	1	[1]	2	2387	1	627.2	200	1	427	2814	0.1111	1	75.2	67.1	2387	4.6	0	2386	7	2350	0.1111	1	0	0	1	0	0	189	.	2	.	T	427	1	2387	627.2	200
215	11	2b15.edf	RIGHT	7560	920	239	428	0.1306	FALSE	.	258	6	1	[1]	2	1646	1	455.4	200	1	428	2098	0.125	2	43.4	31.3	1646	1.96	0	1645	5	1623	0.125	2	0	1	1	0	170	116	.	2	.	T	170	1	1928	516.6	200
18	1	1b8.edf	RIGHT	7139	1219	243	428	0.1295	FALSE	.	257	8	1	[1]	2	2513	1	471.6	200	1	428	2962	0.1538	2	37.6	23.9	2513	1.84	0	2512	8	2478	0.1538	2	0	1	1	0	171	352	.	2	.	T	171	1	2792	529.2	200
112	16	1b12.edf	RIGHT	5508	777.5	221	428	0.1661	FALSE	.	203	8	1	[1]	3	1886	1	487.2	200	1	428	2338	0.1538	2	21.2	64.5	1886	2.81	0	1885	7	1860	0.1538	2	0	1	1	0	225	244	.	2	.	T	225	1	2113	581.9	200
113	30	1a13.edf	RIGHT	6288	702.5	237	428	0.1764	FALSE	.	183	8	1	[1]	2	1943	1	651.4	200	1	428	2394	0.1667	2	43.4	8.2	1943	1.53	0	1942	7	1923	0.1667	2	0	1	1	0	245	192	.	2	.	T	245	1	2149	715.5	200
111	7	1b11.edf	RIGHT	5616	802	228	429	0.0939	FALSE	.	241	15	1	[1]	2	4378	1	561.8	200	1	429	4830	0.1111	2	9.8	92.3	4378	2.92	0	4377	14	4354	0.1111	2	0	1	1	0	188	277	.	2	.	T	188	1	4643	627.5	200
215	38	2a15.edf	RIGHT	10441	825.5	235	430	0.2198	FALSE	.	215	5	1	[1]	2	1327	1	423.2	200	1	430	1788	0.2	2	32.2	64.8	1327	2.51	0	1326	4	1302	0.2	2	0	1	1	0	215	246	.	2	.	T	215	1	1573	539.2	200
14	24	1a4.edf	RIGHT	6930	795.5	232	431	0.099	FALSE	.	255	16	1	[1]	2	4013	1	623.3	200	1	431	4469	0.0909	2	28.3	65.4	4013	2.84	0	4012	17	3983	0.0909	2	0	1	1	0	176	236	.	2	.	T	176	1	4293	716.1	200
112	39	1b12.edf	RIGHT	6106	1028.5	232	431	0.1518	FALSE	.	184	8	1	[1]	2	1957	1	520.5	200	1	431	2414	0.1538	2	1.5	70.3	1957	2.35	0	1956	7	1931	0.1538	2	0	1	1	0	247	229	.	2	.	T	247	1	2167	595.7	200
115	3	1b15.edf	RIGHT	6300	1093	234	431	0.1727	FALSE	.	165	6	1	[1]	3	1565	1	439.9	200	1	431	2018	0.1538	2	27.9	64.9	1565	2.67	0	1564	5	1542	0.1538	2	0	1	1	0	266	186	.	2	.	T	266	1	1752	498.9	200
213	6	2a13.edf	RIGHT	8050	1607.33	237	432	0.1329	FALSE	.	198	10	1	[1]	2	3588	1	642.1	200	1	432	4705	0.1875	3	9.1	56.1	3588	1.42	0	3587	16	3570	0.1875	3	0	2	1	0	234	505	.	2	.	T	85	1	4620	693.8	200
25	29	2b5.edf	RIGHT	5808	916	231	432	0.1171	FALSE	.	170	10	1	[1]	2	2648	1	609	200	1	432	3092	0.1111	2	75	6.7	2648	2.5	0	2647	9	2623	0.1111	2	0	1	1	0	262	126	.	2	.	T	262	1	2831	592	200
24	34	2a4.edf	RIGHT	5895	1065	234	433	0.1412	FALSE	.	304	8	1	[1]	2	2113	1	579.9	200	1	433	2564	0.1538	2	55.9	6.5	2113	1.92	0	2112	7	2092	0.1538	2	0	1	1	0	129	376	.	2	.	T	129	1	2436	619.5	200
218	28	2a18.edf	RIGHT	6118	1610	231	434	0.0816	FALSE	.	279	17	1	[1]	2	5089	1	580.5	200	1	434	5537	0.0952	2	27.5	32	5089	1.65	0	5088	16	5069	0.0952	2	0	1	1	0	155	272	.	2	.	T	155	1	5383	620.7	200
215	10	2a15.edf	RIGHT	7128	827.5	235	435	0.2572	FALSE	.	236	5	1	[1]	2	1255	1	368.9	200	1	435	1715	0.2222	2	12.9	56.7	1255	2.06	0	1254	5	1231	0.2222	2	0	1	1	0	199	260	.	2	.	T	199	1	1516	455.2	200
115	39	1a15.edf	RIGHT	7595	1133	228	435	0.2422	FALSE	.	189	5	1	[1]	2	1130	1	356.8	200	1	435	1591	0.2	2	34.8	41.7	1130	2.26	0	1129	5	1107	0.2	2	0	1	1	0	246	248	.	2	.	T	246	1	1345	440	200
21	1	2b1.edf	RIGHT	6930	1304	232	436	0.1264	FALSE	.	233	11	1	[1]	2	2961	1	606.1	200	1	436	3411	0.1333	2	53.1	14.6	2961	2.31	0	2960	10	2936	0.1333	2	0	1	1	0	203	227	.	2	.	T	203	1	3209	644.9	200
24	5	2b4.edf	RIGHT	4753	1023	236	438	0.1024	FALSE	.	228	12	1	[1]	2	3486	1	653.8	200	1	438	3942	0.1176	2	33.8	12.6	3486	1.47	0	3485	12	3466	0.1176	2	0	1	1	0	210	324	.	2	.	T	210	1	3733	706.6	200
115	39	1b15.edf	RIGHT	7938	1216	231	438	0.2161	FALSE	.	208	6	1	[1]	2	1297	1	472.7	200	1	438	1762	0.1667	2	31.7	34.3	1297	2.16	0	1296	6	1274	0.1667	2	0	1	1	0	230	237	.	2	.	T	230	1	1532	561.6	200
219	7	2b19.edf	RIGHT	7600	1661.5	237	438	0.1525	FALSE	.	182	12	1	[1]	2	2564	1	523.7	200	1	438	3027	0.125	2	34.7	16.2	2564	1.65	0	2563	11	2544	0.125	2	0	1	1	0	256	184	.	2	.	T	256	1	2772	606.1	200
111	17	1b11.edf	RIGHT	6106	749	232	439	0.104	FALSE	.	194	15	1	[1]	2	3824	1	589.5	200	1	439	4270	0.1053	2	70.5	12.3	3824	2.73	0	3823	14	3799	0.1053	2	0	1	1	0	245	339	.	2	.	T	245	1	4026	562.3	200
212	9	2b12.edf	RIGHT	7436	1468	234	439	0.1583	FALSE	.	196	6	1	[1]	2	2553	1	510.9	200	1	439	3017	0.25	2	43.9	49.8	2553	3.04	0	2552	6	2523	0.25	2	0	1	1	0	243	382	.	2	.	T	243	1	2774	589.9	200
115	25	1b15.edf	RIGHT	7440	1139.5	235	440	0.1725	FALSE	.	188	11	1	[1]	2	2392	1	696.8	200	1	440	2857	0.1429	2	57.8	6	2392	2.16	0	2391	10	2369	0.1429	2	0	1	1	0	252	153	.	2	.	T	252	1	2605	776.5	200
26	29	2b6.edf	RIGHT	4753	1832.5	236	443	0.0792	FALSE	.	295	12	1	[1]	2	3489	1	663.7	200	1	295	3783	0.0556	1	43.7	15.5	3489	1.84	0	3488	11	3466	0.1111	2	0	0	1	0	0	441	.	2	.	T	148	2	4118	652.4	200
113	22	1b13.edf	RIGHT	6106	695	232	443	0.1472	FALSE	.	284	12	1	[1]	2	2889	1	571.5	200	1	443	3356	0.1333	2	52.5	22.8	2889	2.43	0	2888	12	2864	0.1333	2	0	1	1	0	159	179	.	2	.	T	159	1	3197	633.4	200
116	38	1b16.edf	RIGHT	7139	2270.5	243	443	0.081	FALSE	.	216	18	1	[1]	2	5212	1	439.7	200	1	443	5680	0.0909	2	5.7	63.7	5212	2.18	0	5211	18	5189	0.0909	2	0	1	1	0	227	311	.	2	.	T	227	1	5453	534.8	200
118	23	1b18.edf	RIGHT	6517	1263	234	443	0.1128	FALSE	.	218	13	1	[1]	2	3864	1	683.4	200	1	443	4329	0.1333	2	55.4	21.9	3864	2.57	0	3863	13	3838	0.1333	2	0	1	1	0	225	292	.	2	.	T	225	1	4105	736	200
21	25	2b1.edf	RIGHT	5633	886.5	228	443	0.128	FALSE	.	270	6	1	[1]	2	1950	1	601.5	200	1	443	2416	0.1429	2	35.5	101.9	1950	4.4	0	1949	5	1918	0.1429	2	0	1	0	0	173	0	.	2	.	T	173	1	2244	669.8	200
111	6	1a11.edf	RIGHT	6776	784	228	444	0.1501	FALSE	.	220	8	1	[1]	2	2407	1	642.6	200	1	444	2898	0.1538	2	11.6	91.6	2407	2.75	0	2406	7	2382	0.1538	2	0	1	1	0	224	154	.	2	.	T	224	1	2675	737.3	200
112	32	1a12.edf	RIGHT	7802	910.5	237	445	0.178	FALSE	.	318	10	1	[1]	3	2462	1	466.3	200	1	445	2932	0.1667	2	66.3	4.7	2462	2.42	0	2461	10	2437	0.1667	2	0	1	1	0	127	244	.	2	.	T	127	1	2805	524.2	200
117	38	1b17.edf	RIGHT	7139	1244.5	243	446	0.0772	FALSE	.	301	8	1	[1]	2	2278	1	473.5	200	1	301	2578	0.0455	1	39.5	51.8	2278	0.79	0	2277	7	2163	0.0909	2	0	0	2	0	0	624	.	2	.	T	145	2	5298	525.2	200
217	3	2b17.edf	RIGHT	5280	937.5	229	446	0.1318	FALSE	.	217	12	1	[1]	2	3577	1	668.5	200	1	446	4046	0.1429	2	37.5	57.3	3577	2.98	0	3576	11	3550	0.1429	2	0	1	1	0	229	173	.	2	.	T	229	1	3818	742.8	200
215	4	2b15.edf	RIGHT	6627	829	231	447	0.207	FALSE	.	282	8	1	[1]	3	1898	1	612.6	200	1	447	2368	0.2	2	45.6	20.8	1898	1.95	0	1897	7	1875	0.2	2	0	1	1	0	165	411	.	2	.	T	165	1	2203	677.6	200
21	2	2b1.edf	RIGHT	5280	966.5	229	447	0.1255	FALSE	.	239	8	1	[1]	2	2789	1	700.3	200	1	239	3027	0.0769	1	69.3	32.7	2789	2.96	0	2788	7	2761	0.1538	2	1	0	1	271	0	328	.	2	.	T	208	2	3806	734.3	200
112	4	1a12.edf	RIGHT	6930	938.5	232	447	0.1138	FALSE	.	210	13	1	[1]	2	3630	1	632.1	200	1	447	4100	0.1111	2	37.1	13.4	3630	1.73	0	3629	12	3609	0.1111	2	0	1	1	0	237	169	.	2	.	T	237	1	3863	693.2	200
215	14	2a15.edf	RIGHT	6665	811	228	447	0.2076	FALSE	.	197	5	1	[1]	2	1391	1	449.6	200	1	447	1882	0.2727	3	16.6	95.1	1391	2.79	0	1390	4	1365	0.2727	3	0	2	1	0	250	279	.	2	.	T	81	1	1801	560.2	200
215	28	2a15.edf	RIGHT	6688	836	229	447	0.2077	FALSE	.	274	5	1	[1]	2	1263	1	368.6	200	1	447	1733	0.1818	2	34.6	43.2	1263	3.5	0	1262	4	1135	0.1818	2	0	1	1	0	173	185	.	2	.	T	173	1	1560	427.1	200
118	22	1b18.edf	RIGHT	7104	1524.5	249	448	0.0565	FALSE	.	206	18	1	[1]	2	5734	1	623.2	200	1	448	6202	0.0714	2	5.2	60	5734	1.79	0	5733	18	5702	0.0714	2	0	1	1	0	242	278	.	2	.	T	242	1	5961	668	200
115	11	1b15.edf	RIGHT	5586	1075.5	229	448	0.2177	FALSE	.	228	7	1	[1]	2	1699	1	638.7	200	1	448	2169	0.1818	2	74.7	10.1	1699	2.46	0	1698	7	1675	0.1818	2	0	1	1	0	220	226	.	2	.	T	220	1	1949	681.4	200
115	40	1a15.edf	RIGHT	6501	1110	226	450	0.1697	FALSE	.	235	5	1	[1]	3	1230	1	369.1	200	1	450	1705	0.1538	2	46.1	17.3	1230	2.08	0	1229	4	1208	0.1538	2	0	1	1	0	215	252	.	2	.	T	215	1	1490	449	200
215	1	2b15.edf	RIGHT	7436	818.5	234	450	0.1597	FALSE	.	269	9	1	[1]	2	2778	1	511.5	200	1	450	3253	0.1538	2	44.5	37.1	2778	2.19	0	2777	10	2754	0.1538	2	0	1	1	0	181	241	.	2	.	T	181	1	3072	584.8	200
116	40	1a16.edf	RIGHT	6288	2191.5	237	450	0.0952	FALSE	.	213	16	1	[1]	2	3993	1	636.2	200	1	213	4206	0.0455	1	28.2	51.2	3993	2.44	0	3992	15	3970	0.0909	2	1	0	1	140	0	351	.	2	.	T	237	2	4405	695.8	200
113	20	1a13.edf	RIGHT	6501	762	226	451	0.1783	FALSE	.	213	4	1	[1]	2	1296	1	385.7	200	1	451	1776	0.1667	2	62.7	33.3	1296	2.93	0	1295	3	1270	0.1667	2	0	1	1	0	238	150	.	2	.	T	238	1	1538	482.1	200
13	37	1a3.edf	RIGHT	6721	875.5	234	451	0.105	FALSE	.	240	16	1	[1]	2	4106	1	562.2	200	1	451	4580	0.1053	2	53.2	1.6	4106	1.85	0	4105	16	4083	0.1053	2	0	1	1	0	211	307	.	2	.	T	211	1	4369	613.9	200
117	33	1b17.edf	RIGHT	7104	1212.5	249	452	0.0526	FALSE	.	244	16	1	[1]	3	4763	1	679.2	200	1	244	5006	0.0294	1	61.2	41.4	4763	0.7	0	4762	17	4662	0.0588	2	0	0	1	0	0	230	.	2	.	T	208	2	9811	671.9	200
23	10	2b3.edf	RIGHT	6674	800.5	234	454	0.1066	FALSE	.	198	11	1	[1]	2	3542	1	592.6	200	1	454	4020	0.125	2	48.6	36.2	3542	2.18	0	3541	10	3520	0.125	2	0	1	1	0	256	158	.	2	.	T	256	1	3764	674.3	200
111	37	1a11.edf	RIGHT	6468	872	229	455	0.1327	FALSE	.	252	10	1	[1]	3	2755	1	527.7	200	1	455	3234	0.125	2	71.7	29	2755	3.22	0	2754	10	2730	0.125	2	0	1	1	0	203	236	.	2	.	T	203	1	3032	599.9	200
115	27	1a15.edf	RIGHT	8556	1225.5	235	456	0.1615	FALSE	.	220	14	1	[1]	3	2836	1	634.7	200	1	456	3318	0.1176	2	45.7	64.4	2836	3.53	0	2835	14	2808	0.1176	2	0	1	1	0	236	151	.	2	.	T	236	1	3082	730.8	200
17	15	1a7.edf	RIGHT	6390	1043.67	234	456	0.127	FALSE	.	198	13	1	[1]	3	3214	1	378.6	200	1	456	3721	0.1579	3	20.6	71.5	3214	3.03	0	3213	14	3180	0.1579	3	0	2	1	0	258	202	.	2	.	T	160	1	3562	484.7	200
25	24	2b5.edf	RIGHT	6674	890.5	234	456	0.1003	FALSE	.	209	12	1	[1]	3	3513	1	618.7	200	1	456	3989	0.1111	2	74.7	3.8	3513	2.35	0	3512	11	3490	0.1111	2	0	1	1	0	247	237	.	2	.	T	247	1	3743	673.5	200
117	4	1b17.edf	RIGHT	5217	1508.5	229	457	0.1126	FALSE	.	182	11	1	[1]	2	2706	1	474.2	200	1	457	3187	0.1111	2	41.2	11	2706	1.7	0	2705	10	2685	0.1111	2	0	1	1	0	275	276	.	2	.	T	275	1	2913	551.5	200
215	10	2b15.edf	RIGHT	4753	847.5	236	458	0.1351	FALSE	.	251	10	1	[1]	2	2539	1	651	200	1	458	3020	0.1333	2	31	48.8	2539	2.32	0	2538	9	2516	0.1333	2	0	1	1	0	207	155	.	2	.	T	207	1	2813	712.9	200
219	27	2a19.edf	RIGHT	6860	1566.67	234	458	0.188	FALSE	.	156	9	1	[1]	2	2145	1	609.5	200	1	458	2650	0.2308	3	10.5	37.3	2145	1.67	0	2144	8	2123	0.2308	3	0	2	1	0	302	158	.	2	.	T	159	1	2492	726.9	200
11	36	1b1.edf	RIGHT	5508	811.5	221	458	0.1828	FALSE	.	207	9	1	[1]	2	1861	1	524	200	1	458	2344	0.1538	2	58	10.3	1861	2.01	0	1860	8	1839	0.1538	2	0	1	1	0	251	203	.	2	.	T	251	1	2094	608.4	200
215	7	2b15.edf	RIGHT	10816	843	237	458	0.2095	FALSE	.	297	8	1	[1]	2	1804	1	746.6	200	1	458	2294	0.1818	2	69.6	38.9	1804	3.28	0	1803	7	1776	0.1818	2	0	1	1	0	161	339	.	2	.	T	161	1	2133	863.4	200
115	12	1a15.edf	RIGHT	5538	1253.5	228	458	0.1346	FALSE	.	231	8	1	[1]	2	1761	1	551.7	200	1	458	2246	0.1176	2	29.7	33.2	1761	2.18	0	1760	7	1737	0.1176	2	0	1	1	0	227	256	.	2	.	T	227	1	2019	631.5	200
220	29	2a20.edf	RIGHT	6688	1379.33	229	458	0.1371	FALSE	.	159	7	1	[1]	2	1647	1	380.2	200	1	458	2295	0.1579	3	46.2	44.8	1647	2.96	0	1646	7	1622	0.1579	3	0	2	1	0	299	183	.	2	.	T	163	1	2133	470.5	200
26	37	2a6.edf	RIGHT	6380	1702	228	460	0.1101	FALSE	.	380	14	1	[1]	2	3989	1	720.1	200	1	460	4466	0.1176	2	57.1	27.3	3989	2.61	0	3988	14	3963	0.1176	2	0	1	1	0	80	390	.	2	.	T	80	1	4387	768.4	200
117	1	1b17.edf	RIGHT	5187	1489.5	228	460	0.1692	FALSE	.	235	8	1	[1]	2	1885	1	528	200	1	460	2368	0.1429	2	9	76.7	1885	2.91	0	1884	7	1858	0.1429	2	0	1	1	0	225	238	.	2	.	T	225	1	2144	597.3	200
119	18	1b19.edf	RIGHT	6517	1248.33	234	460	0.1269	FALSE	.	186	13	1	[1]	2	3193	1	703.3	200	1	360	3570	0.1111	2	75.3	35.4	3193	3.11	0	3192	12	3168	0.1667	3	1	1	1	186	174	198	.	2	.	T	100	2	3831	657.3	200
26	33	2b6.edf	RIGHT	5280	1742	229	461	0.1551	FALSE	.	205	9	1	[1]	2	2859	1	674.6	200	1	461	3344	0.1538	2	43.6	27.6	2859	1.78	0	2858	9	2838	0.1538	2	0	1	1	0	256	120	.	2	.	T	256	1	3089	738	200
119	17	1b19.edf	RIGHT	5964	1213	232	461	0.1626	FALSE	.	167	4	1	[1]	2	1317	1	481	200	1	461	1818	0.25	3	4	109.7	1317	3.3	0	1316	3	1291	0.25	3	1	2	0	277	294	0	.	2	.	T	99	1	1720	536.1	200
111	13	1a11.edf	RIGHT	6390	833	234	462	0.1697	FALSE	.	266	8	1	[1]	2	2396	1	377.6	200	1	462	2888	0.1667	2	19.6	88	2396	3.19	0	2395	8	2371	0.1667	2	0	1	1	0	196	362	.	2	.	T	196	1	2693	470.4	200
215	13	2a15.edf	RIGHT	7348	818	226	462	0.2827	FALSE	.	241	6	1	[1]	2	1419	1	593.4	200	1	462	1908	0.2222	2	19.4	77.4	1419	2.47	0	1418	6	1396	0.2222	2	0	1	1	0	221	147	.	2	.	T	221	1	1687	708.4	200
23	8	2a3.edf	RIGHT	8265	776.5	239	463	0.128	FALSE	.	274	9	1	[1]	2	2767	1	655.6	200	1	463	3254	0.1429	2	45.6	46.2	2767	2.29	0	2766	8	2743	0.1429	2	0	1	1	0	189	428	.	2	.	T	189	1	3065	743.3	200
115	27	1b15.edf	RIGHT	7238	1147	237	465	0.2766	FALSE	.	246	6	1	[1]	3	1562	1	538.9	200	1	465	2055	0.2222	2	7.9	75.5	1562	2.35	0	1561	6	1530	0.2222	2	0	1	1	0	219	97	.	2	.	T	219	1	1836	635	200
11	39	1b1.edf	RIGHT	6300	833	234	465	0.1612	FALSE	.	215	5	1	[1]	2	1325	1	447.8	200	1	465	1811	0.1429	2	35.8	30.7	1325	2.04	0	1324	5	1303	0.1429	2	0	1	1	0	250	124	.	2	.	T	250	1	1562	524.7	200
117	16	1a17.edf	RIGHT	6468	1463.5	229	467	0.1381	FALSE	.	281	6	1	[1]	2	1624	1	463.3	200	1	467	2118	0.1429	2	7.3	62.4	1624	2.71	0	1623	6	1598	0.1429	2	0	1	1	0	186	232	.	2	.	T	186	1	1933	551.4	200
115	7	1b15.edf	RIGHT	6683	1063.5	228	467	0.1836	FALSE	.	203	7	1	[1]	2	1769	1	483.3	200	1	467	2260	0.1429	2	38.3	38.2	1769	2.32	0	1768	7	1745	0.1429	2	0	1	1	0	264	154	.	2	.	T	264	1	1996	555.3	200
217	13	2b17.edf	RIGHT	7803	1011	232	467	0.1512	FALSE	.	285	7	1	[1]	3	1911	1	528.7	200	1	467	2400	0.1667	2	61.7	16.9	1911	2.57	0	1910	8	1886	0.1667	2	0	1	1	0	182	394	.	2	.	T	182	1	2219	612.4	200
217	12	2a17.edf	RIGHT	6118	1164	231	468	0.1368	FALSE	.	169	14	1	[1]	3	3273	1	602.1	200	1	468	3764	0.1176	2	49.1	3.1	3273	1.59	0	3272	14	3253	0.1176	2	0	1	1	0	299	230	.	2	.	T	299	1	3466	672.2	200
27	33	2a7.edf	RIGHT	7379	1056.5	229	468	0.1343	FALSE	.	258	4	1	[1]	2	1113	1	407.4	200	1	468	1603	0.1429	2	84.4	15.3	1113	3.08	0	1112	3	1087	0.1429	2	0	1	1	0	210	374	.	2	.	T	210	1	1394	474.6	200
215	18	2a15.edf	RIGHT	8265	847.67	239	468	0.1615	FALSE	.	181	8	1	[1]	2	1976	1	624.9	200	1	468	2490	0.2	3	14.9	80.2	1976	2.43	0	1975	7	1952	0.2	3	0	2	1	0	287	266	.	2	.	T	164	1	2326	731.7	200
220	4	2b20.edf	RIGHT	7560	1073	239	469	0.0541	FALSE	.	205	9	1	[1]	3	1916	1	446.5	200	1	469	2408	0.0476	2	34.5	52.9	1916	1.88	0	1915	10	1892	0.0476	2	0	1	1	0	264	224	.	2	.	T	264	1	2145	513.2	200
25	16	2a5.edf	RIGHT	8050	980.5	237	469	0.1764	FALSE	.	197	9	1	[1]	2	2354	1	644.4	200	1	469	2859	0.1667	2	11.4	66	2354	2.25	0	2353	8	2333	0.1667	2	0	1	1	0	272	386	.	2	.	T	272	1	2588	739.6	200
117	7	1b17.edf	RIGHT	6090	1241	229	469	0.1793	FALSE	.	171	7	1	[1]	2	1899	1	542.1	200	1	469	2408	0.2308	3	57.1	1.5	1899	1.74	0	1898	6	1878	0.2308	3	0	2	1	0	298	260	.	2	.	T	167	1	2242	607	200
217	39	2a17.edf	RIGHT	8050	1272.33	237	470	0.144	FALSE	.	213	9	1	[1]	2	2714	1	663.5	200	1	213	2926	0.0667	1	30.5	107.2	2714	4.29	0	2713	8	2685	0.2	3	0	1	1	0	109	284	.	2	.	T	109	2	3334	790.8	200
214	34	2a14.edf	RIGHT	5376	1035.5	237	470	0.115	FALSE	.	281	8	1	[1]	2	2995	1	580.4	200	1	470	3491	0.1429	2	25.4	29.6	2995	1.8	0	2994	8	2970	0.1429	2	0	1	1	0	189	259	.	2	.	T	189	1	3302	640.6	200
117	16	1b17.edf	RIGHT	5508	1330	221	470	0.1069	FALSE	.	192	6	1	[1]	2	1464	1	513	200	1	294	1782	0.0909	2	47	40.3	1464	2.84	0	1463	5	1438	0.1364	3	0	1	1	0	102	316	.	2	.	T	176	2	5398	565.9	200
24	40	2a4.edf	RIGHT	6688	1219.5	229	470	0.1486	FALSE	.	275	6	1	[1]	2	1767	1	368	200	1	470	2260	0.1333	2	34	5.1	1767	1.42	0	1766	6	1746	0.1333	2	0	1	1	0	195	175	.	2	.	T	195	1	2066	457	200
115	37	1a15.edf	RIGHT	7965	1141	232	470	0.2111	FALSE	.	257	8	1	[1]	2	1873	1	587.6	200	1	470	2368	0.1818	2	56.6	26.1	1873	2.71	0	1872	7	1848	0.1818	2	0	1	1	0	213	237	.	2	.	T	213	1	2155	674.2	200
115	28	1b15.edf	RIGHT	8084	1155	232	470	0.2734	FALSE	.	193	6	1	[1]	3	1307	1	457.8	200	1	470	1805	0.2222	2	37.8	31.5	1307	2.16	0	1306	5	1284	0.2222	2	0	1	1	0	277	201	.	2	.	T	277	1	1528	549.4	200
112	33	1b12.edf	RIGHT	6300	934	234	471	0.1833	FALSE	.	216	5	1	[1]	2	1195	1	436	200	1	471	1692	0.2	2	24	44.9	1195	2.29	0	1194	4	1172	0.2	2	0	1	1	0	255	189	.	2	.	T	255	1	1437	509.9	200
113	12	1b13.edf	RIGHT	6300	677	234	471	0.1496	FALSE	.	158	6	1	[1]	2	1758	1	423	200	1	471	2254	0.2	2	11	53.2	1758	2.01	0	1757	5	1734	0.2	2	0	1	1	0	313	533	.	2	.	T	313	1	1941	494	200
215	2	2a15.edf	RIGHT	9259	926.33	231	471	0.2037	FALSE	.	149	7	1	[1]	2	1756	1	493	200	1	471	2398	0.2308	3	59	17	1756	2.37	0	1755	6	1731	0.2308	3	0	2	1	0	322	158	.	2	.	T	186	1	2212	590.5	200
110	16	1a10.edf	RIGHT	6721	939.5	234	471	0.0921	FALSE	.	176	14	1	[1]	2	3504	1	547.5	200	1	471	3997	0.0909	2	38.5	10.6	3504	1.63	0	3503	13	3483	0.0909	2	0	1	1	0	295	204	.	2	.	T	295	1	3703	619.3	200
13	8	1a3.edf	RIGHT	6390	1277.5	234	472	0.1778	FALSE	.	287	6	1	[1]	2	1985	1	405.9	200	1	472	2483	0.2	2	47.9	69.8	1985	3.62	0	1984	5	1954	0.2	2	0	1	1	0	185	229	.	2	.	T	185	1	2298	483.1	200
113	16	1b13.edf	RIGHT	4350	608.5	222	472	0.1557	FALSE	.	209	8	1	[1]	2	2120	1	587.4	200	1	209	2329	0.0714	1	36.4	84.9	2120	3.79	0	2119	7	2089	0.1429	2	0	0	2	0	0	359	.	2	.	T	263	2	2507	678.5	200
26	36	2a6.edf	RIGHT	6860	1637.5	234	472	0.1444	FALSE	.	344	9	1	[1]	2	2980	1	650.9	200	1	472	3482	0.1667	2	51.9	16.2	2980	2.07	0	2979	9	2956	0.1667	2	0	1	1	0	128	331	.	2	.	T	128	1	3355	729.7	200
115	40	1b15.edf	RIGHT	6536	1140	232	472	0.2235	FALSE	.	245	7	1	[1]	2	1636	1	612.6	200	1	472	2132	0.1818	2	48.6	43.8	1636	3.17	0	1635	6	1610	0.1818	2	0	1	1	0	227	134	.	2	.	T	227	1	1905	683.4	200
217	17	2a17.edf	RIGHT	7128	1315.5	235	472	0.1248	FALSE	.	233	13	1	[1]	3	3019	1	389	200	1	472	3515	0.1053	2	33	54.2	3019	2.89	0	3018	13	2993	0.1053	2	0	1	1	0	239	266	.	2	.	T	239	1	3277	475.9	200
115	31	1a15.edf	RIGHT	7344	1100	232	473	0.1535	FALSE	.	197	6	1	[1]	3	1637	1	484.6	200	1	473	2134	0.125	2	53.6	2.5	1637	1.72	0	1636	6	1616	0.125	2	0	1	1	0	276	188	.	2	.	T	276	1	1858	546.2	200
220	26	2b20.edf	RIGHT	6440	1104.5	235	474	0.1022	FALSE	.	209	18	1	[1]	3	4670	1	597.5	200	1	474	5262	0.0909	2	41.5	71.9	4670	3.22	0	4669	19	4645	0.0909	2	0	1	1	0	265	299	.	2	.	T	265	1	4998	688	200
210	9	2a10.edf	RIGHT	10117	987	245	474	0.1093	FALSE	.	301	12	1	[1]	3	3020	1	540.2	200	1	474	3511	0.1	2	27.2	27.6	3020	1.21	0	3019	11	3003	0.1	2	0	1	1	0	173	224	.	2	.	T	173	1	3339	600.1	200
24	28	2b4.edf	RIGHT	6674	834.5	234	474	0.1318	FALSE	.	197	7	1	[1]	2	2327	1	544.6	200	1	197	2523	0.0667	1	0.6	130.8	2327	1.94	0	2326	7	2302	0.1333	2	1	0	1	127	0	210	.	2	.	T	277	2	2702	650.5	200
115	24	1b15.edf	RIGHT	5964	1187	232	475	0.2531	FALSE	.	264	6	1	[1]	2	1440	1	521.3	200	1	475	1938	0.2	2	44.3	58	1440	3.29	0	1439	5	1413	0.2	2	0	1	1	0	211	111	.	2	.	T	211	1	1727	578.6	200
116	11	1a16.edf	RIGHT	7802	2223.5	237	475	0.1495	FALSE	.	181	10	1	[1]	4	2593	1	436.9	200	1	475	3097	0.1429	2	36.9	0.9	2593	1.42	0	2592	9	2570	0.1429	2	0	1	1	0	294	229	.	2	.	T	294	1	2803	526	200
13	34	1b3.edf	RIGHT	6300	1067	234	477	0.1165	FALSE	.	477	8	1	[1]	3	2283	1	486.5	200	1	477	2760	0.0625	1	74.5	16.6	2283	2.66	0	2282	7	2258	0.0625	1	0	0	1	0	0	304	.	2	.	T	477	1	2283	486.5	200
23	17	2b3.edf	RIGHT	7803	873.5	232	477	0.1517	FALSE	.	362	7	1	[1]	2	2084	1	517.3	200	1	477	2582	0.1538	2	50.3	46.8	2084	3.08	0	2083	6	2045	0.1538	2	0	1	1	0	115	202	.	2	.	T	115	1	2467	577.3	200
115	6	1a15.edf	RIGHT	5661	1201.67	226	478	0.2037	FALSE	.	85	11	1	[1]	3	2559	1	694.3	200	1	478	3081	0.2143	3	28.3	34	2559	1.98	0	2558	10	2537	0.2143	3	0	2	1	0	393	101	.	2	.	T	223	1	2858	791.1	200
112	27	1b12.edf	RIGHT	6536	890	232	478	0.1674	FALSE	.	235	9	1	[1]	2	2143	1	611.9	200	1	478	2645	0.1538	2	47.9	26.2	2143	2.42	0	2142	9	2118	0.1538	2	0	1	1	0	243	197	.	2	.	T	243	1	2402	672.8	200
212	39	2b12.edf	RIGHT	6674	1247.67	232	480	0.1882	FALSE	.	128	6	1	[1]	2	1898	1	534.5	200	1	480	2530	0.2727	3	57.5	52	1898	3.5	0	1897	5	1858	0.2727	3	0	2	1	0	352	198	.	2	.	T	114	1	2416	597.4	200
11	19	1a1.edf	RIGHT	6390	974	234	481	0.2295	FALSE	.	298	5	1	[1]	2	1502	1	399.5	200	1	481	2004	0.2222	2	41.5	62.4	1502	3.15	0	1501	4	1474	0.2222	2	0	1	1	0	183	182	.	2	.	T	183	1	1822	465.5	200
112	4	1b12.edf	RIGHT	7440	1007	235	481	0.125	FALSE	.	287	12	1	[1]	2	3876	1	722.2	200	1	481	4382	0.1429	2	83.2	2.3	3876	2.48	0	3875	11	3853	0.1429	2	0	1	1	0	194	237	.	2	.	T	194	1	4188	787	200
116	30	1b16.edf	RIGHT	11856	2066	237	482	0.1361	FALSE	.	165	12	1	[1]	2	2865	1	542.8	200	1	482	3388	0.1765	3	51.8	6.8	2865	1.8	0	2864	11	2844	0.1765	3	0	2	1	0	317	246	.	2	.	T	142	1	3246	599.5	200
115	20	1b15.edf	RIGHT	5616	1185	228	482	0.1796	FALSE	.	282	8	1	[1]	3	1649	1	605.8	200	1	482	2158	0.1429	2	53.8	38.8	1649	2.79	0	1648	7	1624	0.1429	2	0	1	1	0	200	227	.	2	.	T	200	1	1958	700.2	200
113	14	1b13.edf	RIGHT	5187	617.5	228	482	0.1606	FALSE	.	256	11	1	[1]	2	2519	1	567.3	200	1	482	3023	0.1429	2	48.3	13.1	2519	2.04	0	2518	10	2495	0.1429	2	0	1	1	0	226	274	.	2	.	T	226	1	2797	615	200
213	21	2a13.edf	RIGHT	6380	1479	228	483	0.1176	FALSE	.	181	12	1	[1]	2	4043	1	755.1	200	1	483	4536	0.125	2	92.1	21.1	4043	3.73	0	4042	12	4003	0.125	2	0	1	1	0	302	255	.	2	.	T	302	1	4234	737.4	200
11	23	1b1.edf	RIGHT	6090	831	229	483	0.191	FALSE	.	233	8	1	[1]	2	1872	1	533.2	200	1	483	2378	0.1818	2	48.2	5.1	1872	1.53	0	1871	8	1853	0.1818	2	0	1	1	0	250	231	.	2	.	T	250	1	2129	603.3	200
115	32	1b15.edf	RIGHT	6237	1174.5	226	484	0.285	FALSE	.	211	7	1	[1]	2	1423	1	544.1	200	1	484	1935	0.2	2	25.1	43.2	1423	2.17	0	1422	6	1399	0.2	2	0	1	1	0	273	126	.	2	.	T	273	1	1662	661.7	200
115	38	1b15.edf	RIGHT	7100	1069.5	237	484	0.2496	FALSE	.	222	7	1	[1]	2	1428	1	504.2	200	1	484	1938	0.2	2	40.2	13.4	1428	1.81	0	1427	6	1407	0.2	2	0	1	1	0	262	239	.	2	.	T	262	1	1676	592.8	200
210	38	2b10.edf	RIGHT	5280	694	229	485	0.1614	FALSE	.	168	10	1	[1]	2	2684	1	646	200	1	485	3189	0.1538	2	15	70.2	2684	2.32	0	2683	10	2661	0.1538	2	0	1	1	0	317	173	.	2	.	T	317	1	2873	714.6	200
18	16	1b8.edf	RIGHT	5616	1068.5	228	485	0.1914	FALSE	.	323	9	1	[1]	2	2260	1	590	200	1	485	2767	0.1667	2	38	91.7	2260	4.2	0	2259	8	2231	0.1667	2	0	1	1	0	162	160	.	2	.	T	162	1	2606	652	200
21	20	2a1.edf	RIGHT	6768	900	232	485	0.1994	FALSE	.	255	7	1	[1]	2	2213	1	572.8	200	1	485	2721	0.2	2	38.8	61.7	2213	3.14	0	2212	6	2184	0.2	2	0	1	1	0	230	217	.	2	.	T	230	1	2492	659.4	200
25	17	2b5.edf	RIGHT	6480	976.5	232	486	0.2302	FALSE	.	297	5	1	[1]	2	1260	1	415.9	200	1	486	1768	0.1818	2	35.9	75.7	1260	3.25	0	1259	4	1235	0.1818	2	0	1	1	0	189	176	.	2	.	T	189	1	1580	481.7	200
18	30	1b8.edf	RIGHT	6106	1021	232	486	0.0873	FALSE	.	269	18	1	[1]	2	5454	1	563	200	1	486	5959	0.0909	2	44	22.9	5454	1.95	0	5453	18	5419	0.0909	2	0	1	1	0	217	142	.	2	.	T	217	1	5743	622.3	200
13	22	1a3.edf	RIGHT	6860	1077	224	486	0.0747	FALSE	.	186	21	1	[1]	2	6695	1	608.1	200	1	486	7206	0.0833	2	19.1	2.1	6695	0.95	0	6694	20	6679	0.0833	2	0	1	1	0	300	180	.	2	.	T	300	1	6906	723.5	200
212	36	2b12.edf	RIGHT	10122	1408.5	229	486	0.2164	FALSE	.	315	7	1	[1]	2	2067	1	604.9	200	1	486	2576	0.2222	2	113.9	84.2	2067	6.09	0	2066	6	2027	0.2222	2	0	1	1	0	171	278	.	2	.	T	171	1	2405	541.3	200
116	2	1b16.edf	RIGHT	7104	1961	249	486	0.0795	FALSE	.	186	13	1	[1]	2	3948	1	640.7	200	1	486	4459	0.087	2	22.7	34.2	3948	1.93	0	3947	13	3925	0.087	2	0	1	1	0	300	159	.	2	.	T	300	1	4159	696.4	200
113	18	1b13.edf	RIGHT	6090	619.5	229	486	0.22	FALSE	.	225	7	1	[1]	2	1648	1	522.4	200	1	486	2159	0.1667	2	37.4	0.7	1648	1.36	0	1647	6	1627	0.1667	2	0	1	1	0	261	181	.	2	.	T	261	1	1898	588.5	200
115	5	1b15.edf	RIGHT	5986	1055	231	486	0.3088	FALSE	.	184	6	1	[1]	2	1218	1	403.2	200	1	486	1730	0.2222	2	27.2	34.9	1218	1.94	0	1217	5	1194	0.2222	2	0	1	1	0	302	153	.	2	.	T	302	1	1428	511.9	200
113	10	1b13.edf	RIGHT	7200	700	235	486	0.1492	FALSE	.	233	9	1	[1]	2	2243	1	581	200	1	486	2752	0.1429	2	39	11.8	2243	1.84	0	2242	8	2222	0.1429	2	0	1	1	0	253	244	.	2	.	T	253	1	2499	643.5	200
13	39	1b3.edf	RIGHT	4350	1214	222	487	0.1089	FALSE	.	289	15	1	[1]	5	4958	1	611.2	200	1	289	5247	0.05	1	60.2	67.4	4958	4.01	0	4957	15	4919	0.1	2	0	0	2	0	0	360	.	2	.	T	198	2	5451	677.4	200
115	13	1b15.edf	RIGHT	9353	1080.5	231	487	0.2059	FALSE	.	227	11	1	[1]	2	2102	1	733.2	200	1	487	2617	0.1429	2	58.2	6.4	2102	2.02	0	2101	10	2080	0.1429	2	0	1	1	0	260	195	.	2	.	T	260	1	2357	853.4	200
212	29	2b12.edf	RIGHT	8415	1355.5	239	488	0.0927	FALSE	.	176	8	1	[1]	2	2817	1	606.7	200	1	488	3328	0.1053	2	40.7	33.9	2817	2.46	0	2816	8	2792	0.1053	2	0	1	1	0	312	250	.	2	.	T	312	1	3016	661.8	200
211	18	2b11.edf	RIGHT	8316	772	231	489	0.158	FALSE	.	190	10	1	[1]	2	3036	1	566.7	200	1	489	3547	0.1538	2	47.7	12.3	3036	2.14	0	3035	9	3012	0.1538	2	0	1	1	0	299	357	.	2	.	T	299	1	3249	628.3	200
215	20	2a15.edf	RIGHT	10608	805	235	489	0.1931	FALSE	.	269	4	1	[1]	2	1137	1	390.3	200	1	489	1652	0.1667	2	67.3	10.3	1137	2.31	0	1136	3	1114	0.1667	2	0	1	1	0	220	289	.	2	.	T	220	1	1432	484.6	200
212	20	2b12.edf	RIGHT	5324	1363.5	229	489	0.2342	FALSE	.	227	6	1	[1]	2	1697	1	462.1	200	1	489	2213	0.25	2	31.1	23.7	1697	2.15	0	1696	5	1671	0.25	2	0	1	1	0	262	364	.	2	.	T	262	1	1951	527.4	200
112	32	1b12.edf	RIGHT	11856	1199	237	490	0.2347	FALSE	.	241	7	1	[1]	2	1600	1	564.2	200	1	490	2115	0.2	2	73.2	36.8	1600	3.48	0	1599	6	1572	0.2	2	0	1	1	0	249	192	.	2	.	T	249	1	1866	652.5	200
113	5	1b13.edf	RIGHT	7238	736	237	490	0.1859	FALSE	.	238	8	1	[1]	3	2453	1	584.9	200	1	490	2968	0.1818	2	53.9	23.4	2453	2.42	0	2452	7	2428	0.1818	2	1	1	0	164	252	0	.	2	.	T	252	1	2716	654.9	200
211	4	2b11.edf	RIGHT	6384	869	228	490	0.1027	FALSE	.	230	8	1	[1]	2	3106	1	514.2	200	1	490	3619	0.1333	2	41.2	9.4	3106	1.78	0	3105	7	3084	0.1333	2	0	1	1	0	260	377	.	2	.	T	260	1	3360	588.2	200
215	5	2a15.edf	RIGHT	9381	741	237	490	0.182	FALSE	.	208	11	1	[1]	2	2620	1	662.9	200	1	490	3135	0.1429	2	56.9	11.5	2620	1.83	0	2619	10	2599	0.1429	2	0	1	1	0	282	257	.	2	.	T	282	1	2853	755.7	200
24	26	2a4.edf	RIGHT	8050	1173.5	237	490	0.1261	FALSE	.	284	16	1	[1]	2	3722	1	668.6	200	1	490	4243	0.1053	2	35.6	31.9	3722	2.27	0	3721	16	3699	0.1053	2	0	1	1	0	206	319	.	2	.	T	206	1	4038	774.1	200
24	36	2a4.edf	RIGHT	6860	1078.33	234	490	0.1189	FALSE	.	176	16	1	[1]	2	4081	1	641.7	200	1	346	4451	0.0952	2	42.7	78.3	4081	3.74	0	4080	16	4046	0.1429	3	1	1	1	147	170	186	.	2	.	T	144	2	4947	602.4	200
115	10	1b15.edf	RIGHT	8280	1054	232	491	0.2042	FALSE	.	239	7	1	[1]	3	1608	1	524.7	200	1	491	2124	0.1429	2	47.7	51.1	1608	0.93	0	1607	7	1579	0.1429	2	0	1	1	0	252	133	.	2	.	T	252	1	1872	618	200
111	16	1b11.edf	RIGHT	7104	805	249	491	0.0635	FALSE	.	243	18	1	[1]	2	4766	1	678.9	200	1	243	5008	0.0333	1	60.9	19.2	4766	2.52	0	4765	17	4741	0.0667	2	0	0	2	0	0	484	.	2	.	T	248	2	5912	629.2	200
217	21	2a17.edf	RIGHT	8037	1007	242	491	0.1511	FALSE	.	204	7	1	[1]	2	2319	1	459.9	200	1	491	2834	0.1667	2	1.9	31.7	2319	1.17	0	2318	7	2302	0.1667	2	0	1	1	0	287	269	.	2	.	T	287	1	2548	532.3	200
14	38	1a4.edf	RIGHT	6390	798	234	492	0.1757	FALSE	.	291	9	1	[1]	2	2525	1	393.2	200	1	492	3041	0.1667	2	35.2	81	2525	3.48	0	2524	8	2499	0.1667	2	0	1	1	0	201	269	.	2	.	T	201	1	2840	478.9	200
220	30	2a20.edf	RIGHT	8265	1187.33	239	492	0.1457	FALSE	.	233	11	1	[1]	2	2512	1	628.1	200	1	492	3041	0.1579	3	18.1	97.3	2512	3.6	0	2511	11	2486	0.1579	3	0	2	1	0	259	176	.	2	.	T	154	1	2888	723.7	200
113	27	1b13.edf	RIGHT	7100	654	237	492	0.2061	FALSE	.	258	6	1	[1]	2	1476	1	492	200	1	258	1734	0.0909	1	28	22.3	1476	1.55	0	1475	5	1455	0.1818	2	0	0	2	0	0	559	.	2	.	T	234	2	2096	581.3	200
14	26	1a4.edf	RIGHT	6776	783	228	493	0.187	FALSE	.	196	9	1	[1]	2	2386	1	643.5	200	1	493	2906	0.1667	2	12.5	136.2	2386	4.75	0	2385	8	2350	0.1667	2	0	1	1	0	297	146	.	2	.	T	297	1	2609	738.2	200
119	25	1b19.edf	RIGHT	5616	1276.5	228	493	0.1906	FALSE	.	308	9	1	[1]	2	2463	1	602	200	1	493	2978	0.1818	2	50	70.6	2463	3.67	0	2462	9	2433	0.1818	2	0	1	1	0	185	243	.	2	.	T	185	1	2794	690	200
11	25	1a1.edf	RIGHT	7296	826.5	235	494	0.1646	FALSE	.	255	7	1	[1]	2	2091	1	494.4	200	1	494	2611	0.1667	2	47.4	24.9	2091	2.08	0	2090	6	2068	0.1667	2	0	1	1	0	239	266	.	2	.	T	239	1	2373	581	200
217	33	2a17.edf	RIGHT	8466	1272	240	494	0.1367	FALSE	.	183	11	1	[1]	2	2647	1	440.6	200	1	362	3032	0.1176	2	42.6	3.9	2647	1.79	0	2646	10	2625	0.1765	3	0	1	1	0	179	280	.	2	.	T	132	2	4294	527.9	200
21	19	2b1.edf	RIGHT	6674	950	234	494	0.132	FALSE	.	236	8	1	[1]	2	2300	1	595.7	200	1	236	2535	0.0667	1	51.7	14.3	2300	2.13	0	2299	7	2277	0.1333	2	0	0	2	0	0	600	.	2	.	T	258	2	3210	658	200
215	15	2b15.edf	RIGHT	6674	897.67	234	494	0.2177	FALSE	.	161	7	1	[1]	2	1697	1	559.7	200	1	494	2238	0.2308	3	15.7	77.9	1697	3.23	0	1696	6	1669	0.2308	3	0	2	1	0	333	201	.	2	.	T	166	1	2072	678.8	200
115	14	1a15.edf	RIGHT	4788	1238	226	495	0.1665	FALSE	.	265	10	1	[1]	3	2420	1	591.1	200	1	495	2940	0.1429	2	38.1	16.8	2420	1.77	0	2419	9	2396	0.1429	2	0	1	1	0	230	231	.	2	.	T	230	1	2710	668.1	200
215	13	2b15.edf	RIGHT	8415	868.67	239	495	0.1312	FALSE	.	170	14	1	[1]	2	3315	1	631.2	200	1	329	3666	0.1	2	65.2	22.5	3315	2.62	0	3314	13	3291	0.15	3	0	1	1	0	159	221	.	2	.	T	166	2	4755	619.4	200
14	1	1b4.edf	RIGHT	4268	799	228	495	0.1208	FALSE	.	310	7	1	[1]	2	1939	1	500.7	200	1	310	2249	0.0526	1	31.7	30.6	1939	1.54	0	1938	7	1919	0.1053	2	0	0	2	0	0	434	.	2	.	T	185	2	2469	547.9	200
29	38	2b9.edf	RIGHT	6930	1249.5	232	496	0.1696	FALSE	.	301	10	1	[1]	2	2789	1	588.7	200	1	496	3312	0.1667	2	35.7	96.2	2789	3.87	0	2788	9	2763	0.1667	2	0	1	1	0	195	183	.	2	.	T	195	1	3118	701.6	200
111	9	1b11.edf	RIGHT	5964	768	232	496	0.1276	FALSE	.	180	11	1	[1]	2	3029	1	506.2	200	1	496	3547	0.125	2	29.2	5	3029	1.08	0	3028	10	3006	0.125	2	0	1	1	0	316	340	.	2	.	T	316	1	3232	569.7	200
115	23	1b15.edf	RIGHT	4268	1126	228	496	0.2022	FALSE	.	260	7	1	[1]	2	1486	1	505.3	200	1	496	2002	0.1429	2	36.3	53.5	1486	2.74	0	1485	6	1462	0.1429	2	0	1	1	0	236	160	.	2	.	T	236	1	1766	548.2	200
210	39	2b10.edf	RIGHT	6930	759	232	499	0.1183	FALSE	.	308	12	1	[1]	2	3465	1	605.4	200	1	499	3987	0.1176	2	52.4	2.3	3465	1.22	0	3464	12	3448	0.1176	2	0	1	1	0	191	211	.	2	.	T	191	1	3797	696.3	200
21	35	2a1.edf	RIGHT	6380	917.5	228	500	0.1119	FALSE	.	274	17	1	[1]	2	4526	1	707.9	200	1	500	5047	0.1053	2	44.9	65.4	4526	3.52	0	4525	18	4497	0.1053	2	0	1	1	0	226	301	.	2	.	T	226	1	4822	767.3	200
212	22	2b12.edf	RIGHT	7392	1440.5	235	500	0.1543	FALSE	.	237	9	1	[1]	2	2424	1	470.9	200	1	500	2946	0.1538	2	36.9	44.6	2424	2.68	0	2423	8	2401	0.1538	2	0	1	1	0	263	274	.	2	.	T	263	1	2683	535.8	200
15	21	1a5.edf	RIGHT	6390	1075.5	234	501	0.173	FALSE	.	273	7	1	[1]	2	1773	1	408.8	200	1	501	2297	0.1538	2	50.8	18.6	1773	2.49	0	1772	6	1748	0.1538	2	0	1	1	0	228	212	.	2	.	T	228	1	2070	475.8	200
110	3	1a10.edf	RIGHT	6776	1224.5	228	501	0.1089	FALSE	.	241	16	1	[1]	2	4689	1	669.4	200	1	501	5215	0.0952	2	38.4	13.1	4689	1.3	0	4688	16	4672	0.0952	2	0	1	1	0	260	211	.	2	.	T	260	1	4956	751.2	200
215	4	2a15.edf	RIGHT	11804	936	242	501	0.2084	FALSE	.	256	5	1	[1]	2	1201	1	379.8	200	1	501	1876	0.2308	3	54.8	19.5	1201	2.27	0	1200	5	1177	0.2308	3	0	2	1	0	245	187	.	2	.	T	106	1	1770	507.9	200
212	17	2b12.edf	RIGHT	6384	1499	228	502	0.1495	FALSE	.	208	8	1	[1]	2	2492	1	479.8	200	1	502	3154	0.1538	2	6.8	118.7	2492	4.13	0	2491	8	2458	0.1538	2	0	1	1	0	294	286	.	2	.	T	294	1	2860	570.5	200
215	39	2b15.edf	RIGHT	6384	919	228	503	0.207	FALSE	.	349	7	1	[1]	2	1806	1	480.2	200	1	349	2155	0.0714	1	7.2	112.5	1806	3.66	0	1805	8	1778	0.1429	2	1	0	1	109	0	158	.	2	.	T	154	2	2295	539	200
113	34	1a13.edf	RIGHT	7595	747.5	228	506	0.1605	FALSE	.	241	4	1	[1]	2	1511	1	340.4	200	1	506	2042	0.1538	2	18.4	36.2	1511	1.77	0	1510	3	1489	0.1538	2	0	1	1	0	265	161	.	2	.	T	265	1	1777	421.2	200
115	2	1b15.edf	RIGHT	5330	1059	228	506	0.1787	FALSE	.	217	8	1	[1]	3	1853	1	473.4	200	1	506	2383	0.1429	2	39.4	33.8	1853	2.13	0	1852	7	1831	0.1429	2	0	1	1	0	289	218	.	2	.	T	289	1	2094	540.8	200
112	24	1a12.edf	RIGHT	11816	746	240	507	0.1825	FALSE	.	294	9	1	[1]	3	1979	1	527.1	200	1	507	2512	0.1667	2	72.1	5.8	1979	2.53	0	1978	8	1956	0.1667	2	0	1	1	0	213	371	.	2	.	T	213	1	2299	618.9	200
115	3	1a15.edf	RIGHT	11816	1191.5	240	507	0.2022	FALSE	.	218	9	1	[1]	2	1830	1	476.2	200	1	507	2363	0.1429	2	21.2	52.9	1830	2.11	0	1829	8	1807	0.1429	2	0	1	1	0	289	223	.	2	.	T	289	1	2074	563	200
115	19	1b15.edf	RIGHT	9672	1069	239	507	0.217	FALSE	.	274	6	1	[1]	2	1250	1	523.2	200	1	507	1786	0.1667	2	45.2	54.5	1250	3.27	0	1249	6	1224	0.1667	2	0	1	1	0	233	129	.	2	.	T	233	1	1553	630.3	200
216	20	2b16.edf	RIGHT	6674	2516.33	234	508	0.0806	FALSE	.	254	13	1	[1]	3	3748	1	573.9	200	1	508	4495	0.1364	3	29.9	20.1	3748	1.43	0	3747	12	3729	0.1364	3	0	2	1	0	254	140	.	2	.	T	97	1	4399	679.3	200
118	15	1a18.edf	RIGHT	5661	977.5	226	509	0.1382	FALSE	.	269	13	1	[1]	3	3573	1	694.6	200	1	509	4109	0.1333	2	28.6	79.7	3573	3.41	0	3572	12	3538	0.1333	2	0	1	1	0	240	274	.	2	.	T	240	1	3870	803.3	200
118	18	1a18.edf	RIGHT	6776	797	228	509	0.1571	FALSE	.	252	10	1	[1]	3	2926	1	661.4	200	1	509	3461	0.1538	2	30.4	29.7	2926	1.98	0	2925	9	2902	0.1538	2	0	1	1	0	257	273	.	2	.	T	257	1	3205	741.6	200
13	19	1a3.edf	RIGHT	4680	1103	226	509	0.1749	FALSE	.	201	9	1	[1]	2	2659	1	557.8	200	1	509	3192	0.1667	2	24.8	55	2659	2.41	0	2658	8	2634	0.1667	2	0	1	1	0	308	167	.	2	.	T	308	1	2884	639.4	200
212	30	2a12.edf	RIGHT	8050	1283.5	237	509	0.1449	FALSE	.	295	10	1	[1]	2	2761	1	667	200	1	509	3295	0.1333	2	34	16.4	2761	1.47	0	2760	9	2741	0.1333	2	0	1	1	0	214	471	.	2	.	T	214	1	3081	740.3	200
24	14	2a4.edf	RIGHT	10608	1145.5	235	509	0.2057	FALSE	.	269	5	1	[1]	2	1283	1	377	200	1	509	1826	0.2	2	54	32.2	1283	2.88	0	1282	4	1258	0.2	2	0	1	1	0	240	200	.	2	.	T	240	1	1587	492.4	200
215	37	2a15.edf	RIGHT	5895	813	234	510	0.2609	FALSE	.	365	6	1	[1]	2	1506	1	548.1	200	1	510	2039	0.2	2	24.1	57.8	1506	3.46	0	1505	5	1377	0.2	2	0	1	1	0	145	167	.	2	.	T	145	1	1894	616.2	200
215	12	2a15.edf	RIGHT	10117	787	245	510	0.2195	FALSE	.	171	7	1	[1]	2	1845	1	565.2	200	1	331	2200	0.1818	2	52.2	2.5	1845	1.84	0	1844	7	1823	0.2727	3	0	1	1	0	160	250	.	2	.	T	179	2	2778	527.7	200
212	25	2b12.edf	RIGHT	6627	1544	231	511	0.1665	FALSE	.	325	9	1	[1]	2	3336	1	592.2	200	1	511	3874	0.1818	2	25.2	32.9	3336	2.28	0	3335	10	3313	0.1818	2	0	1	1	0	186	460	.	2	.	T	186	1	3688	676.4	200
13	21	1a3.edf	RIGHT	7802	992	237	511	0.2969	FALSE	.	250	6	1	[1]	2	1609	1	442.6	200	1	511	2147	0.25	2	42.6	64.4	1609	3.44	0	1608	5	1579	0.25	2	0	1	1	0	261	107	.	2	.	T	261	1	1886	522.2	200
116	20	1b16.edf	RIGHT	6237	1995.5	226	511	0.1581	FALSE	.	204	10	1	[1]	2	2580	1	535	200	1	511	3117	0.1429	2	16	29.9	2580	1.53	0	2579	9	2559	0.1429	2	0	1	1	0	307	248	.	2	.	T	307	1	2810	625.6	200
217	1	2a17.edf	RIGHT	5895	1301	234	511	0.1026	FALSE	.	240	16	1	[1]	2	4055	1	554.9	200	1	511	4585	0.0909	2	30.9	36.4	4055	1.9	0	4054	16	4033	0.0909	2	0	1	1	0	271	346	.	2	.	T	271	1	4315	607.7	200
112	20	1b12.edf	RIGHT	4288	827.5	223	512	0.173	FALSE	.	299	7	1	[1]	2	1947	1	685.9	200	1	512	2481	0.1818	2	24.9	40.4	1947	1.99	0	1946	7	1926	0.1818	2	0	1	0	0	213	0	.	2	.	T	213	1	2268	733.9	200
24	16	2b4.edf	RIGHT	8037	1004	242	512	0.2133	FALSE	.	129	6	1	[1]	2	1542	1	438.9	200	1	512	2249	0.25	3	26.9	27.2	1542	1.98	0	1541	5	1519	0.25	3	0	2	1	0	383	233	.	2	.	T	203	1	2047	474.7	200
214	24	2a14.edf	RIGHT	8823	1216	235	513	0.1859	FALSE	.	280	10	1	[1]	2	2514	1	643.9	200	1	513	3061	0.1538	2	55.9	47.5	2514	2.84	0	2513	10	2478	0.1538	2	0	1	1	0	233	243	.	2	.	T	233	1	2828	741.1	200
11	38	1b1.edf	RIGHT	8778	742	232	513	0.1483	FALSE	.	268	11	1	[1]	2	2756	1	767.9	200	1	513	3294	0.1429	2	71.9	3.5	2756	2.03	0	2755	10	2733	0.1429	2	0	1	1	0	245	290	.	2	.	T	245	1	3050	862.6	200
11	26	1b1.edf	RIGHT	5453	875	231	513	0.1921	FALSE	.	213	5	1	[1]	2	1368	1	418.8	200	1	513	1901	0.2	2	40.8	6.2	1368	1.32	0	1367	4	1350	0.2	2	0	1	1	0	300	200	.	2	.	T	300	1	1602	478.8	200
16	16	1a6.edf	RIGHT	6501	1251	226	515	0.1335	FALSE	.	278	9	1	[1]	2	2353	1	382.8	200	1	515	2890	0.1111	2	59.8	4.8	2353	2.2	0	2352	8	2329	0.1111	2	0	1	1	0	237	335	.	2	.	T	237	1	2654	469.4	200
218	7	2b18.edf	RIGHT	8316	1565	231	516	0.1632	FALSE	.	326	9	1	[1]	2	2566	1	555.7	200	1	516	3094	0.1538	2	36.7	30.5	2566	1.5	0	2565	8	2547	0.1538	2	0	1	1	0	190	254	.	2	.	T	190	1	2905	580.7	200
115	38	1a15.edf	RIGHT	5950	1044.5	224	517	0.2562	FALSE	.	217	8	.	[1]	4	1724	1	624.3	200	1	517	2267	0.1818	2	49.3	0.3	1724	1.56	0	1723	7	1704	0.1818	2	0	1	1	0	300	140	.	2	.	T	300	1	1967	705.1	200
118	8	1a18.edf	RIGHT	6288	1212	237	517	0.0596	FALSE	.	250	13	1	[1]	2	3873	1	629.5	200	1	517	4414	0.0645	2	21.5	40.4	3873	2.18	0	3872	12	3849	0.0645	2	0	1	1	0	267	308	.	2	.	T	267	1	4148	705	200
13	18	1b3.edf	RIGHT	5904	1061.5	231	517	0.1833	FALSE	.	226	8	1	[1]	2	2012	1	433.8	200	1	517	2555	0.1818	2	22.8	108.5	2012	3.58	0	2011	7	1962	0.1818	2	0	1	1	0	291	475	.	2	.	T	291	1	2264	511.7	200
113	9	1b13.edf	RIGHT	6194	706.5	230	517	0.1325	FALSE	.	290	10	1	[1]	2	2167	1	493.3	200	1	517	2710	0.1	2	38.3	28.4	2167	2.22	0	2166	10	2142	0.1	2	0	1	1	0	227	250	.	2	.	T	227	1	2483	559.2	200
215	34	2a15.edf	RIGHT	9823	794.5	232	518	0.1985	FALSE	.	239	9	1	[1]	2	2733	1	655.3	200	1	518	3278	0.1818	2	67.3	8.9	2733	2.4	0	2732	9	2710	0.1818	2	0	1	1	0	279	273	.	2	.	T	279	1	2999	735.8	200
212	18	2b12.edf	RIGHT	6440	1399	235	518	0.1732	FALSE	.	215	7	1	[1]	2	2233	1	586.4	200	1	518	2776	0.1667	2	30.4	33	2233	2.07	0	2232	6	2209	0.1667	2	0	1	1	0	303	197	.	2	.	T	303	1	2473	666.4	200
29	36	2a9.edf	RIGHT	8037	1465	242	518	0.1162	FALSE	.	166	10	1	[1]	3	3423	1	521.3	200	1	518	3976	0.1875	3	63.3	36.3	3423	3.21	0	3422	9	3397	0.1875	3	0	2	1	0	352	236	.	2	.	T	231	1	3746	567.1	200
111	36	1b11.edf	RIGHT	4514	743.5	226	518	0.1648	FALSE	.	363	7	1	[1]	2	2023	1	587.3	200	1	363	2385	0.0769	1	56.3	55.7	2023	0.41	0	2022	7	1981	0.1538	2	0	0	1	0	0	417	.	2	.	T	155	2	2584	633.2	200
112	21	1a12.edf	RIGHT	6804	755.5	229	518	0.2571	FALSE	.	186	6	1	[1]	2	1550	1	444.1	200	1	518	2092	0.2222	2	53.1	20.8	1550	2	0	1549	5	1528	0.2222	2	0	1	1	0	332	175	.	2	.	T	332	1	1760	525.8	200
11	34	1a1.edf	RIGHT	6860	775.5	224	519	0.1578	FALSE	.	278	10	1	[1]	2	2331	1	626.3	200	1	519	2879	0.1333	2	37.3	32.2	2331	2.04	0	2330	9	2308	0.1333	2	0	1	1	0	241	123	.	2	.	T	241	1	2639	731.1	200
215	26	2a15.edf	RIGHT	8050	816	237	519	0.1932	FALSE	.	346	9	1	[1]	2	2288	1	686	200	1	519	2836	0.1538	2	53	33	2288	2.22	0	2287	8	2266	0.1538	2	0	1	1	0	173	283	.	2	.	T	173	1	2663	781.7	200
117	36	1b17.edf	RIGHT	6536	1039.33	232	519	0.1237	FALSE	.	252	11	1	[1]	2	3110	1	590.7	200	1	415	3559	0.0952	2	26.7	18.7	3110	1.75	0	3109	10	3085	0.1429	3	0	1	2	0	163	477	.	2	.	T	104	2	4898	630.1	200
21	2	2a1.edf	RIGHT	8050	1036.5	237	519	0.1651	FALSE	.	239	10	1	[1]	2	2658	1	671.7	200	1	519	3203	0.1333	2	38.7	93.2	2658	4.09	0	2657	10	2627	0.1333	2	0	1	1	0	280	162	.	2	.	T	280	1	2924	744.6	200
116	4	1a16.edf	RIGHT	9152	2070	237	519	0.1438	FALSE	.	148	6	1	[1]	2	1674	1	366.6	200	1	519	2216	0.125	2	33.6	11.8	1674	1.55	0	1673	5	1652	0.125	2	0	1	1	0	371	138	.	2	.	T	371	1	1845	439	200
11	32	1a1.edf	RIGHT	5453	745.5	228	519	0.1517	FALSE	.	250	11	1	[1]	2	2726	1	642.5	200	1	519	3265	0.1176	2	32.5	10.6	2726	1.06	0	2725	10	2710	0.1176	2	0	1	1	0	269	157	.	2	.	T	269	1	2997	707	200
15	1	1a5.edf	RIGHT	6776	1086.5	228	520	0.1232	FALSE	.	224	11	1	[1]	2	2888	1	663.3	200	1	520	3438	0.1053	2	32.3	37.4	2888	2.52	0	2887	10	2862	0.1053	2	0	1	1	0	296	221	.	2	.	T	296	1	3143	766.1	200
23	35	2b3.edf	RIGHT	5687	784.67	234	520	0.1665	FALSE	.	99	8	1	[1]	2	2693	1	749.8	200	1	520	3354	0.2308	3	85.8	21.7	2693	4.71	0	2692	7	2630	0.2308	3	0	2	1	0	421	371	.	2	.	T	179	1	3175	709.5	200
217	31	2b17.edf	RIGHT	6930	1080	232	521	0.1686	FALSE	.	261	11	1	[1]	2	3146	1	597.1	200	1	261	3406	0.0769	1	44.1	81.8	3146	3.97	0	3145	10	3116	0.1538	2	0	0	1	0	0	258	.	2	.	T	260	2	3718	692.1	200
117	21	1a17.edf	RIGHT	6806	1740.67	231	521	0.1432	FALSE	.	181	7	1	[1]	2	1960	1	520.4	200	1	521	2526	0.2	3	22.4	27.1	1960	1.84	0	1959	6	1938	0.2	3	0	2	1	0	340	491	.	2	.	T	180	1	2347	615.8	200
117	14	1a17.edf	RIGHT	6721	1412.67	234	521	0.1459	FALSE	.	190	7	1	[1]	2	2034	1	531.9	200	1	190	2223	0.0667	1	22.9	63.3	2034	0.57	0	2033	6	1893	0.2	3	1	1	1	164	177	177	.	2	.	T	177	2	2609	624.6	200
118	36	1b18.edf	RIGHT	7139	1151	243	522	0.1566	FALSE	.	242	8	1	[1]	2	2414	1	459.6	200	1	522	2957	0.1538	2	25.6	40.9	2414	2.21	0	2413	7	2389	0.1538	2	0	1	1	0	280	277	.	2	.	T	280	1	2678	532.4	200
113	31	1b13.edf	RIGHT	6536	620	232	522	0.2428	FALSE	.	267	7	1	[1]	2	1743	1	596.6	200	1	522	2292	0.2	2	32.6	24.7	1743	2.03	0	1742	6	1719	0.2	2	0	1	1	0	255	156	.	2	.	T	255	1	2037	669.6	200
220	16	2a20.edf	RIGHT	8050	1166.67	237	522	0.1413	FALSE	.	239	16	1	[1]	2	3609	1	652.7	200	1	415	4044	0.0952	2	19.7	118.1	3609	7.08	0	3608	17	3572	0.1429	3	1	1	0	150	176	0	.	2	.	T	107	2	4873	779.5	200
115	37	1b15.edf	RIGHT	5904	1095	231	522	0.2209	FALSE	.	180	5	1	[1]	2	1441	1	457.8	200	1	372	1837	0.1667	2	46.8	7.3	1441	1.68	0	1440	5	1417	0.25	3	0	1	1	0	192	114	.	2	.	T	150	2	2938	471.9	200
24	39	2a4.edf	RIGHT	8680	1137	240	522	0.1742	FALSE	.	141	8	1	[1]	2	2086	1	570.9	200	1	522	2746	0.2	3	51.9	11.8	2086	1.96	0	2085	8	2063	0.2	3	0	2	1	0	381	163	.	2	.	T	174	1	2573	519.9	200
11	28	1b1.edf	RIGHT	7104	775.5	249	524	0.1341	FALSE	.	228	10	1	[1]	2	2863	1	622.8	200	1	524	3403	0.1176	2	4.8	52.2	2863	1.51	0	2862	9	2844	0.1176	2	0	1	1	0	296	184	.	2	.	T	296	1	3108	661.3	200
214	20	2a14.edf	RIGHT	6118	1312.67	231	525	0.1151	FALSE	.	171	8	1	[1]	2	3157	1	562	200	1	525	3739	0.1765	3	9	65	3157	1.96	0	3156	7	3125	0.1765	3	0	2	1	0	354	346	.	2	.	T	163	1	3576	675.4	200
115	22	1a15.edf	RIGHT	6930	1241	232	525	0.2298	FALSE	.	119	7	1	[1]	2	1742	1	604.1	200	1	525	2309	0.25	3	9.1	51.8	1742	1.88	0	1741	7	1722	0.25	3	0	2	1	0	406	217	.	2	.	T	218	1	2091	707.3	200
213	36	2b13.edf	RIGHT	6440	1519	235	525	0.1486	FALSE	.	309	8	1	[1]	2	2872	1	611.3	200	1	525	3418	0.1429	2	55.3	56.4	2872	3.7	0	2871	8	2837	0.1429	2	0	1	1	0	216	207	.	2	.	T	216	1	3202	682	200
216	15	2a16.edf	RIGHT	7379	2730.5	229	525	0.1176	FALSE	.	202	6	1	[1]	2	1683	1	381.8	200	1	525	2229	0.1053	2	58.8	1.6	1683	1.78	0	1682	5	1661	0.1053	2	0	1	1	0	323	333	.	2	.	T	323	1	1907	449.8	200
218	26	2b18.edf	RIGHT	4753	1795.67	236	526	0.0535	FALSE	.	245	34	1	[1]	2	9247	1	635.9	200	1	526	9807	0.0714	3	15.9	54.1	9247	1.54	0	9246	37	9229	0.0714	3	0	2	1	0	281	454	.	2	.	T	162	1	9646	713.6	200
11	30	1b1.edf	RIGHT	5580	728	228	526	0.144	FALSE	.	159	9	1	[1]	2	2405	1	623.7	200	1	526	2959	0.2	3	59.7	25.1	2405	2.32	0	2404	8	2381	0.2	3	0	2	1	0	367	222	.	2	.	T	193	1	2767	676.8	200
18	2	1b8.edf	RIGHT	6194	1063	230	526	0.1324	FALSE	.	314	11	1	[1]	2	2763	1	504.6	200	1	526	3311	0.1053	2	49.6	12.2	2763	1.78	0	2762	11	2741	0.1053	2	0	1	1	0	212	284	.	2	.	T	212	1	3100	568.4	200
116	26	1b16.edf	RIGHT	6106	1978	232	527	0.1301	FALSE	.	366	10	1	[1]	3	3500	1	548.1	200	1	527	4144	0.1429	2	29.1	57.8	3500	2.86	0	3499	9	3473	0.1429	2	0	1	1	0	161	240	.	2	.	T	161	1	3983	643.7	200
24	11	2a4.edf	RIGHT	12702	1126	237	527	0.1662	FALSE	.	204	10	1	[1]	2	2504	1	643.1	200	1	527	3063	0.1429	2	58.1	12.1	2504	2.49	0	2503	9	2479	0.1429	2	0	1	1	0	323	460	.	2	.	T	323	1	2741	762.8	200
212	34	2b12.edf	RIGHT	6674	1098.5	234	527	0.1549	FALSE	.	160	9	1	[1]	2	2487	1	609.4	200	1	527	3037	0.1538	2	65.4	14.5	2487	2.36	0	2486	8	2464	0.1538	2	0	1	1	0	367	446	.	2	.	T	367	1	2670	668.1	200
24	37	2a4.edf	RIGHT	7128	977.5	235	528	0.2548	FALSE	.	255	5	1	[1]	2	1568	1	360.6	200	1	528	2119	0.2222	2	4.6	73.5	1568	2.67	0	1567	5	1537	0.2222	2	0	1	1	0	273	226	.	2	.	T	273	1	1847	429.2	200
14	27	1a4.edf	RIGHT	5453	781.33	228	528	0.1463	FALSE	.	224	14	1	[1]	2	3264	1	672.9	200	1	426	3707	0.1053	2	62.9	17.9	3264	2.49	0	3263	13	3238	0.1579	3	1	1	1	165	202	175	.	2	.	T	102	2	4273	675.7	200
118	3	1b18.edf	RIGHT	6106	1280	232	529	0.1038	FALSE	.	270	16	1	[1]	3	4787	1	548.4	200	1	529	5341	0.1	2	29.4	43.9	4787	2.41	0	4786	15	4761	0.1	2	0	1	1	0	259	193	.	2	.	T	259	1	5083	633.4	200
19	9	1a9.edf	RIGHT	6776	934.5	228	529	0.1434	FALSE	.	256	14	1	[1]	2	3744	1	694.8	200	1	529	4305	0.125	2	63.8	4.2	3744	2.18	0	3743	13	3703	0.125	2	0	1	1	0	273	166	.	2	.	T	273	1	4033	751.7	200
26	20	2a6.edf	RIGHT	6768	1802	232	530	0.1964	FALSE	.	228	8	1	[1]	2	2127	1	543.5	200	1	530	2685	0.1818	2	9.5	83.1	2127	2.8	0	2126	7	2096	0.1818	2	0	1	1	0	302	302	.	2	.	T	302	1	2384	627.3	200
113	10	1a13.edf	RIGHT	7344	636	232	530	0.1412	FALSE	.	232	6	1	[1]	2	1416	1	478.7	200	1	530	1970	0.1111	2	47.7	25.1	1416	2.23	0	1415	5	1392	0.1111	2	0	1	1	0	298	180	.	2	.	T	298	1	1672	547.8	200
220	24	2b20.edf	RIGHT	6480	995	229	531	0.1699	FALSE	.	202	6	1	[1]	3	1501	1	472.3	200	1	531	2069	0.1765	3	41.3	37.1	1501	2.41	0	1500	6	1477	0.1765	3	0	2	1	0	329	207	.	2	.	T	92	1	1978	561.7	200
11	11	1b1.edf	RIGHT	6106	711	232	532	0.1421	FALSE	.	273	10	1	[1]	2	2809	1	552.8	200	1	532	3363	0.125	2	33.8	33.9	2809	1.89	0	2808	10	2787	0.125	2	0	1	1	0	259	206	.	2	.	T	259	1	3105	636.2	200
25	15	2b5.edf	RIGHT	10122	1014.5	229	532	0.1488	FALSE	.	237	10	1	[1]	2	3020	1	567.5	200	1	532	3577	0.125	2	76.5	24	3020	3.69	0	3019	9	2993	0.125	2	0	1	1	0	295	330	.	2	.	T	295	1	3283	670.2	200
116	22	1b16.edf	RIGHT	5616	2071	228	532	0.1432	FALSE	.	164	13	1	[1]	2	3362	1	579.6	200	1	532	3941	0.1765	3	27.6	0.6	3362	0.97	0	3361	12	3340	0.1765	3	0	2	1	0	368	323	.	2	.	T	217	1	3724	655.6	200
18	13	1b8.edf	RIGHT	4268	961.5	228	533	0.1547	FALSE	.	295	9	1	[1]	2	2419	1	508.4	200	1	533	2972	0.1333	2	39.4	33.6	2419	2.23	0	2418	9	2397	0.1333	2	0	1	1	0	238	241	.	2	.	T	238	1	2735	554.5	200
220	12	2b20.edf	RIGHT	5280	1013	229	535	0.1066	FALSE	.	114	15	1	[1]	2	4790	1	699.6	200	1	535	5368	0.1429	3	68.6	67.1	4790	4.31	0	4789	18	4757	0.1429	3	0	2	1	0	421	134	.	2	.	T	163	1	5206	730.8	200
217	35	2a17.edf	RIGHT	10441	1039	235	535	0.2069	FALSE	.	258	7	1	[1]	2	1657	1	429.7	200	1	535	2217	0.1667	2	38.7	17.2	1657	1.88	0	1656	7	1634	0.1667	2	0	1	1	0	277	351	.	2	.	T	277	1	1941	512.9	200
115	22	1b15.edf	RIGHT	6194	1082.33	230	535	0.2238	FALSE	.	147	5	1	[1]	3	1229	1	465	200	1	535	1809	0.2143	3	10	69.8	1229	2.47	0	1228	4	1205	0.2143	3	0	2	1	0	388	135	.	2	.	T	203	1	1606	590.7	200
118	38	1a18.edf	RIGHT	6390	1171	234	536	0.2083	FALSE	.	306	6	1	[1]	2	1823	1	375.3	200	1	536	2383	0.2	2	17.3	38	1823	2.04	0	1822	5	1800	0.2	2	0	1	1	0	230	261	.	2	.	T	230	1	2154	449.9	200
213	13	2b13.edf	RIGHT	4753	1474.33	236	536	0.1034	FALSE	.	231	11	1	[1]	2	3265	1	653.9	200	1	536	3841	0.15	3	33.9	54.6	3265	2.1	0	3264	10	3243	0.15	3	0	2	1	0	305	243	.	2	.	T	209	1	3632	628.2	200
220	39	2b20.edf	RIGHT	6384	1249	228	536	0.1175	FALSE	.	223	15	1	[1]	3	3699	1	525	200	1	370	4083	0.087	2	52	48.6	3699	3.09	0	3698	16	3667	0.1304	3	1	1	1	172	147	338	.	2	.	T	166	2	4313	628.6	200
117	40	1b17.edf	RIGHT	8778	1311.5	232	537	0.0902	FALSE	.	206	19	1	[1]	2	5134	1	734.8	200	1	537	5694	0.0769	2	38.8	72.3	5134	3.78	0	5133	19	5103	0.0769	2	0	1	1	0	331	216	.	2	.	T	331	1	5364	782.3	200
115	34	1a15.edf	RIGHT	8208	1091.67	228	537	0.2341	FALSE	.	202	5	1	[1]	3	1051	1	370.1	200	1	537	1639	0.2308	3	45.1	39.9	1051	2.68	0	1050	4	1028	0.2308	3	0	2	1	0	335	129	.	2	.	T	127	1	1512	548.6	200
113	33	1b13.edf	RIGHT	5330	642.5	228	539	0.2861	FALSE	.	317	6	1	[1]	2	1639	1	468.8	200	1	539	2201	0.25	2	34.8	26	1639	2.12	0	1638	5	1616	0.25	2	0	1	1	0	222	153	.	2	.	T	222	1	1979	518.4	200
112	13	1b12.edf	RIGHT	7200	825	235	539	0.2042	FALSE	.	269	8	1	[1]	2	1764	1	580.1	200	1	269	2033	0.0714	1	38.1	50.9	1764	2.76	0	1763	7	1739	0.2143	3	0	0	2	0	0	477	.	2	.	T	92	3	3263	607.1	200
11	10	1a1.edf	RIGHT	6776	865	228	540	0.1327	FALSE	.	212	13	1	[1]	2	3186	1	676.4	200	1	540	3750	0.1111	2	45.4	16.4	3186	1.64	0	3185	12	3164	0.1111	2	0	1	1	0	328	180	.	2	.	T	328	1	3423	747.3	200
211	34	2a11.edf	RIGHT	8823	739	235	540	0.1536	FALSE	.	313	10	1	[1]	2	3267	1	611	200	1	540	3831	0.1429	2	23	63	3267	2.69	0	3266	10	3243	0.1429	2	0	1	1	0	227	180	.	2	.	T	227	1	3605	711.7	200
219	11	2a19.edf	RIGHT	10117	1695.5	245	540	0.107	FALSE	.	218	19	1	[1]	3	4693	1	556.5	200	1	540	5256	0.08	2	43.5	22	4693	2.14	0	4692	20	4668	0.08	2	0	1	1	0	322	183	.	2	.	T	322	1	4935	617.5	200
11	18	1b1.edf	RIGHT	5586	766.5	229	541	0.1601	FALSE	.	267	7	1	[1]	2	1884	1	608.8	200	1	541	2445	0.1333	2	44.8	4.6	1884	1.3	0	1883	6	1865	0.1333	2	0	1	1	0	274	200	.	2	.	T	274	1	2172	666.9	200
11	31	1b1.edf	RIGHT	7440	675.33	235	541	0.2059	FALSE	.	183	10	1	[1]	2	2214	1	651.8	200	1	541	2803	0.2143	3	12.8	51.9	2214	1.81	0	2213	9	2192	0.2143	3	0	2	1	0	358	216	.	2	.	T	128	1	2676	786.9	200
116	9	1a16.edf	RIGHT	6390	2311.5	234	542	0.1867	FALSE	.	269	9	1	[1]	2	2198	1	362.3	200	1	269	2467	0.0769	1	4.3	73.2	2198	2.41	0	2197	8	2174	0.1538	2	1	0	1	81	0	311	.	2	.	T	273	2	2596	440.8	200
19	15	1a9.edf	RIGHT	5661	1089.33	226	544	0.1371	FALSE	.	320	13	1	[1]	2	3852	1	719.6	200	1	442	4303	0.125	2	53.6	75.9	3852	3.65	0	3851	13	3813	0.1875	3	0	1	1	0	122	320	.	2	.	T	102	2	4684	780.7	200
110	18	1a10.edf	RIGHT	7965	1142	232	544	0.1239	FALSE	.	308	14	1	[1]	2	3011	1	581.6	200	1	544	3582	0.087	2	50.6	20.5	3011	2.43	0	3010	13	2986	0.087	2	0	1	1	0	236	192	.	2	.	T	236	1	3347	674	200
213	35	2b13.edf	RIGHT	7560	1289	239	545	0.0961	FALSE	.	228	12	1	[1]	2	3236	1	470	200	1	545	3804	0.0952	2	58	32	3236	2.83	0	3235	12	3206	0.0952	2	0	1	1	0	317	740	.	2	.	T	317	1	3487	537.8	200
215	6	2a15.edf	RIGHT	6860	789.25	234	545	0.173	FALSE	.	162	11	1	[1]	2	2786	1	636.4	200	1	318	3132	0.1176	2	37.4	21	2786	1.78	0	2785	10	2762	0.2353	4	1	2	1	208	295	204	.	2	.	T	139	2	3725	726.4	200
115	5	1a15.edf	RIGHT	11500	1151.67	237	545	0.2689	FALSE	.	151	8	1	[1]	2	1644	1	516.7	200	1	545	2234	0.2308	3	5.7	75.7	1644	2.42	0	1643	8	1620	0.2308	3	0	2	1	0	394	133	.	2	.	T	264	1	1970	639.7	200
112	6	1b12.edf	RIGHT	7104	971.33	249	545	0.1508	FALSE	.	143	9	1	[1]	2	2440	1	659.9	200	1	545	3024	0.1875	3	41.9	61.1	2440	3.05	0	2439	8	2415	0.1875	3	0	2	1	0	402	189	.	2	.	T	212	1	2812	695	200
117	19	1b17.edf	RIGHT	7938	1259.67	231	547	0.1269	FALSE	.	240	6	1	[1]	2	1556	1	453.7	200	1	547	2151	0.1667	3	12.7	89.9	1556	0.77	0	1555	5	1404	0.1667	3	0	2	1	0	307	253	.	2	.	T	98	1	2054	590.5	200
11	14	1b1.edf	RIGHT	7100	749.33	237	547	0.1945	FALSE	.	133	6	1	[1]	2	1753	1	485.7	200	1	547	2340	0.25	3	21.7	42.4	1753	1.76	0	1752	5	1731	0.25	3	0	2	1	0	414	216	.	2	.	T	190	1	2151	598.3	200
214	10	2b14.edf	RIGHT	5280	1013	229	549	0.1143	FALSE	.	142	11	1	[1]	3	3876	1	668.5	200	1	549	4469	0.1667	3	37.5	6.7	3876	1.22	0	3875	10	3847	0.1667	3	0	2	1	0	407	290	.	2	.	T	109	1	4360	728.5	200
116	15	1a16.edf	RIGHT	6721	1936	234	549	0.1117	FALSE	.	257	18	1	[1]	3	4120	1	549.6	200	1	549	4694	0.087	2	40.6	14.2	4120	1.89	0	4119	17	4097	0.087	2	0	1	1	0	292	236	.	2	.	T	292	1	4402	626.9	200
11	40	1a1.edf	RIGHT	7965	738.5	232	550	0.1436	FALSE	.	291	14	1	[1]	2	3200	1	575.2	200	1	550	3772	0.1053	2	44.2	22.6	3200	1.97	0	3199	13	3178	0.1053	2	0	1	1	0	259	144	.	2	.	T	259	1	3514	652.8	200
220	30	2b20.edf	RIGHT	7600	1136	237	550	0.1449	FALSE	.	103	13	1	[1]	2	3560	1	522.6	200	1	185	3777	0.1053	2	33.6	66.5	3560	1.64	180	3559	16	3534	0.1579	3	0	1	2	0	82	381	.	2	.	T	365	2	3964	549.4	200
211	30	2b11.edf	RIGHT	7560	820.5	239	551	0.0838	FALSE	.	272	13	1	[1]	3	3904	1	423.1	200	1	551	4479	0.087	2	11.1	61.4	3904	2.04	0	3903	12	3883	0.087	2	0	1	1	0	279	370	.	2	.	T	279	1	4201	492.5	200
113	20	1b13.edf	RIGHT	5586	699.5	229	551	0.2337	FALSE	.	224	7	1	[1]	2	1689	1	603.5	200	1	551	2263	0.1818	2	39.5	30.2	1689	2.34	0	1688	7	1663	0.1818	2	0	1	1	0	327	275	.	2	.	T	327	1	1936	659.9	200
14	9	1a4.edf	RIGHT	4730	826	232	553	0.0974	FALSE	.	212	18	1	[1]	2	4640	1	563.8	200	1	553	5234	0.12	3	21.8	51.5	4640	2.32	0	4639	17	4615	0.12	3	0	2	1	0	341	238	.	2	.	T	157	1	5077	646.3	200
118	14	1b18.edf	RIGHT	5616	1196	228	553	0.1739	FALSE	.	329	9	1	[1]	2	3009	1	591	200	1	553	3588	0.1818	2	39	41.5	3009	2.74	0	3008	9	2983	0.1818	2	0	1	1	0	224	260	.	2	.	T	224	1	3365	682.8	200
18	4	1b8.edf	RIGHT	6090	1123.33	229	553	0.1322	FALSE	.	317	14	1	[1]	2	3875	1	523.3	200	1	553	4470	0.1667	3	38.3	9.4	3875	1.62	0	3874	14	3853	0.1667	3	0	2	1	0	236	298	.	2	.	T	134	1	4337	595	200
18	28	1b8.edf	RIGHT	5508	1102	221	553	0.1006	FALSE	.	258	9	1	[1]	2	2387	1	520.5	200	1	410	2816	0.0833	2	54.5	9.2	2387	1.73	0	2386	8	2349	0.125	3	0	1	1	0	152	271	.	2	.	T	143	2	6346	546.8	200
116	39	1a16.edf	RIGHT	7626	2192.5	231	553	0.1222	FALSE	.	200	15	1	[1]	4	3721	1	577.3	200	1	553	4300	0.0909	2	35.3	1.4	3721	1.29	0	3720	14	3701	0.0909	2	0	1	1	0	353	152	.	2	.	T	353	1	3947	653.5	200
113	13	1b13.edf	RIGHT	5616	671	228	555	0.2409	FALSE	.	272	7	1	[1]	2	1532	1	584.1	200	1	555	2118	0.1818	2	32.1	62.5	1532	3.02	0	1531	6	1504	0.1818	2	0	1	1	0	283	140	.	2	.	T	283	1	1835	675.5	200
24	39	2b4.edf	RIGHT	13860	986	245	555	0.2269	FALSE	.	256	8	1	[1]	2	1727	1	490	200	1	555	2314	0.1538	2	38	53.4	1727	3	0	1726	7	1697	0.1538	2	0	1	1	0	299	206	.	2	.	T	299	1	2016	579	200
113	3	1b13.edf	RIGHT	7139	736.67	243	556	0.2072	FALSE	.	211	7	1	[1]	4	1900	1	444.5	200	1	211	2111	0.0769	1	10.5	140.9	1900	4.68	0	1899	6	1870	0.2308	3	1	1	1	149	185	158	.	2	.	T	185	2	2485	553.5	200
119	4	1b19.edf	RIGHT	5904	1146.67	231	556	0.2229	FALSE	.	155	4	1	[1]	3	1024	1	469.3	200	1	332	1366	0.1667	2	58.3	83.6	1024	4.39	0	1023	3	983	0.25	3	1	1	1	217	177	309	.	2	.	T	224	2	1625	509.2	200
26	2	2a6.edf	RIGHT	7470	2264	232	557	0.1813	FALSE	.	228	9	1	[1]	3	2295	1	545.8	200	1	557	2894	0.2143	3	48.8	16.4	2295	1.83	0	2294	8	2274	0.2143	3	0	2	1	0	329	280	.	2	.	T	156	1	2739	598.7	200
18	28	1a8.edf	RIGHT	8446	891.5	226	557	0.1012	FALSE	.	274	14	1	[1]	5	4607	1	485.1	200	1	557	5213	0.1	2	49.1	11.1	4607	1.42	0	4606	14	4578	0.1	2	0	1	1	0	283	282	.	2	.	T	283	1	4931	589.9	200
25	31	2b5.edf	RIGHT	7600	961	237	557	0.1912	FALSE	.	223	6	1	[1]	2	1388	1	512.1	200	1	557	1972	0.1429	2	23.1	56.7	1388	2.49	0	1387	5	1364	0.1429	2	0	1	1	0	334	117	.	2	.	T	334	1	1639	572.3	200
25	39	2b5.edf	RIGHT	8415	932.33	239	558	0.128	FALSE	.	273	11	1	[1]	2	2895	1	620.2	200	1	445	3362	0.1	2	54.2	24.6	2895	2.58	0	2894	11	2871	0.15	3	0	1	1	0	172	546	.	2	.	T	113	2	5550	583	200
220	15	2b20.edf	RIGHT	7049	1189.67	235	558	0.2326	FALSE	.	137	7	1	[1]	5	1626	1	403.8	200	1	415	2063	0.1429	2	25.8	18.6	1626	1.53	0	1625	8	1604	0.2143	3	0	1	2	0	278	366	.	2	.	T	143	2	2588	384.5	200
220	24	2a20.edf	RIGHT	10117	1137.67	245	559	0.1667	FALSE	.	204	9	1	[1]	2	1868	1	517.5	200	1	559	2465	0.1579	3	4.5	121.1	1868	3.95	0	1867	9	1840	0.1579	3	0	2	1	0	355	246	.	2	.	T	240	1	2226	614	200
19	40	1a9.edf	RIGHT	4680	958.5	226	560	0.113	FALSE	.	291	15	1	[1]	2	4273	1	570.9	200	1	560	4864	0.1	2	37.9	0.9	4273	1.1	0	4272	14	4249	0.1	2	0	1	1	0	269	205	.	2	.	T	269	1	4596	623.4	200
24	27	2a4.edf	RIGHT	6380	1109	228	560	0.1905	FALSE	.	330	12	1	[1]	2	3018	1	717.2	200	1	560	3589	0.1429	2	54.2	52.3	3018	4.03	0	3017	12	2981	0.1429	2	0	1	1	0	230	230	.	2	.	T	230	1	3360	690.2	200
24	32	2b4.edf	RIGHT	6480	829.5	232	561	0.3202	FALSE	.	270	4	1	[1]	2	1368	1	413.5	200	1	561	1964	0.2857	2	33.5	76.4	1368	3.37	0	1367	4	1336	0.2857	2	0	1	1	0	291	212	.	2	.	T	291	1	1674	495	200
24	32	2a4.edf	RIGHT	7215	1158.5	229	561	0.1714	FALSE	.	335	11	1	[1]	2	2852	1	559.8	200	1	561	3438	0.1429	2	39.8	49	2852	2.84	0	2851	10	2825	0.1429	2	0	1	1	0	226	216	.	2	.	T	226	1	3213	649.2	200
113	35	1b13.edf	RIGHT	7104	612.5	249	561	0.1697	FALSE	.	287	9	1	[1]	2	2201	1	638	200	1	561	2786	0.1333	2	20	56.3	2201	2.36	0	2200	8	2177	0.1333	2	0	1	1	0	274	256	.	2	.	T	274	1	2512	712.2	200
29	37	2a9.edf	RIGHT	10441	1532.67	235	562	0.1835	FALSE	.	203	9	1	[1]	2	2249	1	416.5	200	1	562	2851	0.2	3	25.5	23.7	2249	1.81	0	2248	9	2226	0.2	3	0	2	1	0	359	318	.	2	.	T	159	1	2693	481	200
215	32	2a15.edf	RIGHT	5940	825	223	562	0.2258	FALSE	.	283	8	1	[1]	2	2137	1	671.5	200	1	283	2420	0.0833	1	65.5	34.2	2137	3.28	0	2136	9	2106	0.1667	2	1	0	1	201	0	258	.	2	.	T	279	2	2778	712.4	200
14	29	1b4.edf	RIGHT	6536	782.5	232	563	0.1522	FALSE	.	161	10	1	[1]	2	2639	1	591.7	200	1	161	2800	0.0526	1	27.7	29.2	2639	1.88	0	2638	10	2614	0.2105	4	1	2	1	140	289	359	.	2	.	T	181	2	3679	677.5	200
116	10	1b16.edf	RIGHT	4268	2054.5	228	563	0.1047	FALSE	.	156	11	1	[1]	2	2852	1	479.3	200	1	563	3440	0.0833	2	10.3	16.9	2852	0.82	0	2851	10	2829	0.0833	2	0	1	1	0	407	184	.	2	.	T	407	1	3033	522.6	200
212	14	2b12.edf	RIGHT	10816	1373	237	563	0.2107	FALSE	.	281	9	1	[1]	3	2531	1	713	200	1	563	3133	0.1667	2	36	91.1	2531	3.72	0	2530	8	2484	0.1667	2	0	1	1	0	282	242	.	2	.	T	282	1	2851	857.1	200
26	11	2b6.edf	RIGHT	7560	1589	239	564	0.1498	FALSE	.	190	6	1	[1]	2	1807	1	454.3	200	1	564	2406	0.2308	3	42.3	7.7	1807	1.63	0	1806	5	1788	0.2308	3	0	2	1	0	374	559	.	2	.	T	158	1	2249	544.7	200
213	16	2a13.edf	RIGHT	8823	1526.5	235	564	0.1385	FALSE	.	255	13	1	[1]	2	3675	1	701.8	200	1	564	4263	0.1176	2	113.8	52.7	3675	5.02	0	3674	12	3638	0.1176	2	0	1	1	0	309	216	.	2	.	T	309	1	3954	636.1	200
24	31	2b4.edf	RIGHT	6440	1091.5	235	564	0.1138	FALSE	.	223	14	1	[1]	3	3922	1	567.2	200	1	564	4519	0.0952	2	11.2	49	3922	1.65	0	3921	13	3902	0.0952	2	0	1	1	0	341	270	.	2	.	T	341	1	4179	663.6	200
14	13	1b4.edf	RIGHT	5508	770	221	564	0.1115	FALSE	.	170	5	1	[1]	2	1589	1	480.3	200	1	170	1759	0.0476	1	14.3	63.2	1589	1.94	0	1588	4	1565	0.1429	3	1	1	1	122	176	236	.	2	.	T	176	2	2720	565	200
119	33	1a19.edf	RIGHT	6288	1029.5	237	565	0.1149	FALSE	.	201	11	1	[1]	2	3309	1	660.7	200	1	201	3509	0.0556	1	52.7	4.8	3309	1.66	0	3308	10	3289	0.1111	2	0	0	2	0	0	350	.	2	.	T	364	2	3716	732.3	200
11	18	1a1.edf	RIGHT	5661	764	226	566	0.1679	FALSE	.	307	11	1	[1]	2	3243	1	697.7	200	1	413	3675	0.1333	2	31.7	64.7	3243	2.89	0	3242	11	3213	0.2	3	0	1	2	0	106	274	.	2	.	T	153	2	3862	797.9	200
115	21	1a15.edf	RIGHT	7998	1303.67	232	566	0.2101	FALSE	.	124	9	1	[1]	3	2058	1	613.3	200	1	566	2673	0.2	3	3.3	63.1	2058	2.08	0	2057	8	2036	0.2	3	0	2	1	0	442	160	.	2	.	T	234	1	2439	750.5	200
21	17	2a1.edf	RIGHT	5895	895	234	566	0.169	FALSE	.	223	10	1	[1]	2	2891	1	583.8	200	1	566	3476	0.1333	2	59.8	10.7	2891	2.33	0	2890	9	2867	0.1333	2	0	1	1	0	343	220	.	2	.	T	343	1	3134	631.6	200
214	8	2a14.edf	RIGHT	8037	1252	242	568	0.1084	FALSE	.	237	8	1	[1]	2	2480	1	488.6	200	1	568	3072	0.1	2	30.6	12.3	2480	1.52	0	2479	7	2460	0.1	2	0	1	1	0	331	384	.	2	.	T	331	1	2741	552.1	200
113	1	1a13.edf	RIGHT	4730	740.33	232	569	0.1561	FALSE	.	271	8	1	[1]	2	2058	1	547.8	200	1	569	2667	0.1875	3	5.8	103.2	2058	3.56	0	2057	7	2026	0.1875	3	0	2	1	0	298	288	.	2	.	T	151	1	2516	632.3	200
215	24	2a15.edf	RIGHT	7400	807.67	232	569	0.2242	FALSE	.	171	7	1	[1]	2	1768	1	610.3	200	1	569	2467	0.2143	3	76.3	49.2	1768	3.94	0	1767	7	1727	0.2143	3	0	2	1	0	398	166	.	2	.	T	236	1	2231	694.2	200
214	29	2b14.edf	RIGHT	5633	1214	228	569	0.1149	FALSE	.	185	9	1	[1]	2	2639	1	606.3	200	1	569	3233	0.1053	2	40.3	26.5	2639	2.2	0	2638	8	2616	0.1053	2	0	1	1	0	384	216	.	2	.	T	384	1	2849	670.8	200
116	29	1a16.edf	RIGHT	4680	2327.5	226	570	0.1227	FALSE	.	226	16	1	[1]	2	4247	1	566.3	200	1	570	4842	0.1	2	33.3	32	4247	2.17	0	4246	15	4223	0.1	2	0	1	1	0	344	166	.	2	.	T	344	1	4498	629.9	200
119	34	1a19.edf	RIGHT	5453	1224	228	571	0.137	FALSE	.	343	12	1	[1]	2	3833	1	633	200	1	571	4428	0.1333	2	23	80.8	3833	2.94	0	3832	11	3807	0.1333	2	0	1	1	0	228	296	.	2	.	T	228	1	4201	735.1	200
25	18	2a5.edf	RIGHT	7470	944.33	232	573	0.2217	FALSE	.	183	7	1	[1]	2	1784	1	547.5	200	1	573	2498	0.25	3	50.5	34.3	1784	2.7	0	1783	6	1759	0.25	3	0	2	1	0	390	409	.	2	.	T	195	1	2304	635.8	200
110	28	1b10.edf	RIGHT	6090	1044.33	229	573	0.214	FALSE	.	197	9	1	[1]	2	2034	1	526.7	200	1	573	2658	0.2	3	41.7	4.4	2034	1.55	0	2033	9	2014	0.2	3	0	2	1	0	376	154	.	2	.	T	196	1	2463	520.3	200
115	4	1b15.edf	RIGHT	4514	1101	226	574	0.1975	FALSE	.	106	7	1	[1]	2	1554	1	466.5	200	1	106	1660	0.0667	1	2.5	46.2	1554	1.5	0	1553	6	1535	0.2	3	1	1	1	262	215	150	.	2	.	T	215	2	2465	562.3	200
18	12	1b8.edf	RIGHT	5217	943.67	229	575	0.1544	FALSE	.	282	8	1	[1]	2	2477	1	483.1	200	1	282	2758	0.0588	1	50.1	8	2477	1.93	0	2476	8	2455	0.1765	3	0	1	2	0	149	462	.	2	.	T	149	2	3250	567.6	200
115	11	1a15.edf	RIGHT	6721	1210.33	234	575	0.191	FALSE	.	218	8	1	[1]	3	1839	1	565	200	1	431	2291	0.125	2	56	3.4	1839	1.93	0	1838	7	1817	0.1875	3	1	1	1	282	213	107	.	2	.	T	144	2	3117	621.5	200
113	16	1a13.edf	RIGHT	8602	722.5	231	576	0.2217	FALSE	.	320	8	1	[1]	2	1921	1	586.9	200	1	576	2523	0.1667	2	66.9	28.4	1921	2.62	0	1920	7	1897	0.1667	2	0	1	1	0	256	133	.	2	.	T	256	1	2267	653.8	200
11	36	1a1.edf	RIGHT	6930	683	232	576	0.1693	FALSE	.	312	9	1	[1]	2	2301	1	627.4	200	1	576	2898	0.125	2	32.4	1.5	2301	0.92	0	2300	9	2287	0.125	2	0	1	1	0	264	127	.	2	.	T	264	1	2635	691.6	200
11	15	1b1.edf	RIGHT	4268	708.5	228	576	0.1401	FALSE	.	278	7	1	[1]	3	1877	1	486.9	200	1	576	2471	0.1053	2	17.9	47.6	1877	1.8	0	1876	7	1856	0.1053	2	0	1	1	0	298	234	.	2	.	T	298	1	2174	543.8	200
113	28	1a13.edf	RIGHT	5950	725.5	224	577	0.1827	FALSE	.	212	13	1	[1]	2	2928	1	617.9	200	1	577	3532	0.125	2	42.9	43	2928	2.6	0	2927	13	2903	0.125	2	0	1	1	0	365	157	.	2	.	T	365	1	3167	707.2	200
117	12	1a17.edf	RIGHT	5950	1529	224	577	0.1809	FALSE	.	184	6	1	[1]	2	1599	1	591.1	200	1	577	2222	0.2	3	16.1	71.8	1599	2.55	0	1598	5	1574	0.2	3	0	2	1	0	393	144	.	2	.	T	219	1	2004	712.9	200
15	16	1b5.edf	RIGHT	5904	964.33	231	577	0.1386	FALSE	.	299	9	1	[1]	2	2378	1	447.3	200	1	577	3102	0.1579	3	36.3	14.3	2378	1.78	0	2377	8	2354	0.1579	3	0	2	1	0	278	208	.	2	.	T	194	1	2909	545.7	200
13	20	1b3.edf	RIGHT	6090	1035.67	229	577	0.2583	FALSE	.	172	6	1	[1]	2	1755	1	506.2	200	1	577	2380	0.3	3	21.2	22.1	1755	1.63	0	1754	5	1733	0.3	3	0	2	1	0	405	221	.	2	.	T	195	1	2185	624.2	200
112	21	1b12.edf	RIGHT	5217	884.5	229	577	0.2445	FALSE	.	188	6	1	[1]	2	1489	1	448.8	200	1	577	2092	0.1818	2	15.8	64.9	1489	2.23	0	1488	5	1467	0.1818	2	0	1	1	0	389	229	.	2	.	T	389	1	1703	529.3	200
17	5	1b7.edf	RIGHT	6517	1145.33	234	578	0.1633	FALSE	.	263	12	1	[1]	2	3039	1	668.4	200	1	450	3511	0.1176	2	40.4	50.8	3039	2.48	0	3038	11	3016	0.1765	3	1	1	1	93	187	218	.	2	.	T	128	2	4114	724.1	200
220	9	2b20.edf	RIGHT	13860	1130	245	578	0.1707	FALSE	.	182	10	1	[1]	2	2164	1	482.3	200	1	578	2935	0.2222	4	30.3	70.1	2164	3.13	0	2163	9	2138	0.2222	4	0	3	1	0	396	199	.	2	.	T	101	1	2835	587.3	200
14	17	1b4.edf	RIGHT	4350	818	222	579	0.1175	FALSE	.	311	10	1	[1]	2	2753	1	619.5	200	1	579	3355	0.0952	2	68.5	46.4	2753	2.87	0	2752	9	2729	0.0952	2	0	1	1	0	268	262	.	2	.	T	268	1	3087	683.3	200
15	18	1b5.edf	RIGHT	4268	979	228	579	0.102	FALSE	.	329	12	1	[1]	3	2917	1	470.2	200	1	329	3245	0.04	1	1.2	63.2	2917	2.04	0	2916	11	2893	0.08	2	1	0	1	305	0	207	.	2	.	T	250	2	3713	532.5	200
217	27	2b17.edf	RIGHT	8056	1116	235	579	0.1066	FALSE	.	196	9	1	[1]	2	2895	1	459.2	200	1	579	3519	0.15	3	1.2	70	2895	2.45	0	2894	9	2871	0.15	3	0	2	1	0	383	265	.	2	.	T	190	1	3330	593	200
111	8	1b11.edf	RIGHT	4350	835	222	580	0.1317	FALSE	.	284	16	1	[1]	2	4177	1	580.4	200	1	580	4779	0.0952	2	29.4	90.2	4177	3.71	0	4176	17	4151	0.0952	2	0	1	1	0	296	243	.	2	.	T	296	1	4484	676.1	200
218	3	2b18.edf	RIGHT	6627	1647.67	231	581	0.1031	FALSE	.	154	14	1	[1]	2	4698	1	576.6	200	1	581	5319	0.1579	3	9.6	9.4	4698	0.89	0	4697	14	4564	0.1579	3	0	2	1	0	427	276	.	2	.	T	145	1	5175	686.8	200
23	28	2a3.edf	RIGHT	6860	689.67	234	581	0.0928	FALSE	.	185	17	1	[1]	2	5898	1	615.4	200	1	581	6519	0.125	3	16.4	38.8	5898	1.51	0	5897	16	5876	0.125	3	0	2	1	0	396	177	.	2	.	T	241	1	6278	707.8	200
24	16	2a4.edf	RIGHT	7470	1253.67	232	582	0.2603	FALSE	.	244	7	1	[1]	2	1759	1	512.5	200	1	496	2282	0.1818	2	15.5	44.2	1759	2.03	0	1758	6	1735	0.2727	3	0	1	1	0	252	203	.	2	.	T	86	2	2827	497	200
24	27	2b4.edf	RIGHT	6566	892.33	231	582	0.1406	FALSE	.	206	9	1	[1]	2	2329	1	505.6	200	1	206	2534	0.0526	1	39.6	3.5	2329	1.34	0	2328	8	2309	0.1579	3	1	1	1	150	217	291	.	2	.	T	217	2	2925	557.7	200
214	32	2a14.edf	RIGHT	10441	1141.5	235	583	0.1522	FALSE	.	260	7	1	[1]	2	2234	1	437.1	200	1	583	2843	0.125	2	46.1	18.9	2234	2.25	0	2233	6	2210	0.125	2	0	1	1	0	323	200	.	2	.	T	323	1	2520	514.4	200
115	18	1a15.edf	RIGHT	6860	1274	224	585	0.208	FALSE	.	341	9	1	[1]	3	1990	1	636.1	200	1	585	2601	0.1333	2	47.1	13.8	1990	1.84	0	1989	8	1968	0.1333	2	0	1	1	0	244	80	.	2	.	T	244	1	2357	706.3	200
11	22	1a1.edf	RIGHT	8556	832.25	235	586	0.2199	FALSE	.	146	8	1	[1]	2	2106	1	651.3	200	1	586	2743	0.2857	4	62.3	56.1	2106	3.78	0	2105	8	2071	0.2857	4	0	3	1	0	440	187	.	2	.	T	123	1	2621	723.2	200
116	8	1b16.edf	RIGHT	5904	2012	231	586	0.1616	FALSE	.	273	9	1	[1]	4	2397	1	433.1	200	1	586	3008	0.125	2	22.1	29.5	2397	1.81	0	2396	8	2373	0.125	2	0	1	1	0	313	240	.	2	.	T	313	1	2695	489.6	200
218	22	2b18.edf	RIGHT	6384	1807.67	228	587	0.1112	FALSE	.	175	13	1	[1]	2	3726	1	490.5	200	1	587	4352	0.1364	3	17.5	17.3	3726	1.2	0	3725	13	3704	0.1364	3	0	2	1	0	412	407	.	2	.	T	227	1	4126	594.9	200
215	29	2b15.edf	RIGHT	7392	1040.67	235	587	0.2619	FALSE	.	187	5	1	[1]	2	1133	1	440.5	200	1	355	1513	0.1538	2	6.5	124.7	1133	4.1	0	1132	5	1096	0.2308	3	0	1	2	0	168	402	.	2	.	T	232	2	1740	503.3	200
26	12	2a6.edf	RIGHT	8265	1466.5	239	587	0.1319	FALSE	.	237	12	1	[1]	2	3567	1	646.3	200	1	587	4176	0.1053	2	36.3	33.6	3567	2.44	0	3566	12	3534	0.1053	2	0	1	1	0	350	105	.	2	.	T	350	1	3827	719.7	200
112	9	1b12.edf	RIGHT	7238	755.5	237	588	0.2433	FALSE	.	367	7	1	[1]	2	1829	1	553.4	200	1	588	2442	0.1818	2	22.4	79.3	1829	2.9	0	1828	6	1803	0.1818	2	0	1	1	0	221	178	.	2	.	T	221	1	2221	625.1	200
25	5	2b5.edf	RIGHT	5355	927	232	588	0.1291	FALSE	.	185	8	1	[1]	3	1976	1	586	200	1	185	2160	0.0476	1	64	19.5	1976	2.59	0	1975	8	1953	0.1429	3	1	0	2	203	0	348	.	2	.	T	205	3	4718	592.6	200
23	5	2a3.edf	RIGHT	8823	788.33	235	588	0.2696	FALSE	.	204	8	1	[1]	2	2197	1	621.2	200	1	588	2833	0.2727	3	33.2	69	2197	3.11	0	2196	7	2162	0.2727	3	0	2	1	0	384	179	.	2	.	T	246	1	2587	753.5	200
113	27	1a13.edf	RIGHT	7626	621.5	231	588	0.1747	FALSE	.	251	9	1	[1]	2	2310	1	572.8	200	1	588	2923	0.1333	2	30.8	75.3	2310	3.27	0	2309	8	2281	0.1333	2	0	1	1	0	337	184	.	2	.	T	337	1	2586	677.6	200
215	38	2b15.edf	RIGHT	6566	913	231	588	0.1442	FALSE	.	156	7	1	[1]	2	2361	1	556.8	200	1	156	2517	0.0526	1	90.8	53	2361	3.17	0	2360	8	2228	0.1053	2	0	0	2	0	0	412	.	2	.	T	432	2	4945	516.9	200
214	36	2b14.edf	RIGHT	4753	997.33	236	589	0.0709	FALSE	.	177	14	1	[1]	2	4889	1	650.7	200	1	428	5349	0.0606	2	30.7	17.8	4889	1.51	0	4888	13	4865	0.0909	3	0	1	2	0	251	328	.	2	.	T	161	2	8675	668.8	200
211	31	2a11.edf	RIGHT	7128	775.5	235	589	0.2628	FALSE	.	300	6	1	[1]	2	1582	1	389.4	200	1	589	2195	0.2222	2	33.4	61.9	1582	2.86	0	1581	5	1556	0.2222	2	0	1	1	0	289	295	.	2	.	T	289	1	1907	470.5	200
217	32	2a17.edf	RIGHT	7379	1024.67	229	589	0.1743	FALSE	.	180	6	1	[1]	3	1611	1	337	200	1	180	1790	0.0625	1	14	109.4	1611	4.38	0	1610	6	1572	0.1875	3	1	1	1	148	175	271	.	2	.	T	175	2	2245	464.9	200
215	1	2a15.edf	RIGHT	6118	1008	231	590	0.2168	FALSE	.	180	9	1	[1]	2	2042	1	568	200	1	332	2397	0.1429	2	15	108.4	2042	3.8	0	2041	8	2004	0.2143	3	1	1	1	302	152	255	.	2	.	T	258	2	2754	665	200
119	12	1b19.edf	RIGHT	6300	1285.67	234	590	0.1332	FALSE	.	140	4	1	[1]	2	955	1	413.4	200	1	140	1094	0.05	1	1.4	132.9	955	4.16	0	954	3	915	0.15	3	1	1	1	140	301	254	.	2	.	T	301	2	2429	503.2	200
21	10	2a1.edf	RIGHT	7470	1015	232	590	0.1864	FALSE	.	126	11	1	[1]	2	2938	1	544.8	200	1	590	3733	0.2143	3	47.8	1.4	2938	1.66	0	2937	10	2916	0.2143	3	0	2	1	0	464	269	.	2	.	T	298	1	3436	638.5	200
16	32	1b6.edf	RIGHT	5217	1167.5	229	590	0.1167	FALSE	.	350	12	.	[1]	3	3104	1	471.6	200	1	590	3714	0.0952	2	38.6	1.9	3104	1.32	0	3103	12	3086	0.0952	2	0	1	1	0	240	188	.	2	.	T	240	1	3475	542.8	200
13	2	1a3.edf	RIGHT	6288	1349.5	237	591	0.1461	FALSE	.	342	12	1	[1]	2	3521	1	664	200	1	591	4136	0.125	2	56	39.5	3521	2.95	0	3520	12	3493	0.125	2	0	1	1	0	249	242	.	2	.	T	249	1	3887	725.6	200
113	5	1a13.edf	RIGHT	7965	691.5	232	591	0.1512	FALSE	.	320	8	1	[1]	2	2216	1	590	200	1	591	2833	0.125	2	59	7.5	2216	1.84	0	2215	7	2195	0.125	2	0	1	1	0	271	171	.	2	.	T	271	1	2562	672.8	200
211	2	2b11.edf	RIGHT	7600	935	237	591	0.1812	FALSE	.	217	8	1	[1]	2	2344	1	516.1	200	1	591	2957	0.1538	2	27.1	5.4	2344	1.01	0	2343	7	2327	0.1538	2	0	1	1	0	374	244	.	2	.	T	374	1	2584	603.7	200
212	7	2b12.edf	RIGHT	7632	1301	235	592	0.1835	FALSE	.	367	12	1	[1]	2	3504	1	555.2	200	1	592	4126	0.1429	2	35.2	60.5	3504	3.1	0	3503	11	3474	0.1429	2	0	1	1	0	225	203	.	2	.	T	225	1	3901	658.6	200
217	24	2a17.edf	RIGHT	6665	1093.5	228	592	0.1026	FALSE	.	257	15	1	[1]	3	3886	1	464.6	200	1	592	4501	0.0833	2	31.6	31.2	3886	1.91	0	3885	14	3864	0.0833	2	0	1	1	0	335	220	.	2	.	T	335	1	4167	550.3	200
24	26	2b4.edf	RIGHT	6930	956.5	232	593	0.205	FALSE	.	339	8	1	[1]	2	2371	1	560.2	200	1	593	2984	0.1667	2	7.2	93.2	2371	3.23	0	2370	7	2337	0.1667	2	0	1	1	0	254	211	.	2	.	T	254	1	2731	626.5	200
23	24	2b3.edf	RIGHT	10020	810.5	245	593	0.1486	FALSE	.	353	10	1	[1]	2	6376	1	585.2	200	1	593	6996	0.1667	2	56.2	25.8	6376	2.25	0	6375	10	6354	0.1667	2	0	1	1	0	240	141	.	2	.	T	240	1	6756	679.2	200
26	31	2a6.edf	RIGHT	5217	2057.75	229	593	0.0716	FALSE	.	90	12	.	[1]	3	4299	1	599.5	200	1	90	4388	0.0345	1	46.5	1	4299	1.67	0	4298	12	4278	0.1379	4	0	2	1	0	342	81	.	2	.	T	124	2	5444	631.9	200
116	31	1b16.edf	RIGHT	5735	1985	229	594	0.1361	FALSE	.	313	9	1	[1]	2	2989	1	501.7	200	1	594	3726	0.1667	3	28.7	34.7	2989	2.17	0	2988	9	2966	0.1667	3	0	2	1	0	281	159	.	2	.	T	146	1	3580	612.8	200
212	14	2a12.edf	RIGHT	7128	1468	235	595	0.2118	FALSE	.	288	8	1	[1]	2	2423	1	394.8	200	1	595	3041	0.1667	2	38.8	66	2423	3.33	0	2422	8	2395	0.1667	2	0	1	1	0	307	203	.	2	.	T	307	1	2734	461	200
118	20	1b18.edf	RIGHT	6237	986.5	226	595	0.1973	FALSE	.	279	8	1	[1]	2	2214	1	565.1	200	1	595	2833	0.1818	2	46.1	15.3	2214	1.91	0	2213	7	2192	0.1818	2	0	1	1	0	316	372	.	2	.	T	316	1	2518	639.7	200
212	2	2b12.edf	RIGHT	7600	1394.5	237	595	0.2712	FALSE	.	299	7	1	[1]	3	1930	1	522.1	200	1	595	2556	0.2	2	33.1	48.6	1930	2.35	0	1929	6	1907	0.2	2	0	1	1	0	296	225	.	2	.	T	296	1	2260	611.6	200
111	23	1b11.edf	RIGHT	6536	756	232	596	0.1584	FALSE	.	155	12	1	[1]	2	3403	1	639.2	200	1	596	4041	0.1875	3	75.2	18.6	3403	2.81	0	3402	11	3379	0.1875	3	0	2	1	0	441	210	.	2	.	T	185	1	3857	706.5	200
119	20	1a19.edf	RIGHT	4680	1202	226	597	0.189	FALSE	.	251	10	1	[1]	2	2829	1	567.7	200	1	597	3448	0.1429	2	34.7	113.5	2829	4.72	0	2828	9	2789	0.1429	2	0	1	1	0	346	244	.	2	.	T	346	1	3103	647	200
213	20	2a13.edf	RIGHT	8680	1769.33	240	597	0.1455	FALSE	.	240	8	1	[1]	3	2672	1	541.5	200	1	597	3301	0.1667	3	22.5	57.7	2672	2.06	0	2671	8	2650	0.1667	3	0	2	1	0	357	342	.	2	.	T	89	1	3212	595.1	200
116	23	1a16.edf	RIGHT	6468	2217.5	229	598	0.1173	FALSE	.	379	15	1	[1]	3	3878	1	483.6	200	1	598	4502	0.087	2	27.6	13.2	3878	1.49	0	3877	14	3854	0.087	2	0	1	1	0	219	269	.	2	.	T	219	1	4283	565	200
13	25	1b3.edf	RIGHT	5580	1352	228	598	0.1091	FALSE	.	253	9	1	[1]	3	3194	1	635.2	200	1	457	3672	0.1053	2	71.2	17.3	3194	2.32	0	3193	8	3169	0.1579	3	1	1	1	188	204	223	.	2	.	T	141	2	6125	696.4	200
117	38	1a17.edf	RIGHT	4788	1549	226	598	0.234	FALSE	.	290	10	1	[1]	2	2156	1	587.4	200	1	598	2782	0.1429	2	34.4	76.9	2156	3.68	0	2155	11	2115	0.1429	2	0	1	1	0	308	235	.	2	.	T	308	1	2475	677.3	200
215	36	2a15.edf	RIGHT	8823	866.5	235	598	0.1869	FALSE	.	92	8	1	[1]	2	1921	1	654.4	200	1	416	2493	0.1875	3	66.4	24.8	1921	2.8	0	1920	7	1895	0.25	4	0	2	1	0	324	192	.	2	.	T	182	2	4197	640.6	200
28	4	2b8.edf	RIGHT	5324	1920.33	229	598	0.1596	FALSE	.	224	9	1	[1]	5	3061	1	475.6	200	1	421	3502	0.1429	2	44.6	31.7	3061	1.77	0	3060	8	3039	0.2143	3	0	1	2	0	197	415	.	2	.	T	177	2	3701	540.4	200
111	13	1b11.edf	RIGHT	5508	832	221	598	0.0972	FALSE	.	195	8	1	[1]	2	2515	1	474.9	200	1	195	2709	0.0435	1	8.9	92.4	2515	3.14	0	2514	8	2489	0.1304	3	1	0	1	314	0	173	.	2	.	T	140	3	6959	540.1	200
16	22	1a6.edf	RIGHT	6288	1135	237	599	0.0634	FALSE	.	286	21	1	[1]	2	6218	1	644.3	200	1	599	6839	0.0526	2	36.3	14.2	6218	1.54	0	6217	20	6198	0.0526	2	0	1	1	0	313	171	.	2	.	T	313	1	6527	717.5	200
212	24	2a12.edf	RIGHT	7379	1859.33	229	599	0.203	FALSE	.	245	3	1	[1]	2	1112	1	349.1	200	1	599	1762	0.25	3	26.1	135.3	1112	4.92	0	1111	2	1066	0.25	3	0	2	1	0	354	342	.	2	.	T	212	1	1550	445	200
25	7	2a5.edf	RIGHT	6665	1009.5	228	599	0.1878	FALSE	.	232	8	1	[1]	2	2199	1	455.8	200	1	599	2821	0.125	2	22.8	96.4	2199	0.25	180	2198	9	2080	0.125	2	0	1	1	0	367	224	.	2	.	T	367	1	2455	543.8	200
217	11	2a17.edf	RIGHT	12702	1355	237	600	0.1727	FALSE	.	260	11	1	[1]	3	2563	1	628.7	200	1	600	3191	0.1333	2	43.7	46.8	2563	2.75	0	2562	12	2537	0.1333	2	0	1	1	0	340	589	.	2	.	T	340	1	2852	726.9	200
211	23	2a11.edf	RIGHT	8050	830.5	237	600	0.1376	FALSE	.	365	13	1	[1]	2	3686	1	676	200	1	600	4308	0.1111	2	43	10.6	3686	1.84	0	3685	13	3661	0.1111	2	0	1	1	0	235	188	.	2	.	T	235	1	4074	752.8	200
29	36	2b9.edf	RIGHT	8415	1202.5	239	600	0.1184	FALSE	.	319	14	1	[1]	2	4109	1	625.8	200	1	600	4727	0.1	2	59.8	7.4	4109	2.3	0	4108	13	4086	0.1	2	0	1	1	0	281	273	.	2	.	T	281	1	4447	661.2	200
24	37	2b4.edf	RIGHT	7600	1112	237	600	0.2383	FALSE	.	300	8	1	[1]	2	1953	1	522.4	200	1	600	2584	0.2	2	33.4	23	1953	1.82	0	1952	7	1930	0.2	2	0	1	1	0	300	470	.	2	.	T	300	1	2285	610.6	200
215	6	2b15.edf	RIGHT	5633	872.67	228	600	0.291	FALSE	.	177	6	1	[1]	2	1489	1	577.7	200	1	450	1965	0.1667	2	11.7	84.1	1489	2.67	0	1488	5	1464	0.25	3	0	1	0	0	273	0	.	2	.	T	150	2	2678	624.9	200
28	4	2a8.edf	RIGHT	12702	1550.5	237	601	0.1066	FALSE	.	337	12	1	[1]	2	4734	1	643	200	1	601	5368	0.1176	2	58	14.1	4734	1.92	0	4733	12	4713	0.1176	2	0	1	1	0	264	210	.	2	.	T	264	1	5105	759.8	200
220	21	2b20.edf	RIGHT	7722	1162.33	229	601	0.1136	FALSE	.	290	22	1	[1]	7	5411	1	734	200	1	601	6048	0.1111	3	38	74.4	5411	3.41	0	5410	25	5383	0.1111	3	0	2	1	0	311	282	.	2	.	T	81	1	5968	846.6	200
29	20	2b9.edf	RIGHT	10122	1653	229	601	0.2099	FALSE	.	279	7	1	[1]	2	2245	1	533	200	1	601	2905	0.2727	3	42	61.5	2245	3.63	0	2244	6	2216	0.2727	3	0	2	1	0	322	227	.	2	.	T	140	1	2766	639	200
113	8	1a13.edf	RIGHT	6468	766	229	602	0.181	FALSE	.	249	11	1	[1]	2	2405	1	513.7	200	1	602	3032	0.1176	2	57.7	56.4	2405	3.59	0	2404	10	2374	0.1176	2	0	1	1	0	353	227	.	2	.	T	353	1	2679	576.4	200
218	21	2b18.edf	RIGHT	8415	1983	239	602	0.1122	FALSE	.	164	13	1	[1]	2	4000	1	617.4	200	1	164	4163	0.0476	1	51.4	153	4000	6.35	0	3999	12	3956	0.1429	3	1	1	1	261	251	261	.	2	.	T	251	2	5237	672.2	200
11	39	1a1.edf	RIGHT	7595	750	228	602	0.1491	FALSE	.	134	4	1	[1]	2	1105	1	380	200	1	602	1737	0.2	3	58	23.9	1105	2.48	0	1104	3	1073	0.2	3	0	2	1	0	468	338	.	2	.	T	244	1	1494	427.2	200
110	37	1a10.edf	RIGHT	4730	1067.5	232	603	0.0978	FALSE	.	270	18	1	[1]	3	5215	1	561.1	200	1	603	5841	0.0741	2	19.1	42.4	5215	1.92	0	5214	20	5193	0.0741	2	0	1	1	0	333	131	.	2	.	T	333	1	5509	622.9	200
14	37	1a4.edf	RIGHT	11500	779	237	603	0.2609	FALSE	.	272	8	1	[1]	2	2034	1	545.3	200	1	603	2663	0.2	2	34.3	45	2034	2.32	0	2033	8	2011	0.2	2	0	1	1	0	331	241	.	2	.	T	331	1	2332	674.6	200
112	37	1b12.edf	RIGHT	7938	908.5	231	603	0.2668	FALSE	.	346	5	1	[1]	2	1114	1	514.9	200	1	603	1750	0.2	2	73.9	83.6	1114	5.03	0	1113	4	1081	0.2	2	0	1	1	0	257	243	.	2	.	T	257	1	1493	616.4	200
11	23	1a1.edf	RIGHT	7802	862	237	604	0.2692	FALSE	.	226	5	1	[1]	2	1202	1	421.5	200	1	604	1904	0.2727	3	21.5	56.2	1202	2.08	0	1201	5	1180	0.2727	3	0	2	1	0	378	227	.	2	.	T	263	1	1642	523.6	200
27	40	2a7.edf	RIGHT	5895	1067	234	604	0.1496	FALSE	.	292	8	1	[1]	3	2670	1	561.4	200	1	604	3296	0.1538	2	37.4	32.6	2670	2.12	0	2669	7	2647	0.1538	2	0	1	1	0	312	326	.	2	.	T	312	1	2985	618.2	200
24	6	2b4.edf	RIGHT	7803	970.67	232	604	0.1586	FALSE	.	175	7	1	[1]	2	1765	1	469.1	200	1	604	2426	0.1765	3	2.1	45.7	1765	1.6	0	1764	7	1744	0.1765	3	0	2	1	0	429	212	.	2	.	T	181	1	2246	617.3	200
14	4	1b4.edf	RIGHT	7238	792.67	237	605	0.2604	FALSE	.	321	10	1	[1]	2	2182	1	585.1	200	1	605	2847	0.2308	3	54.1	71.4	2182	3.95	0	2181	9	2150	0.2308	3	0	2	1	0	284	106	.	2	.	T	183	1	2664	673.4	200
215	37	2b15.edf	RIGHT	5280	812.33	229	605	0.1524	FALSE	.	122	8	1	[1]	2	2147	1	678.1	200	1	122	2269	0.05	1	47.1	40.5	2147	2.45	0	2146	7	2122	0.15	3	1	1	1	131	257	97	.	2	.	T	257	2	3439	740	200
21	27	2b1.edf	RIGHT	8415	1079.67	239	606	0.1572	FALSE	.	181	7	1	[1]	2	2450	1	615.5	200	1	606	3090	0.2	3	49.5	12.1	2450	2.05	0	2449	6	2428	0.2	3	0	2	1	0	425	290	.	2	.	T	219	1	2872	700.4	200
25	26	2a5.edf	RIGHT	8680	1015.67	240	606	0.1979	FALSE	.	201	8	1	[1]	2	2022	1	528.7	200	1	422	2467	0.1538	2	9.7	48.1	2022	0.84	0	2021	7	1891	0.2308	3	0	1	1	0	221	449	.	2	.	T	184	2	3919	538.9	200
220	34	2a20.edf	RIGHT	5376	1138	237	607	0.1286	FALSE	.	147	9	1	[1]	2	2052	1	578.3	200	1	147	2198	0.0417	1	23.3	70.8	2052	3	0	2051	9	2026	0.125	3	1	1	1	226	135	199	.	2	.	T	135	2	4863	638.2	200
18	20	1b8.edf	RIGHT	5453	1094.5	231	608	0.3185	FALSE	.	407	6	1	[1]	2	1492	1	413.9	200	1	608	2220	0.2222	2	35.9	56.2	1492	2.75	0	1491	5	1456	0.2222	2	0	1	1	0	201	310	.	2	.	T	201	1	2020	508.5	200
23	39	2a3.edf	RIGHT	9296	774	243	608	0.2457	FALSE	.	286	6	1	[1]	2	1570	1	439.9	200	1	608	2203	0.1667	2	52.9	15.8	1570	1.74	0	1569	5	1550	0.1667	2	0	1	1	0	322	133	.	2	.	T	322	1	1881	516.1	200
24	35	2b4.edf	RIGHT	7144	970.33	228	608	0.2055	FALSE	.	224	5	1	[1]	2	1594	1	426.8	200	1	403	2014	0.1667	2	4.8	41.2	1594	1.16	0	1593	5	1578	0.25	3	1	1	1	205	179	247	.	2	.	T	205	2	2303	554.2	200
215	28	2b15.edf	RIGHT	8037	995.33	242	609	0.2591	FALSE	.	326	6	1	[1]	3	1572	1	437.2	200	1	326	1898	0.0714	1	25.2	36.6	1572	2.01	0	1571	5	1549	0.2143	3	1	1	1	144	126	225	.	2	.	T	126	2	2277	533.2	200
210	25	2a10.edf	RIGHT	10608	982.5	235	610	0.1535	FALSE	.	328	6	1	[1]	3	1641	1	332.4	200	1	610	2284	0.1333	2	9.4	42.8	1641	1.45	0	1640	5	1622	0.1333	2	0	1	1	0	282	247	.	2	.	T	282	1	2003	446.3	200
26	13	2a6.edf	RIGHT	9660	1808.33	231	611	0.2033	FALSE	.	318	11	1	[1]	2	2671	1	551	200	1	611	3425	0.2	3	42	52.2	2671	3.16	0	2670	10	2635	0.2	3	0	2	1	0	293	264	.	2	.	T	147	1	3279	712.5	200
17	28	1b7.edf	RIGHT	7139	1188	243	611	0.1192	FALSE	.	286	12	1	[1]	2	3467	1	439.4	200	1	286	3752	0.0455	1	5.4	46.9	3467	1.22	0	3466	11	3437	0.1364	3	1	1	1	258	215	293	.	2	.	T	215	2	4301	517.1	200
117	19	1a17.edf	RIGHT	6776	1597.67	228	611	0.1696	FALSE	.	215	12	1	[1]	2	2963	1	666.1	200	1	611	3628	0.1765	3	35.1	69.8	2963	3.46	0	2962	11	2934	0.1765	3	0	2	1	0	396	187	.	2	.	T	251	1	3378	780.8	200
113	34	1b13.edf	RIGHT	5580	593.33	228	611	0.2078	FALSE	.	162	10	1	[1]	2	2349	1	582.2	200	1	410	2784	0.1333	2	18.2	50.9	2349	2.01	0	2348	9	2328	0.2	3	0	1	1	0	248	183	.	2	.	T	201	2	3456	572.3	200
212	33	2a12.edf	RIGHT	10608	1540.5	235	611	0.2039	FALSE	.	328	4	1	[1]	2	1439	1	390.9	200	1	611	2075	0.2222	2	67.9	27.3	1439	2.98	0	1438	4	1413	0.2222	2	0	1	1	0	283	376	.	2	.	T	283	1	1792	484.8	200
217	27	2a17.edf	RIGHT	8823	980.33	235	611	0.2395	FALSE	.	195	8	1	[1]	2	2016	1	652.7	200	1	611	2671	0.25	3	64.7	37.2	2016	3.31	0	2015	7	1989	0.25	3	0	2	1	0	416	200	.	2	.	T	261	1	2411	726.5	200
112	18	1b12.edf	RIGHT	6194	799.33	230	611	0.2164	FALSE	.	200	8	1	[1]	2	1973	1	484	200	1	611	2629	0.2308	3	29	62.4	1973	2.93	0	1972	7	1947	0.2308	3	0	2	1	0	411	344	.	2	.	T	251	1	2378	615.5	200
118	21	1b18.edf	RIGHT	7238	1210	237	612	0.1235	FALSE	.	268	14	1	[1]	2	3852	1	564.4	200	1	612	4488	0.1111	2	33.4	12.9	3852	1.61	0	3851	13	3831	0.1111	2	0	1	1	0	344	312	.	2	.	T	344	1	4145	646.8	200
23	6	2b3.edf	RIGHT	8428	772.5	234	612	0.2061	FALSE	.	399	8	1	[1]	2	3323	1	541.1	200	1	612	3964	0.1429	2	61.1	68.6	3323	4.09	0	3322	8	3285	0.1429	2	0	1	1	0	213	183	.	2	.	T	213	1	3751	621.5	200
216	7	2b16.edf	RIGHT	8037	2509.33	242	612	0.1567	FALSE	.	169	9	1	[1]	3	2320	1	431.1	200	1	612	3099	0.1765	3	19.1	30.7	2320	1.53	0	2319	8	2300	0.1765	3	0	2	1	0	443	287	.	2	.	T	255	1	2845	513.3	200
217	17	2b17.edf	RIGHT	6627	1094	231	614	0.1918	FALSE	.	276	8	1	[1]	2	2486	1	592.4	200	1	614	3123	0.1667	2	25.4	29	2486	1.88	0	2485	7	2463	0.1667	2	0	1	1	0	338	272	.	2	.	T	338	1	2786	666.2	200
18	18	1b8.edf	RIGHT	6536	1035	232	614	0.2173	FALSE	.	241	9	1	[1]	2	2599	1	590.2	200	1	614	3256	0.2308	3	26.2	32.6	2599	1.9	0	2598	9	2577	0.2308	3	0	2	1	0	373	214	.	2	.	T	236	1	3021	697.2	200
21	16	2a1.edf	RIGHT	7379	914	229	614	0.1905	FALSE	.	286	5	1	[1]	2	1527	1	364.3	200	1	614	2173	0.1875	3	41.3	32.6	1527	2.32	0	1526	6	1503	0.1875	3	0	2	1	0	328	204	.	2	.	T	102	1	2072	446.3	200
13	16	1a3.edf	RIGHT	7595	1180.5	228	614	0.2101	FALSE	.	300	5	1	[1]	2	1445	1	371.1	200	1	614	2086	0.1818	2	49.1	14.2	1445	2.01	0	1444	4	1423	0.1818	2	0	1	1	0	314	411	.	2	.	T	314	1	1772	441.3	200
18	9	1a8.edf	RIGHT	13312	1169.67	246	614	0.1655	FALSE	.	236	10	1	[1]	2	2896	1	431.8	200	1	614	3660	0.1765	3	40.8	12.3	2896	1.41	0	2895	9	2867	0.1765	3	0	2	1	0	378	214	.	2	.	T	108	1	3553	567.6	200
14	7	1b4.edf	RIGHT	4514	868	226	615	0.1311	FALSE	.	282	9	1	[1]	2	2240	1	498.7	200	1	615	2900	0.1304	3	34.7	37.4	2240	1.94	0	2239	8	2218	0.1304	3	0	2	1	0	333	318	.	2	.	T	111	1	2789	514.6	200
13	15	1b3.edf	RIGHT	7139	1092.5	243	616	0.2035	FALSE	.	500	6	1	[1]	2	2097	1	500.6	200	1	500	2597	0.0909	1	66.6	10.9	2097	2.55	0	2096	5	2072	0.1818	2	0	0	1	0	0	81	.	2	.	T	116	2	3620	504.2	200
214	30	2a14.edf	RIGHT	6380	1018.67	228	616	0.092	FALSE	.	218	19	1	[1]	3	6374	1	680.3	200	1	616	7048	0.125	3	17.3	58.7	6374	2.01	0	6373	18	6342	0.125	3	0	2	1	0	398	200	.	2	.	T	243	1	6805	802.1	200
111	24	1a11.edf	RIGHT	6804	840.67	229	616	0.2033	FALSE	.	267	6	1	[1]	2	1708	1	427	200	1	486	2215	0.1667	2	36	26.6	1708	1.68	0	1707	5	1685	0.25	3	1	1	1	301	219	451	.	2	.	T	130	2	2825	422.4	200
113	36	1b13.edf	RIGHT	5217	637.67	229	616	0.2419	FALSE	.	214	7	1	[1]	2	1885	1	476.9	200	1	616	2541	0.2727	3	43.9	7.9	1885	1.89	0	1884	7	1863	0.2727	3	0	2	1	0	402	185	.	2	.	T	122	1	2419	537.3	200
113	13	1a13.edf	RIGHT	8112	786	235	616	0.2124	FALSE	.	205	2	1	[1]	2	931	1	351.9	200	1	396	1354	0.1667	2	31.9	163.9	931	5.68	0	930	1	896	0.25	3	0	1	1	0	191	167	.	2	.	T	220	2	1617	375.6	200
21	35	2b1.edf	RIGHT	7560	975.33	239	619	0.2057	FALSE	.	233	5	1	[1]	2	1640	1	443.7	200	1	619	2298	0.2143	3	31.7	27.6	1640	1.75	0	1639	4	1618	0.2143	3	0	2	1	0	386	224	.	2	.	T	92	1	2207	539.1	200
215	3	2a15.edf	RIGHT	7440	880	229	619	0.2734	FALSE	.	349	7	1	[1]	2	1798	1	595.7	200	1	619	2445	0.1667	2	53.7	41.3	1798	2.88	0	1797	6	1770	0.1667	2	0	1	1	0	270	94	.	2	.	T	270	1	2175	682.6	200
118	18	1b18.edf	RIGHT	6090	1067	229	619	0.2129	FALSE	.	267	8	1	[1]	2	2239	1	518.2	200	1	619	2882	0.1818	2	33.2	15.4	2239	1.53	0	2238	7	2219	0.1818	2	0	1	1	0	352	221	.	2	.	T	352	1	2531	589.4	200
112	3	1b12.edf	RIGHT	6090	1140.33	229	620	0.2186	FALSE	.	178	7	1	[1]	2	1928	1	499.6	200	1	446	2398	0.1667	2	14.6	55.7	1928	2.28	0	1927	7	1904	0.25	3	0	1	1	0	268	240	.	2	.	T	174	2	3384	516.2	200
116	27	1b16.edf	RIGHT	5508	2035.33	221	620	0.1891	FALSE	.	165	10	1	[1]	3	2449	1	525.5	200	1	620	3116	0.1765	3	59.5	50.1	2449	3.57	0	2448	9	2413	0.1765	3	0	2	1	0	455	206	.	2	.	T	285	1	2831	592.7	200
213	33	2b13.edf	RIGHT	5280	1361	229	621	0.1983	FALSE	.	258	9	3	[3, 1]	3	3100	2	756.5	200	0	621	3746	0.2	2	125.5	-145.8	3100	0.44	180	3099	8	3090	0.2	2	0	1	0	0	363	0	.	2	.	T	363	1	3383	681.3	200
26	9	2b6.edf	RIGHT	7632	1648	235	621	0.143	FALSE	.	273	11	1	[1]	2	3775	1	573.8	200	1	621	4421	0.1333	2	53.8	0.8	3775	1.84	0	3774	10	3752	0.1333	2	0	1	1	0	348	287	.	2	.	T	348	1	4074	658.8	200
117	26	1a17.edf	RIGHT	6390	1387	234	622	0.2131	FALSE	.	407	6	1	[1]	2	1465	1	384.4	200	1	622	2114	0.1538	2	26.4	90	1465	3.66	0	1464	5	1436	0.1538	2	0	1	1	0	215	162	.	2	.	T	215	1	1900	469.6	200
18	35	1b8.edf	RIGHT	5964	954.67	232	622	0.1662	FALSE	.	293	10	1	[1]	2	2892	1	512.8	200	1	622	3557	0.1875	3	35.8	30.2	2892	1.58	0	2891	10	2853	0.1875	3	0	2	1	0	329	189	.	2	.	T	216	1	3342	609.5	200
21	13	2a1.edf	RIGHT	5217	988	229	622	0.1661	FALSE	.	237	9	1	[1]	2	2428	1	560.2	200	1	622	3090	0.1765	3	7.2	127.3	2428	4.11	0	2427	8	2399	0.1765	3	0	2	1	0	385	313	.	2	.	T	196	1	2895	651.4	200
219	29	2a19.edf	RIGHT	8680	1827.5	240	623	0.1614	FALSE	.	316	13	1	[1]	2	3362	1	568.3	200	1	623	4008	0.1111	2	49.3	4.9	3362	1.78	0	3361	13	3340	0.1111	2	0	1	1	0	307	238	.	2	.	T	307	1	3702	657.9	200
220	28	2b20.edf	RIGHT	7144	1188.67	228	623	0.1883	FALSE	.	238	10	1	[1]	3	2426	1	489.8	200	1	623	3089	0.1765	3	67.8	16.1	2426	2.85	0	2425	11	2400	0.1765	3	0	2	1	0	385	339	.	2	.	T	190	1	2900	572.3	200
11	24	1a1.edf	RIGHT	8112	871	235	623	0.2261	FALSE	.	331	4	1	[1]	2	948	1	352.1	200	1	623	1595	0.1667	2	32.1	74.7	948	2.83	0	947	3	923	0.1667	2	0	1	1	0	292	279	.	2	.	T	292	1	1304	446.1	200
113	29	1a13.edf	RIGHT	5538	689.67	228	623	0.2227	FALSE	.	205	7	1	[1]	2	1505	1	539.3	200	1	623	2174	0.2143	3	17.3	67.9	1505	2.48	0	1504	6	1374	0.2143	3	0	2	1	0	418	291	.	2	.	T	250	1	1924	646.7	200
212	23	2b12.edf	RIGHT	4753	1292	236	624	0.1137	FALSE	.	624	14	1	[1]	2	3695	1	671.2	200	1	624	4319	0.05	1	51.2	9.8	3695	2.64	0	3694	13	3542	0.05	1	0	0	1	0	0	223	.	2	.	T	624	1	3695	671.2	200
115	1	1a15.edf	RIGHT	11050	1202.5	237	624	0.2112	FALSE	.	185	11	1	[1]	2	3438	1	553.6	200	1	624	4130	0.2353	4	0.6	164.2	3438	5.01	0	3437	11	3409	0.2353	4	0	3	1	0	439	168	.	2	.	T	213	1	3917	732.3	200
111	20	1b11.edf	RIGHT	6683	805	228	624	0.1963	FALSE	.	203	6	1	[1]	2	1825	1	482.4	200	1	203	2027	0.0714	1	37.4	59.4	1825	3.13	0	1824	6	1799	0.2143	3	1	1	1	199	214	284	.	2	.	T	214	2	2590	583.7	200
11	12	1b1.edf	RIGHT	5964	728	232	625	0.2149	FALSE	.	282	6	1	[1]	2	1760	1	510.3	200	1	625	2404	0.1667	2	33.3	55.4	1760	2.55	0	1759	6	1736	0.1667	2	0	1	1	0	343	169	.	2	.	T	343	1	2062	566	200
14	40	1b4.edf	RIGHT	5986	867	231	625	0.1802	FALSE	.	221	7	1	[1]	2	1567	1	443.6	200	1	482	2066	0.125	2	67.6	5.3	1567	2.12	0	1566	6	1545	0.1875	3	0	1	2	0	261	523	.	2	.	T	143	2	2373	510.3	200
11	29	1b1.edf	RIGHT	8280	738.5	232	626	0.1931	FALSE	.	304	7	1	[1]	2	1811	1	528.3	200	1	626	2466	0.1667	2	51.3	40.2	1811	2.65	0	1810	7	1785	0.1667	2	0	1	1	0	322	221	.	2	.	T	322	1	2145	628.6	200
115	34	1b15.edf	RIGHT	4288	1048.33	223	626	0.2682	FALSE	.	200	8	1	[1]	2	1874	1	666.4	200	1	626	2544	0.2727	3	5.4	69.3	1874	2.49	0	1873	7	1850	0.2727	3	0	2	1	0	426	340	.	2	.	T	305	1	2239	774.3	200
118	11	1a18.edf	RIGHT	6468	1211	229	627	0.1489	FALSE	.	365	9	1	[1]	2	2575	1	476.3	200	1	627	3227	0.125	2	20.3	27.2	2575	1.4	0	2574	8	2555	0.125	2	0	1	1	0	262	275	.	2	.	T	262	1	2966	552.2	200
11	34	1b1.edf	RIGHT	5664	731.5	224	627	0.1383	FALSE	.	308	6	1	[1]	3	1824	1	565.1	200	1	627	2481	0.1176	2	36.1	52.7	1824	2.8	0	1823	5	1792	0.1176	2	0	1	1	0	319	256	.	2	.	T	319	1	2163	665.3	200
117	3	1a17.edf	RIGHT	8208	1949.33	228	627	0.2235	FALSE	.	233	5	1	[1]	2	1126	1	325.6	200	1	627	1883	0.1875	3	0.6	81.5	1126	2.75	0	1125	5	1101	0.1875	3	0	2	1	0	394	192	.	2	.	T	193	1	1691	460.9	200
212	27	2a12.edf	RIGHT	10117	1651	245	628	0.16	FALSE	.	257	10	1	[1]	2	2884	1	516.2	200	1	628	3535	0.1333	2	3.2	122.8	2884	4.12	0	2883	9	2849	0.1333	2	0	1	1	0	371	244	.	2	.	T	371	1	3164	609.1	200
19	27	1a9.edf	RIGHT	6721	921.5	234	628	0.0922	FALSE	.	299	16	1	[1]	2	5338	1	551	200	1	628	5998	0.0833	2	42	26.7	5338	1.74	0	5337	15	5307	0.0833	2	0	1	1	0	329	245	.	2	.	T	329	1	5670	600.1	200
25	2	2b5.edf	RIGHT	6440	955.67	235	629	0.1462	FALSE	.	248	8	1	[1]	2	2169	1	595.3	200	1	629	2838	0.1667	3	39.3	59.7	2169	3.05	0	2168	7	2143	0.1667	3	0	2	1	0	381	238	.	2	.	T	241	1	2598	693.5	200
115	26	1a15.edf	RIGHT	9198	1295	231	629	0.2354	FALSE	.	213	8	1	[1]	2	1910	1	632.9	200	1	470	2404	0.1538	2	44.9	20.6	1910	2.11	0	1909	7	1888	0.2308	3	0	1	1	0	257	266	.	2	.	T	159	2	3247	601.3	200
11	25	1b1.edf	RIGHT	9672	802.5	239	629	0.2314	FALSE	.	272	6	1	[1]	2	1543	1	522.9	200	1	629	2204	0.1667	2	44.9	87.9	1543	4.15	0	1542	6	1509	0.1667	2	0	1	1	0	357	228	.	2	.	T	357	1	1848	631.9	200
26	35	2b6.edf	RIGHT	6627	1448.33	231	630	0.1966	FALSE	.	231	10	1	[1]	2	2421	1	595.3	200	1	630	3086	0.2	3	28.3	27.9	2421	1.96	0	2420	9	2398	0.2	3	0	2	1	0	399	272	.	2	.	T	153	1	2934	683.9	200
116	3	1a16.edf	RIGHT	4788	2110	226	630	0.0989	FALSE	.	258	22	1	[1]	2	6241	1	582.5	200	1	630	6897	0.08	2	29.5	6.5	6241	1.22	0	6240	21	6218	0.08	2	0	1	1	0	372	263	.	2	.	T	372	1	6525	643.4	200
110	31	1b10.edf	RIGHT	7200	1019.5	235	630	0.1096	FALSE	.	280	13	1	[1]	2	3855	1	581.8	200	1	630	4506	0.087	2	39.8	18.8	3855	2.13	0	3854	12	3832	0.087	2	0	1	1	0	350	327	.	2	.	T	350	1	4157	654.9	200
13	36	1a3.edf	RIGHT	4752	903.33	223	630	0.2256	FALSE	.	241	7	1	[1]	2	1936	1	529	200	1	630	2613	0.2308	3	9	66.6	1936	2.38	0	1935	6	1910	0.2308	3	0	2	1	0	389	337	.	2	.	T	187	1	2426	643.6	200
11	15	1a1.edf	RIGHT	4680	845.67	226	631	0.1989	FALSE	.	276	9	1	[1]	2	2163	1	547.5	200	1	631	2830	0.2	3	14.5	71.8	2163	2.44	0	2162	8	2138	0.2	3	0	2	1	0	355	139	.	2	.	T	99	1	2732	649.2	200
21	34	2a1.edf	RIGHT	6118	795.33	231	631	0.1656	FALSE	.	215	8	1	[1]	2	2651	1	565.9	200	1	631	3312	0.2	3	12.9	56.4	2651	2.35	0	2650	7	2624	0.2	3	0	2	1	0	416	245	.	2	.	T	234	1	3079	649.4	200
11	30	1a1.edf	RIGHT	6468	810.33	229	631	0.1708	FALSE	.	126	8	1	[1]	2	1849	1	471.3	200	1	126	1974	0.0556	1	15.3	75.9	1849	2.53	0	1848	7	1824	0.1667	3	1	1	1	175	247	258	.	2	.	T	247	2	2460	572.3	200
111	38	1a11.edf	RIGHT	9198	827.5	231	632	0.2328	FALSE	.	352	7	1	[1]	2	2104	1	656	200	1	632	2759	0.2	2	68	56.4	2104	3.87	0	2103	6	2078	0.2	2	0	1	1	0	280	188	.	2	.	T	280	1	2480	768.9	200
23	17	2a3.edf	RIGHT	6380	793	228	633	0.1888	FALSE	.	322	12	1	[1]	2	3572	1	721.8	200	1	633	4226	0.1429	2	58.8	58.9	3572	1.81	0	3571	13	3549	0.1429	2	0	1	1	0	311	196	.	2	.	T	311	1	3915	795.5	200
220	19	2a20.edf	RIGHT	9381	1095.67	237	634	0.1858	FALSE	.	311	9	1	[1]	2	2077	1	649	200	1	634	2745	0.1667	3	43	59.6	2077	3.17	0	2076	9	2051	0.1667	3	0	2	1	0	323	311	.	2	.	T	101	1	2645	735.1	200
215	2	2b15.edf	RIGHT	6674	832	232	634	0.2329	FALSE	.	275	9	1	[1]	2	2438	1	537.2	200	1	634	3114	0.2308	3	60.2	42.5	2438	3.34	0	2437	8	2407	0.2308	3	0	2	1	0	359	304	.	2	.	T	188	1	2926	541.1	200
119	19	1b19.edf	RIGHT	5453	1333.33	231	634	0.3103	FALSE	.	248	5	1	[1]	2	1203	1	437	200	1	248	1450	0.1	1	59	19.4	1203	2.34	0	1202	4	1179	0.3	3	1	0	1	303	0	323	.	2	.	T	96	3	2711	457.2	200
117	24	1a17.edf	RIGHT	7998	1472	232	634	0.1771	FALSE	.	204	8	1	[1]	2	2064	1	624.8	200	1	634	2947	0.2143	3	14.8	65.6	2064	2.86	0	2063	7	2035	0.2143	3	0	2	1	0	430	221	.	2	.	T	222	1	2726	759.3	200
11	19	1b1.edf	RIGHT	5187	734.67	228	634	0.178	FALSE	.	198	8	1	[1]	3	2094	1	538.2	200	1	634	2760	0.2143	3	19.2	49.8	2094	1.85	0	2093	7	2069	0.2143	3	0	2	1	0	436	247	.	2	.	T	242	1	2519	620.9	200
211	40	2b11.edf	RIGHT	6674	871.33	234	634	0.0999	FALSE	.	224	15	1	[1]	2	4724	1	549.5	200	1	422	5169	0.0833	2	5.5	71.2	4724	2.64	0	4723	14	4698	0.125	3	1	1	1	243	198	294	.	2	.	T	212	2	5485	638.9	200
18	39	1b8.edf	RIGHT	6683	877.33	228	634	0.1587	FALSE	.	195	10	1	[1]	2	2001	1	456.1	200	1	634	2683	0.1364	3	11.1	71.6	2001	2.22	0	2000	9	1979	0.1364	3	0	2	1	0	439	324	.	2	.	T	219	1	2465	567.7	200
210	32	2a10.edf	RIGHT	10441	1102	235	634	0.1408	FALSE	.	158	7	1	[1]	3	1781	1	397.3	200	1	158	1938	0.0476	1	6.3	55	1781	1.73	0	1780	6	1761	0.1429	3	1	1	1	232	259	227	.	2	.	T	259	2	2779	539.1	200
116	25	1b16.edf	RIGHT	9672	1999	239	634	0.1796	FALSE	.	240	8	1	[1]	2	2163	1	516.4	200	1	634	2823	0.1333	2	38.4	6.2	2163	1.53	0	2162	8	2140	0.1333	2	0	1	1	0	394	255	.	2	.	T	394	1	2429	588.4	200
18	33	1b8.edf	RIGHT	7104	987.33	249	635	0.151	FALSE	.	190	12	1	[1]	2	3408	1	635.9	200	1	384	3809	0.1053	2	17.9	48.1	3408	2.22	0	3407	11	3383	0.1579	3	0	1	2	0	194	428	.	2	.	T	251	2	3990	717	200
215	22	2b15.edf	RIGHT	7440	942.67	229	635	0.1494	FALSE	.	108	10	1	[1]	2	3057	1	662.1	200	1	635	3741	0.1579	3	21.1	45.1	3057	3.49	0	3056	9	2942	0.1579	3	0	2	1	0	527	237	.	2	.	T	260	1	3481	685.6	200
26	30	2a6.edf	RIGHT	8466	1941	240	636	0.2287	FALSE	.	239	7	1	[1]	2	2227	1	444.1	200	1	636	2890	0.2	2	46.1	0.1	2227	1.12	0	2226	6	2212	0.2	2	0	1	1	0	397	403	.	2	.	T	397	1	2494	525.1	200
112	24	1b12.edf	RIGHT	7100	814	237	636	0.2786	FALSE	.	250	5	1	[1]	2	1144	1	487.9	200	1	421	1589	0.1818	2	23.9	58.4	1144	2.38	0	1143	4	1119	0.2727	3	0	1	1	0	171	287	.	2	.	T	215	2	2737	507.3	200
112	34	1a12.edf	RIGHT	5453	781.67	228	636	0.1713	FALSE	.	217	12	1	[1]	4	3042	1	625.9	200	1	636	3711	0.1875	3	15.9	45.4	3042	2.05	0	3041	11	3018	0.1875	3	0	2	1	0	419	199	.	2	.	T	204	1	3507	702.3	200
112	22	1b12.edf	RIGHT	6517	936.33	234	637	0.2593	FALSE	.	239	10	1	[1]	2	2459	1	666.1	200	1	637	3131	0.25	3	38.1	46.1	2459	2.49	0	2458	10	2436	0.25	3	0	2	0	0	398	0	.	2	.	T	196	1	2935	733.3	200
18	21	1b8.edf	RIGHT	5586	1049.33	229	637	0.142	FALSE	.	218	14	1	[1]	2	3290	1	596.9	200	1	218	3507	0.0476	1	32.9	40.2	3290	1.96	0	3289	13	3255	0.1429	3	1	1	1	175	259	270	.	2	.	T	259	2	3919	660.1	200
115	7	1a15.edf	RIGHT	8602	1269.5	231	638	0.2528	FALSE	.	278	8	1	[1]	2	1874	1	567.7	200	1	638	2539	0.1667	2	47.7	17.7	1874	2.06	0	1873	8	1850	0.1667	2	0	1	1	0	360	194	.	2	.	T	360	1	2179	663.3	200
11	33	1a1.edf	RIGHT	13312	853	246	638	0.1991	FALSE	.	112	6	1	[1]	2	1228	1	419.4	200	1	638	1919	0.1875	3	28.4	29.2	1228	1.69	0	1227	5	1207	0.1875	3	0	2	1	0	526	222	.	2	.	T	301	1	1619	528.7	200
110	20	1b10.edf	RIGHT	6536	1010.5	232	639	0.1343	FALSE	.	275	14	1	[1]	2	3571	1	607.9	200	1	639	4240	0.0952	2	43.9	23.1	3571	2.18	0	3570	13	3548	0.0952	2	0	1	1	0	364	204	.	2	.	T	364	1	3877	704.7	200
212	21	2a12.edf	RIGHT	7215	1630	229	639	0.1616	FALSE	.	212	9	1	[1]	2	2733	1	572.7	200	1	639	3409	0.125	2	52.7	3.9	2733	1.76	0	2732	8	2709	0.125	2	0	1	1	0	427	259	.	2	.	T	427	1	2982	674.5	200
115	21	1b15.edf	RIGHT	6090	1167	229	639	0.3521	FALSE	.	215	7	1	[1]	3	1480	1	526.9	200	1	639	2143	0.2222	2	41.9	39.8	1480	2.54	0	1479	7	1457	0.2222	2	0	1	1	0	424	205	.	2	.	T	424	1	1719	599.8	200
25	28	2a5.edf	RIGHT	9660	875.5	231	640	0.241	FALSE	.	339	8	1	[1]	2	1859	1	557.8	200	1	640	2525	0.1667	2	48.8	27.7	1859	2.41	0	1858	7	1836	0.1667	2	0	1	1	0	301	234	.	2	.	T	301	1	2225	671.8	200
220	9	2a20.edf	RIGHT	8823	1203.33	235	640	0.1608	FALSE	.	239	11	1	[1]	2	2854	1	628.9	200	1	460	3339	0.1053	2	40.9	52	2854	3.03	0	2853	12	2828	0.1579	3	0	1	1	0	221	151	.	2	.	T	180	2	4972	635.1	200
117	14	1b17.edf	RIGHT	7440	1313.67	235	640	0.167	FALSE	.	280	9	1	[1]	2	2437	1	714.1	200	1	280	2716	0.0588	1	75.1	41.3	2437	3.88	0	2436	9	2405	0.1765	3	1	1	1	407	142	181	.	2	.	T	142	2	4091	728.4	200
212	38	2a12.edf	RIGHT	8265	1324.5	239	641	0.184	FALSE	.	301	9	1	[1]	2	2637	1	657.5	200	1	641	3303	0.1333	2	47.5	3	2637	1.32	0	2636	9	2619	0.1333	2	0	1	1	0	340	228	.	2	.	T	340	1	2963	716.2	200
29	24	2a9.edf	RIGHT	7379	1613.67	229	641	0.1374	FALSE	.	214	9	1	[1]	5	2143	1	356.8	200	1	641	2821	0.1667	3	33.8	21.6	2143	1.98	0	2142	8	2120	0.1667	3	0	2	1	0	427	259	.	2	.	T	320	1	2502	420.7	200
211	29	2b11.edf	RIGHT	10122	797	229	642	0.0928	FALSE	.	265	20	1	[1]	3	6488	1	527.9	200	1	642	7156	0.0833	2	36.9	13.9	6488	1.81	0	6487	19	6467	0.0833	2	0	1	1	0	377	376	.	2	.	T	377	1	6780	634.1	200
13	7	1a3.edf	RIGHT	5538	1388	228	642	0.2013	FALSE	.	309	7	1	[1]	2	2396	1	566.6	200	1	642	3066	0.1667	2	44.6	23.7	2396	2.32	0	2395	6	2372	0.1667	2	0	1	1	0	333	317	.	2	.	T	333	1	2733	643.9	200
115	20	1a15.edf	RIGHT	13312	1341	246	642	0.3169	FALSE	.	278	5	1	[1]	3	1372	1	442.1	200	1	642	2063	0.2727	3	51.1	22	1372	2.42	0	1371	5	1349	0.2727	3	0	2	1	0	364	132	.	2	.	T	147	1	1916	563.5	200
112	3	1a12.edf	RIGHT	4730	972.5	232	643	0.1594	FALSE	.	427	9	1	[1]	2	2610	1	588.2	200	1	643	3273	0.1176	2	46.2	23.8	2610	2.27	0	2609	9	2585	0.1176	2	0	1	1	0	216	151	.	2	.	T	216	1	3057	642.6	200
23	34	2a3.edf	RIGHT	12702	757.67	237	643	0.2676	FALSE	.	191	7	1	[1]	2	2176	1	601.5	200	1	643	2866	0.3	3	16.5	110.9	2176	3.87	0	2175	6	2139	0.3	3	0	2	1	0	452	145	.	2	.	T	272	1	2594	749.8	200
217	38	2b17.edf	RIGHT	6440	1098.5	235	643	0.1294	FALSE	.	288	17	1	[1]	2	4180	1	589.6	200	1	643	4850	0.0909	2	33.6	45.8	4180	2.57	0	4179	17	4156	0.0909	2	0	1	1	0	355	224	.	2	.	T	355	1	4496	669.4	200
21	31	2a1.edf	RIGHT	8265	873.5	239	643	0.1605	FALSE	.	295	12	1	[1]	2	3479	1	670.6	200	1	643	4143	0.125	2	60.6	37.8	3479	3.09	0	3478	11	3450	0.125	2	0	1	1	0	348	224	.	2	.	T	348	1	3796	730.6	200
25	12	2a5.edf	RIGHT	8823	996	235	644	0.2525	FALSE	.	390	8	1	[1]	2	1802	1	644.2	200	1	644	2469	0.1667	2	56.2	45.4	1802	3.12	0	1801	7	1777	0.1667	2	0	1	1	0	254	276	.	2	.	T	254	1	2216	745.3	200
215	5	2b15.edf	RIGHT	9486	892.5	235	644	0.258	FALSE	.	408	5	1	[1]	2	1492	1	507.2	200	1	644	2159	0.1818	2	63.2	30.3	1492	2.71	0	1491	4	1467	0.1818	2	0	1	1	0	236	169	.	2	.	T	236	1	1923	589.8	200
212	11	2b12.edf	RIGHT	9486	1607	235	644	0.1794	FALSE	.	300	9	1	[1]	2	2396	1	471.6	200	1	644	3075	0.1333	2	27.6	70.3	2396	2.75	0	2395	8	2373	0.1333	2	0	1	1	0	344	312	.	2	.	T	344	1	2731	571.6	200
23	23	2a3.edf	RIGHT	7215	790	229	645	0.1578	FALSE	.	326	8	1	[1]	2	2858	1	569.4	200	1	645	3530	0.1176	2	49.4	19.9	2858	1.76	0	2857	9	2835	0.1176	2	0	1	1	0	319	257	.	2	.	T	319	1	3211	677	200
215	19	2b15.edf	RIGHT	13860	872.33	245	645	0.3418	FALSE	.	278	5	1	[1]	2	1503	1	508.5	200	1	645	2204	0.3333	3	56.5	30.1	1503	2.53	0	1502	5	1479	0.3333	3	0	2	1	0	367	229	.	2	.	T	168	1	2036	639.6	200
115	9	1a15.edf	RIGHT	10900	1198.75	235	645	0.2204	FALSE	.	175	8	1	[1]	3	1775	1	609.4	200	1	645	2487	0.2667	4	20.4	79.8	1775	3.12	0	1774	7	1749	0.2667	4	0	3	1	0	470	246	.	2	.	T	180	1	2307	771.4	200
28	18	2b8.edf	RIGHT	5355	1487	232	646	0.0659	FALSE	.	284	25	1	[1]	3	8355	1	542.9	200	1	284	8638	0.0263	1	20.9	65.9	8355	2.29	0	8354	26	8330	0.0789	3	1	1	1	133	154	196	.	2	.	T	154	2	10410	560.7	200
24	13	2b4.edf	RIGHT	7560	1064	239	646	0.1351	FALSE	.	134	8	1	[1]	2	2551	1	444.9	200	1	314	2887	0.1053	2	32.9	23.5	2551	1.81	0	2550	8	2529	0.2105	4	0	1	3	0	180	804	.	2	.	T	106	3	4828	529.7	200
113	30	1b13.edf	RIGHT	5508	636.33	221	646	0.2721	FALSE	.	247	6	1	[1]	2	1605	1	487.9	200	1	646	2299	0.25	3	21.9	57.5	1605	2.55	0	1604	5	1579	0.25	3	0	2	1	0	399	176	.	2	.	T	239	1	2060	597	200
23	40	2b3.edf	RIGHT	7722	857	229	647	0.1959	FALSE	.	240	9	1	[1]	2	2601	1	738.3	200	1	647	3300	0.2308	3	42.3	76.2	2601	3.46	0	2600	8	2570	0.2308	3	0	2	1	0	407	561	.	2	.	T	221	1	3079	846.5	200
11	5	1b1.edf	RIGHT	5735	815	229	647	0.1683	FALSE	.	133	7	1	[1]	2	1863	1	530.6	200	1	647	2549	0.2105	4	57.6	37.8	1863	2.43	0	1862	7	1838	0.2105	4	0	3	1	0	514	198	.	2	.	T	135	1	2415	571.9	200
212	8	2b12.edf	RIGHT	6480	1435	232	648	0.3351	FALSE	.	350	5	1	[1]	2	1382	1	393.9	200	1	648	2054	0.2857	2	13.9	94.6	1382	3.18	0	1381	4	1357	0.2857	2	0	1	1	0	298	333	.	2	.	T	298	1	1756	464.4	200
16	24	1a6.edf	RIGHT	4680	1091	226	648	0.0938	FALSE	.	157	26	1	[1]	2	6750	1	535.3	200	1	648	7549	0.129	4	2.3	42.5	6750	1.42	0	6749	25	6731	0.129	4	0	3	1	0	491	260	.	2	.	T	139	1	7411	638.9	200
26	19	2b6.edf	RIGHT	6674	1575.5	232	648	0.155	FALSE	.	99	7	1	[1]	2	2383	1	487.4	200	1	648	3056	0.125	2	10.4	13.6	2383	1.05	0	2382	7	2366	0.125	2	0	1	0	0	549	0	.	2	.	T	549	1	2508	553.1	200
18	6	1b8.edf	RIGHT	4514	1023	226	648	0.1636	FALSE	.	202	11	1	[1]	2	2509	1	546	200	1	202	2710	0.0526	1	15	42.5	2509	2.03	0	2508	10	2486	0.1579	3	1	1	1	170	263	368	.	2	.	T	263	2	3123	628.7	200
115	36	1a15.edf	RIGHT	9152	1114.67	237	648	0.2698	FALSE	.	201	5	1	[1]	3	1134	1	358.2	200	1	427	1587	0.1538	2	25.2	55.6	1134	2.35	0	1133	4	1110	0.2308	3	0	1	1	0	226	212	.	2	.	T	221	2	2926	436.7	200
211	5	2a11.edf	RIGHT	6380	898.5	228	650	0.1545	FALSE	.	409	12	1	[1]	2	3222	1	698.9	200	1	650	3897	0.1333	2	35.9	63.4	3222	3.08	0	3221	12	3195	0.1333	2	0	1	1	0	241	696	.	2	.	T	241	1	3657	777.2	200
113	11	1a13.edf	RIGHT	6804	936	229	650	0.2837	FALSE	.	252	5	1	[1]	2	1723	1	417.4	200	1	650	2419	0.3333	3	26.4	73.8	1723	2.86	0	1722	4	1700	0.3333	3	0	2	1	0	398	201	.	2	.	T	249	1	2170	509.4	200
24	7	2a4.edf	RIGHT	7450	1160.33	232	651	0.1857	FALSE	.	220	9	1	[1]	2	2482	1	491	200	1	651	3166	0.1875	3	43	29.9	2482	2.34	0	2481	8	2457	0.1875	3	0	2	1	0	431	192	.	2	.	T	90	1	3077	580.3	200
14	19	1a4.edf	RIGHT	5661	1031	226	651	0.1072	FALSE	.	141	17	1	[1]	2	4961	1	708.5	200	1	141	5102	0.0385	1	42.5	6.5	4961	1.31	0	4960	17	4941	0.1154	3	1	0	2	146	0	434	.	2	.	T	302	3	6111	810.5	200
212	31	2a12.edf	RIGHT	5376	1566.5	237	651	0.2264	FALSE	.	359	8	1	[1]	2	2351	1	603.3	200	1	651	3085	0.1538	2	48.3	47.7	2351	2.7	0	2350	7	2327	0.1538	2	0	1	1	0	292	172	.	2	.	T	292	1	2793	576.2	200
21	32	2a1.edf	RIGHT	10117	861.33	245	651	0.2383	FALSE	.	221	8	1	[1]	2	2094	1	544.7	200	1	651	2781	0.2308	3	31.7	81.3	2094	3.66	0	2093	7	2062	0.2308	3	0	2	1	0	430	258	.	2	.	T	319	1	2463	630.1	200
116	17	1b16.edf	RIGHT	4514	2596.67	226	651	0.1555	FALSE	.	214	9	1	[1]	4	2405	1	567.8	200	1	651	3100	0.15	3	36.8	88.2	2405	3.76	0	2404	8	2377	0.15	3	0	2	1	0	437	203	.	2	.	T	187	1	2913	581.7	200
17	14	1b7.edf	RIGHT	4268	1062	228	651	0.1499	FALSE	.	155	8	1	[1]	2	1998	1	511.2	200	1	445	2467	0.087	2	42.2	8	1998	1.45	0	1997	7	1976	0.1304	3	0	1	2	0	290	427	.	2	.	T	206	2	2716	501.6	200
115	17	1b15.edf	RIGHT	8778	1152.33	232	652	0.2818	FALSE	.	143	7	1	[1]	2	1782	1	717	200	1	652	2482	0.2727	3	21	86.8	1782	3.36	0	1781	6	1757	0.2727	3	0	2	1	0	509	225	.	2	.	T	212	1	2270	852.4	200
213	28	2b13.edf	RIGHT	6480	1443.5	232	653	0.2728	FALSE	.	301	6	1	[1]	3	1567	1	435.9	200	1	653	2243	0.2	2	55.9	73.5	1567	3.57	0	1566	5	1537	0.2	2	0	1	1	0	352	242	.	2	.	T	352	1	1891	500.5	200
216	9	2b16.edf	RIGHT	7560	2144.5	239	653	0.0842	FALSE	.	284	13	1	[1]	3	4053	1	434.2	200	1	653	4727	0.0833	2	22.2	39.4	4053	1.58	0	4052	12	4034	0.0833	2	0	1	1	0	369	604	.	2	.	T	369	1	4359	516.7	200
211	24	2a11.edf	RIGHT	10608	872.5	235	653	0.1991	FALSE	.	252	6	1	[1]	2	1947	1	371.8	200	1	653	2628	0.1429	2	48.8	7.6	1947	2	0	1946	5	1923	0.1429	2	0	1	1	0	401	325	.	2	.	T	401	1	2228	473.5	200
210	4	2a10.edf	RIGHT	8050	962	237	653	0.1374	FALSE	.	231	12	1	[1]	3	3438	1	642.9	200	1	653	4123	0.1579	3	9.9	40.4	3438	1.07	0	3437	12	3419	0.1579	3	0	2	1	0	422	308	.	2	.	T	239	1	3885	732.8	200
112	5	1a12.edf	RIGHT	5661	1014.5	226	654	0.176	FALSE	.	270	12	1	[1]	3	3377	1	733.3	200	1	654	4058	0.1429	2	67.3	4.6	3377	2.34	0	3376	11	3355	0.1429	2	0	1	1	0	384	278	.	2	.	T	384	1	3674	811.7	200
11	27	1b1.edf	RIGHT	7238	811.67	237	654	0.1999	FALSE	.	172	8	1	[1]	2	2300	1	541.7	200	1	654	2991	0.2308	3	10.7	37.9	2300	1.32	0	2299	7	2282	0.2308	3	0	2	1	0	482	298	.	2	.	T	267	1	2725	654.2	200
17	5	1a7.edf	RIGHT	4730	1072	232	655	0.1167	FALSE	.	311	11	1	[1]	2	3148	1	579.4	200	1	655	3849	0.1304	3	37.4	8.3	3148	1.39	0	3147	10	3129	0.1304	3	1	2	0	312	344	0	.	2	.	T	154	1	3696	583.5	200
118	30	1a18.edf	RIGHT	6860	949	224	655	0.0806	FALSE	.	257	16	1	[1]	2	5264	1	629.9	200	1	655	5944	0.0741	2	40.9	16.5	5264	1.81	0	5263	15	5241	0.0741	2	0	1	1	0	398	243	.	2	.	T	398	1	5547	730.8	200
213	40	2b13.edf	RIGHT	6930	1384.33	232	655	0.1565	FALSE	.	242	8	1	[1]	2	2414	1	607.6	200	1	447	2883	0.1053	2	54.6	6	2414	1.91	0	2413	7	2392	0.1579	3	1	1	1	162	205	213	.	2	.	T	208	2	3525	657.2	200
11	21	1b1.edf	RIGHT	5904	945.33	231	655	0.251	FALSE	.	213	6	1	[1]	3	1386	1	421.9	200	1	655	2078	0.2727	3	10.9	46.4	1386	1.61	0	1385	5	1365	0.2727	3	0	2	1	0	442	259	.	2	.	T	188	1	1891	532.3	200
210	14	2a10.edf	RIGHT	8265	1056	239	655	0.0939	FALSE	.	205	14	1	[1]	3	4359	1	638.9	200	1	430	4806	0.069	2	28.9	21.2	4359	1.14	0	4358	13	4343	0.1034	3	0	1	2	0	225	366	.	2	.	T	225	2	7194	685.4	200
212	19	2b12.edf	RIGHT	7803	1268.5	232	656	0.2764	FALSE	.	460	6	1	[1]	2	1837	1	520.8	200	1	656	2621	0.25	2	53.8	12.7	1837	2.28	0	1836	5	1814	0.25	2	0	1	1	0	196	453	.	2	.	T	196	1	2425	611.2	200
11	38	1a1.edf	RIGHT	6501	894.67	226	657	0.1979	FALSE	.	291	5	1	[1]	2	1381	1	363.8	200	1	657	2079	0.2	3	40.8	23.6	1381	1.87	0	1380	4	1360	0.2	3	0	2	1	0	366	274	.	2	.	T	214	1	1866	444.7	200
11	27	1a1.edf	RIGHT	9198	808.33	231	657	0.2315	FALSE	.	286	8	1	[1]	2	2028	1	632.8	200	1	550	2613	0.1538	2	44.8	24	2028	1.91	0	2027	7	2004	0.2308	3	0	1	1	0	264	302	.	2	.	T	107	2	3379	788.5	200
113	37	1b13.edf	RIGHT	5904	510.67	231	657	0.2817	FALSE	.	287	6	1	[1]	2	1242	1	422	200	1	657	1938	0.25	3	11	97.4	1242	3.29	0	1241	5	1214	0.25	3	0	2	1	0	370	156	.	2	.	T	169	1	1769	498.6	200
117	20	1b17.edf	RIGHT	6300	1476.67	234	658	0.0842	FALSE	.	206	6	1	[1]	2	2522	1	438.7	200	1	384	2935	0.0625	2	26.7	42.4	2522	2.48	0	2521	7	2496	0.0938	3	0	1	2	0	178	593	.	2	.	T	274	2	9023	436.6	200
13	6	1b3.edf	RIGHT	6517	1168	234	659	0.1566	FALSE	.	284	14	1	[1]	2	4058	1	685.2	200	1	659	4739	0.125	2	57.2	39.2	4058	3.18	0	4057	13	4031	0.125	2	0	1	1	0	375	157	.	2	.	T	375	1	4364	744.5	200
14	14	1b4.edf	RIGHT	6300	743.67	234	659	0.1093	FALSE	.	125	6	1	[1]	2	2411	1	434.5	200	1	659	3109	0.1304	3	22.5	35.6	2411	1.76	0	2410	6	2389	0.1304	3	0	2	1	0	534	231	.	2	.	T	271	1	2838	470.4	200
116	21	1b16.edf	RIGHT	6683	1937	228	659	0.1778	FALSE	.	335	9	1	[1]	2	2382	1	453.9	200	1	659	3065	0.1333	2	8.9	68.2	2382	2.25	0	2381	9	2359	0.1333	2	0	1	1	0	324	164	.	2	.	T	324	1	2741	530.8	200
115	16	1a15.edf	RIGHT	6806	1256.33	231	660	0.2799	FALSE	.	175	6	1	[1]	2	1676	1	515.9	200	1	660	2382	0.2308	3	17.9	40.7	1676	2.04	0	1675	7	1653	0.2308	3	0	2	1	0	485	174	.	2	.	T	335	1	2047	620.8	200
112	18	1a12.edf	RIGHT	6721	714	234	660	0.1853	FALSE	.	400	10	1	[1]	3	2642	1	572	200	1	660	3325	0.1333	2	63	1.7	2642	1.88	0	2641	10	2622	0.1333	2	0	1	1	0	260	209	.	2	.	T	260	1	3065	627.8	200
113	8	1b13.edf	RIGHT	11856	693.5	237	661	0.2744	FALSE	.	417	6	1	[1]	2	1704	1	537.5	200	1	661	2392	0.2	2	46.5	53.1	1704	3.02	0	1703	5	1676	0.2	2	0	1	1	0	244	197	.	2	.	T	244	1	2148	622.5	200
113	39	1b13.edf	RIGHT	5664	595.67	224	661	0.2286	FALSE	.	153	6	1	[1]	2	1461	1	546	200	1	661	2169	0.25	3	17	39.2	1461	1.76	0	1460	5	1439	0.25	3	0	2	1	0	508	190	.	2	.	T	260	1	1909	667.5	200
116	6	1a16.edf	RIGHT	7998	2125.5	232	661	0.0952	FALSE	.	320	20	1	[1]	2	5275	1	637.5	200	1	661	5961	0.069	2	27.5	13	5275	1.53	0	5274	20	5254	0.069	2	0	1	1	0	341	273	.	2	.	T	341	1	5620	723.2	200
11	20	1b1.edf	RIGHT	4514	819.67	226	661	0.2095	FALSE	.	224	7	1	[1]	3	1681	1	481.8	200	1	661	2374	0.2143	3	17.8	50.3	1681	1.76	0	1680	6	1659	0.2143	3	0	2	1	0	437	209	.	2	.	T	276	1	2099	563.9	200
215	33	2b15.edf	RIGHT	8428	1029.67	234	662	0.2778	FALSE	.	325	6	1	[1]	2	1590	1	542.5	200	1	542	2154	0.1538	2	62.5	51.5	1590	3.42	0	1589	7	1559	0.2308	3	1	1	1	174	217	157	.	2	.	T	120	2	3443	638.8	200
113	23	1b13.edf	RIGHT	4268	651.33	228	662	0.2274	FALSE	.	191	5	1	[1]	2	1455	1	482.8	200	1	433	1912	0.1538	2	13.8	76	1455	1.16	0	1454	4	1379	0.2308	3	0	1	2	0	242	529	.	2	.	T	229	2	2144	558.3	200
116	22	1a16.edf	RIGHT	8556	2126	235	663	0.2012	FALSE	.	358	12	1	[1]	2	2925	1	630.4	200	1	663	3633	0.1333	2	41.4	58.8	2925	2.75	0	2924	12	2901	0.1333	2	0	1	1	0	305	257	.	2	.	T	305	1	3328	733.7	200
24	17	2b4.edf	RIGHT	5355	968.75	232	663	0.1415	FALSE	.	255	14	1	[1]	2	3863	1	575.5	200	1	380	4262	0.0909	2	53.5	69	3863	3.82	0	3862	14	3824	0.1818	4	0	2	2	0	233	437	.	2	.	T	108	2	4671	531.4	200
119	11	1b19.edf	RIGHT	6106	1253	232	664	0.1625	FALSE	.	519	7	1	[1]	2	2614	1	582	200	1	519	3132	0.0667	1	63	32.5	2614	2.56	0	2613	6	2590	0.1333	2	1	0	1	165	0	155	.	2	.	T	145	2	4237	649	200
25	8	2b5.edf	RIGHT	5280	926	229	664	0.1318	FALSE	.	334	9	1	[1]	2	2700	1	684.8	200	1	664	3385	0.087	2	53.8	40.4	2700	2.99	0	2699	8	2675	0.087	2	0	1	1	0	330	135	.	2	.	T	330	1	3056	755.3	200
115	18	1b15.edf	RIGHT	5664	1105.33	224	665	0.2235	FALSE	.	170	6	1	[1]	2	1567	1	542.8	200	1	665	2280	0.2143	3	13.8	48.2	1567	1.99	0	1566	5	1546	0.2143	3	0	2	1	0	495	180	.	2	.	T	311	1	1969	674.7	200
217	19	2b17.edf	RIGHT	6384	759	228	666	0.1494	FALSE	.	458	8	1	[1]	2	2357	1	508.7	200	1	666	3047	0.1333	2	35.7	34.2	2357	2.3	0	2356	8	2334	0.1333	2	0	1	1	0	208	306	.	2	.	T	208	1	2840	597.3	200
215	23	2a15.edf	RIGHT	9660	796	231	666	0.2586	FALSE	.	340	9	1	[1]	2	2175	1	556.5	200	1	666	2870	0.1667	2	47.5	38.1	2175	2.58	0	2174	9	2151	0.1667	2	0	1	1	0	326	215	.	2	.	T	326	1	2544	683.1	200
25	39	2a5.edf	RIGHT	6118	943.33	231	666	0.1843	FALSE	.	260	11	1	[1]	2	2953	1	584.9	200	1	666	3660	0.1875	3	31.9	71.4	2953	3.39	0	2952	10	2916	0.1875	3	0	2	1	0	406	221	.	2	.	T	274	1	3387	668.7	200
21	23	2a1.edf	RIGHT	8037	903	242	667	0.1783	FALSE	.	299	9	1	[1]	2	2334	1	509.5	200	1	667	3033	0.1667	3	51.5	5.5	2334	1.62	0	2333	8	2314	0.1667	3	0	2	1	0	368	267	.	2	.	T	131	1	2903	583.9	200
18	27	1b8.edf	RIGHT	4288	1027.75	223	667	0.1567	FALSE	.	127	14	1	[1]	2	3567	1	664.8	200	1	667	4301	0.1905	4	3.8	9.7	3567	0.79	0	3566	13	3552	0.1905	4	0	3	1	0	540	170	.	2	.	T	139	1	4163	697.2	200
18	32	1a8.edf	RIGHT	7965	1059.5	232	667	0.1644	FALSE	.	366	10	1	[1]	3	2576	1	592.5	200	1	667	3283	0.125	2	61.5	15.1	2576	1.32	0	2575	11	2537	0.125	2	0	1	1	0	301	281	.	2	.	T	301	1	2983	676.4	200
113	29	1b13.edf	RIGHT	5735	646.5	229	668	0.2163	FALSE	.	384	7	1	[1]	2	1967	1	524.6	200	1	668	2661	0.1667	2	51.6	10.8	1967	1.97	0	1966	6	1944	0.1667	2	0	1	1	0	284	199	.	2	.	T	284	1	2377	601.3	200
212	27	2b12.edf	RIGHT	8056	1312.5	235	668	0.2644	FALSE	.	308	6	1	[1]	2	1684	1	481.9	200	1	668	2401	0.2	2	23.9	57	1684	2.52	0	1683	5	1660	0.2	2	0	1	1	0	360	282	.	2	.	T	360	1	2041	586.6	200
113	18	1a13.edf	RIGHT	6724	771.5	231	668	0.1978	FALSE	.	243	10	1	[1]	2	2878	1	630.6	200	1	668	3574	0.1429	2	30.6	57.9	2878	2.9	0	2877	9	2851	0.1429	2	0	1	1	0	425	103	.	2	.	T	425	1	3149	720.3	200
16	4	1b6.edf	RIGHT	5508	1112.67	221	668	0.1129	FALSE	.	209	9	1	[1]	3	2446	1	486.7	200	1	668	3151	0.1154	3	20.7	38.7	2446	1.53	0	2445	8	2424	0.1154	3	0	2	1	0	459	254	.	2	.	T	252	1	2900	589.3	200
211	7	2b11.edf	RIGHT	4320	687.33	224	668	0.0689	FALSE	.	295	13	1	[1]	3	4581	1	505.4	200	1	473	5075	0.0571	2	36.4	47.3	4581	2.65	0	4580	13	4551	0.0857	3	0	1	2	0	178	828	.	2	.	T	195	2	6620	528.6	200
18	11	1b8.edf	RIGHT	7238	1065.5	237	669	0.1718	FALSE	.	443	17	1	[1]	2	3843	1	565.3	200	1	669	4533	0.1	2	34.3	15.4	3843	1.75	0	3842	16	3822	0.1	2	0	1	1	0	226	161	.	2	.	T	226	1	4308	634.2	200
14	35	1a4.edf	RIGHT	7296	752	235	669	0.1832	FALSE	.	458	10	1	[1]	2	2227	1	489.9	200	1	669	2921	0.1111	2	42.9	13.3	2227	1.67	0	2226	9	2206	0.1111	2	0	1	1	0	211	193	.	2	.	T	211	1	2710	572.8	200
212	15	2a12.edf	RIGHT	6380	1406.5	228	669	0.1875	FALSE	.	394	10	1	[1]	3	3461	1	711.9	200	1	669	4149	0.1667	2	48.9	44.6	3461	3.23	0	3460	10	3425	0.1667	2	0	1	1	0	275	193	.	2	.	T	275	1	3874	776.5	200
215	30	2a15.edf	RIGHT	5217	900.25	229	669	0.1301	FALSE	.	160	11	1	[1]	2	2745	1	603.8	200	1	518	3309	0.1111	3	50.8	23.2	2745	3.2	0	2744	12	2615	0.1481	4	1	2	1	177	358	263	.	2	.	T	151	2	6063	554.4	200
21	12	2b1.edf	RIGHT	7440	927	229	669	0.1401	FALSE	.	243	15	1	[1]	2	3685	1	690	200	1	669	4390	0.1364	3	49	58.2	3685	3.46	0	3684	14	3656	0.1364	3	0	2	1	0	426	268	.	2	.	T	193	1	4198	768.7	200
212	29	2a12.edf	RIGHT	7450	1581	232	670	0.2343	FALSE	.	293	7	1	[1]	2	1952	1	494.5	200	1	670	2673	0.2143	3	46.5	27.9	1952	2.58	0	1951	7	1926	0.2143	3	0	2	1	0	377	288	.	2	.	T	213	1	2460	552.3	200
119	29	1b19.edf	RIGHT	8778	1293	232	670	0.211	FALSE	.	348	10	1	[1]	2	3038	1	770.4	200	1	670	3742	0.1667	2	74.4	62.1	3038	4.3	0	3037	10	3000	0.1667	2	0	1	1	0	322	95	.	2	.	T	322	1	3421	896.6	200
29	23	2b9.edf	RIGHT	5633	1387.5	228	670	0.2083	FALSE	.	350	9	1	[1]	2	2228	1	604.1	200	1	670	2921	0.1429	2	38.1	8.6	2228	1.51	0	2227	10	2209	0.1429	2	0	1	1	0	320	278	.	2	.	T	320	1	2602	676.7	200
24	8	2b4.edf	RIGHT	4320	972	224	670	0.1404	FALSE	.	337	10	1	[1]	2	2685	1	482.6	200	1	670	3386	0.0952	2	13.6	75.6	2685	2.71	0	2684	9	2660	0.0952	2	0	1	1	0	333	235	.	2	.	T	333	1	3054	546.8	200
13	7	1b3.edf	RIGHT	5664	1220	224	671	0.1085	FALSE	.	303	16	1	[1]	2	5292	1	557.8	200	1	671	6108	0.1304	3	28.8	52.6	5292	2.84	0	5291	16	5265	0.1304	3	0	2	1	0	368	168	.	2	.	T	238	1	5870	685.7	200
113	33	1a13.edf	RIGHT	8556	652.67	235	671	0.2879	FALSE	.	231	7	1	[1]	2	1848	1	624.6	200	1	671	2567	0.2727	3	35.6	45.8	1848	2.45	0	1847	7	1825	0.2727	3	0	2	1	0	440	197	.	2	.	T	290	1	2277	736.2	200
18	24	1b8.edf	RIGHT	9672	908.33	239	671	0.1995	FALSE	.	252	7	1	[1]	2	2357	1	509.1	200	1	671	3071	0.2143	3	31.1	38.6	2357	2.2	0	2356	7	2332	0.2143	3	0	2	1	0	419	240	.	2	.	T	225	1	2847	623.6	200
116	26	1a16.edf	RIGHT	5550	2045	237	671	0.16	FALSE	.	151	13	1	[1]	2	3557	1	598.9	200	1	671	4261	0.1667	3	43.9	1	3557	1.48	0	3556	13	3537	0.1667	3	0	2	1	0	520	263	.	2	.	T	291	1	3970	631.3	200
18	33	1a8.edf	RIGHT	5661	968	226	672	0.15	FALSE	.	382	12	1	[1]	3	4306	1	712.6	200	1	672	5001	0.1333	2	46.6	51.2	4306	2.96	0	4305	12	4280	0.1333	2	0	1	1	0	290	206	.	2	.	T	290	1	4712	781.6	200
218	18	2b18.edf	RIGHT	5687	1456.33	234	672	0.1092	FALSE	.	289	15	1	[1]	2	5750	1	697.9	200	1	289	6038	0.0435	1	33.9	81	5750	0.95	0	5749	17	5733	0.1304	3	1	1	1	163	229	264	.	2	.	T	229	2	6635	769.1	200
210	16	2b10.edf	RIGHT	6384	856	228	672	0.1213	FALSE	.	270	12	1	[1]	2	3493	1	500.2	200	1	672	4203	0.1364	3	27.2	16.7	3493	1.03	0	3492	11	3477	0.1364	3	0	2	1	0	402	220	.	2	.	T	206	1	3998	624.1	200
21	9	2a1.edf	RIGHT	8823	1078.5	235	672	0.203	FALSE	.	428	11	1	[1]	2	2975	1	662.9	200	1	672	3672	0.125	2	74.9	43	2975	3.85	0	2974	12	2946	0.125	2	0	1	1	0	244	146	.	2	.	T	244	1	3429	747.7	200
116	7	1a16.edf	RIGHT	7965	1959.33	232	672	0.1192	FALSE	.	317	20	1	[1]	2	4789	1	544	200	1	672	5506	0.1111	3	13	67.3	4789	2.46	0	4788	19	4765	0.1111	3	0	2	1	0	355	291	.	2	.	T	197	1	5309	651.8	200
213	27	2b13.edf	RIGHT	10416	1445	243	674	0.2499	FALSE	.	454	8	1	[1]	2	1987	1	539	200	1	454	2441	0.0833	1	62	25.4	1987	2.33	0	1986	7	1963	0.1667	2	0	0	2	0	0	301	.	2	.	T	220	2	2960	647.9	200
217	10	2a17.edf	RIGHT	7215	1197.5	229	675	0.1526	FALSE	.	347	14	1	[1]	3	3252	1	565.6	200	1	675	3952	0.1	2	45.6	33.8	3252	2.5	0	3251	14	3227	0.1	2	0	1	1	0	328	326	.	2	.	T	328	1	3625	650	200
26	4	2a6.edf	RIGHT	10117	1914	245	675	0.1221	FALSE	.	349	12	1	[1]	2	3897	1	563.7	200	1	675	4592	0.1	2	50.7	6.8	3897	1.74	0	3896	13	3874	0.1	2	0	1	1	0	326	144	.	2	.	T	326	1	4267	619.3	200
24	21	2b4.edf	RIGHT	6480	995	229	676	0.2178	FALSE	.	206	7	1	[1]	2	2102	1	487	200	1	477	2599	0.1538	2	56	22.9	2102	2.55	0	2101	6	2075	0.2308	3	0	1	1	0	271	213	.	2	.	T	199	2	3563	446.4	200
113	11	1b13.edf	RIGHT	8280	687.33	232	677	0.3068	FALSE	.	259	6	1	[1]	2	1549	1	514.9	200	1	677	2268	0.2727	3	37.9	25.3	1549	2.1	0	1548	5	1526	0.2727	3	0	2	1	0	418	242	.	2	.	T	275	1	1993	608.7	200
19	28	1b9.edf	RIGHT	5508	927	221	677	0.1004	FALSE	.	365	11	1	[1]	2	3484	1	498	200	1	677	4194	0.0833	2	32	42.6	3484	1.99	0	3483	10	3451	0.0833	2	0	1	1	0	312	227	.	2	.	T	312	1	3883	576	200
210	37	2a10.edf	RIGHT	7470	996.5	232	678	0.1898	FALSE	.	318	9	1	[1]	3	2278	1	514.6	200	1	678	2977	0.1333	2	17.6	64.6	2278	2.14	0	2277	8	2254	0.1333	2	0	1	1	0	360	193	.	2	.	T	360	1	2618	586.9	200
215	19	2a15.edf	RIGHT	9296	878.67	243	678	0.3685	FALSE	.	161	5	1	[1]	2	1386	1	389.3	200	1	678	2116	0.3333	3	2.3	84.2	1386	0.22	0	1385	4	1254	0.3333	3	0	2	1	0	517	250	.	2	.	T	203	1	1913	515.4	200
212	12	2b12.edf	RIGHT	7144	1429	228	678	0.2721	FALSE	.	112	5	1	[1]	3	1559	1	479.5	200	1	678	2401	0.3	3	57.5	15.9	1559	2.17	0	1558	4	1537	0.3	3	0	2	1	0	566	228	.	2	.	T	427	1	1974	560.1	200
111	39	1a11.edf	RIGHT	7595	821.5	228	678	0.1927	FALSE	.	365	5	1	[1]	3	1380	1	369.7	200	1	678	2079	0.1333	2	47.7	26.2	1380	3.13	0	1379	4	1243	0.1333	2	0	1	1	0	313	259	.	2	.	T	313	1	1767	445.8	200
18	4	1a8.edf	RIGHT	8602	1208.67	231	679	0.1729	FALSE	.	266	12	1	[1]	2	3349	1	556.9	200	1	679	4072	0.1765	3	36.9	29.1	3349	1.79	0	3348	12	3307	0.1765	3	0	2	1	0	413	279	.	2	.	T	256	1	3817	647.8	200
116	33	1b16.edf	RIGHT	5580	2189.67	228	680	0.1247	FALSE	.	267	20	1	[1]	2	4823	1	620.4	200	1	680	5547	0.1154	3	56.4	40.2	4823	3.12	0	4822	20	4788	0.1154	3	0	2	1	0	413	309	.	2	.	T	184	1	5363	659.1	200
117	30	1b17.edf	RIGHT	7238	1089.67	237	680	0.2722	FALSE	.	231	8	1	[1]	2	1971	1	573.4	200	1	680	2818	0.25	3	42.4	5.7	1971	2.24	0	1970	7	1946	0.25	3	0	2	1	0	449	360	.	2	.	T	253	1	2566	673.4	200
24	30	2a4.edf	RIGHT	5376	1113	237	680	0.1812	FALSE	.	264	11	1	[1]	2	2972	1	601.2	200	1	597	3615	0.1579	3	46.2	108.4	2972	1.75	0	2971	13	2940	0.2105	4	1	2	1	196	333	264	.	2	.	T	83	2	3861	623.9	200
112	28	1a12.edf	RIGHT	5538	779.33	228	681	0.2245	FALSE	.	128	9	1	[1]	3	2073	1	544.2	200	1	681	2800	0.2143	3	22.2	33.5	2073	1.97	0	2072	9	2051	0.2143	3	0	2	1	0	553	313	.	2	.	T	345	1	2455	641.9	200
112	10	1a12.edf	RIGHT	6468	783.5	229	682	0.2041	FALSE	.	493	9	1	[1]	2	2152	1	495	200	1	682	2858	0.1333	2	39	38.1	2152	2.47	0	2151	8	2127	0.1333	2	0	1	1	0	189	266	.	2	.	T	189	1	2669	567.9	200
29	29	2b9.edf	RIGHT	6674	1196.67	232	682	0.1193	FALSE	.	187	12	1	[1]	2	4810	1	522.6	200	1	682	5528	0.15	3	45.6	36	4810	2.8	0	4809	12	4782	0.15	3	0	2	1	0	495	408	.	2	.	T	330	1	5199	575.8	200
215	27	2a15.edf	RIGHT	7379	800.67	229	682	0.3212	FALSE	.	300	3	1	[1]	2	807	1	363.5	200	1	410	1242	0.1818	2	40.5	120.2	807	4.29	0	806	3	779	0.2727	3	0	1	2	0	110	354	.	2	.	T	272	2	2559	418.1	200
116	1	1b16.edf	RIGHT	5217	2034	229	682	0.1643	FALSE	.	325	11	1	[1]	2	3155	1	468.1	200	1	682	3862	0.1111	2	35.1	13.1	3155	1.71	0	3154	11	3133	0.1111	2	0	1	1	0	357	166	.	2	.	T	357	1	3505	541.7	200
19	32	1b9.edf	RIGHT	5580	852	228	683	0.0822	FALSE	.	293	23	1	[1]	2	7122	1	598.4	200	1	683	7835	0.0667	2	34.4	10.6	7122	1.09	0	7121	22	7092	0.0667	2	0	1	1	0	390	335	.	2	.	T	390	1	7446	660.2	200
213	18	2a13.edf	RIGHT	5217	1419.33	229	683	0.1062	FALSE	.	244	13	1	[1]	2	3725	1	578.1	200	1	451	4190	0.0833	2	25.1	28.2	3725	1.65	0	3724	12	3704	0.125	3	0	1	2	0	207	798	.	2	.	T	232	2	4769	644.8	200
15	8	1b5.edf	RIGHT	6237	909.75	226	683	0.1533	FALSE	.	195	12	1	[1]	2	2694	1	537.9	200	1	683	3536	0.1739	4	18.9	79.1	2694	3.26	0	2693	11	2664	0.1739	4	0	3	1	0	488	147	.	2	.	T	188	1	3349	663.4	200
214	9	2a14.edf	RIGHT	6860	1267.33	234	683	0.109	FALSE	.	180	14	1	[1]	2	4569	1	602.1	200	1	683	5298	0.12	3	3.1	52.6	4569	1.96	0	4568	13	4545	0.12	3	0	2	1	0	503	234	.	2	.	T	229	1	5069	706	200
11	7	1b1.edf	RIGHT	5217	728	229	683	0.2058	FALSE	.	299	8	1	[1]	3	3521	1	473.8	200	1	683	4225	0.1429	2	40.8	11.7	3521	1.46	0	3520	7	3502	0.1429	2	0	1	1	0	384	237	.	2	.	T	384	1	3842	544.2	200
16	25	1a6.edf	RIGHT	6930	1168.33	232	684	0.1208	FALSE	.	240	17	1	[1]	2	5165	1	604.2	200	1	684	5889	0.1429	3	9.2	35.3	5165	1.43	0	5164	17	5145	0.1429	3	0	2	1	0	444	249	.	2	.	T	159	1	5731	702	200
212	40	2a12.edf	RIGHT	8466	1504.5	240	684	0.3333	FALSE	.	330	5	1	[1]	2	1486	1	422.6	200	1	684	2200	0.25	2	24.6	74.8	1486	3.1	0	1485	6	1452	0.25	2	0	1	1	0	354	249	.	2	.	T	354	1	1846	515.7	200
113	26	1b13.edf	RIGHT	8778	687.67	232	684	0.2761	FALSE	.	265	10	1	[1]	2	2378	1	712.1	200	1	684	3119	0.2308	3	16.1	72.5	2378	2.9	0	2377	9	2348	0.2308	3	0	2	1	0	419	112	.	2	.	T	263	1	2856	884.8	200
116	29	1b16.edf	RIGHT	4288	2122.5	223	684	0.1401	FALSE	.	244	14	1	[1]	2	3894	1	673.7	200	1	684	4606	0.1111	2	12.7	73.1	3894	2.74	0	3893	13	3867	0.1111	2	0	1	1	0	440	179	.	2	.	T	440	1	4166	752	200
23	7	2a3.edf	RIGHT	5376	776.5	237	684	0.2159	FALSE	.	470	8	1	[1]	2	2663	1	606.1	200	1	684	3368	0.1667	2	51.1	53.1	2663	2.73	0	2662	7	2638	0.1667	2	0	1	1	0	214	237	.	2	.	T	214	1	3154	664.8	200
116	40	1b16.edf	RIGHT	4514	1803.33	226	684	0.1619	FALSE	.	160	8	1	[1]	2	2384	1	507.3	200	1	684	3105	0.1667	3	43.3	8.1	2384	1.72	0	2383	7	2362	0.1667	3	0	2	1	0	524	171	.	2	.	T	361	1	2744	550.8	200
28	40	2b8.edf	RIGHT	8316	1758	231	685	0.2441	FALSE	.	289	7	1	[1]	2	1932	1	568.7	200	1	685	2731	0.2727	3	49.7	17.5	1932	1.92	0	1931	6	1909	0.2727	3	0	2	1	0	396	442	.	2	.	T	240	1	2492	665.2	200
116	14	1b16.edf	RIGHT	5964	2374.33	232	685	0.1889	FALSE	.	285	13	1	[1]	4	3050	1	496.1	200	1	685	3769	0.1667	3	19.1	50.3	3050	2.25	0	3049	12	3026	0.1667	3	0	2	1	0	400	192	.	2	.	T	158	1	3611	553	200
214	35	2b14.edf	RIGHT	6384	940.5	228	685	0.1491	FALSE	.	198	10	1	[1]	2	3033	1	475.2	200	1	560	3642	0.1667	3	2.2	56.4	3033	1.48	0	3032	9	3002	0.2222	4	0	2	1	0	362	275	.	2	.	T	125	2	5362	486.5	200
24	25	2b4.edf	RIGHT	8415	921	239	685	0.1343	FALSE	.	502	15	1	[1]	2	4279	1	634.8	200	1	502	4780	0.0476	1	68.8	2.2	4279	2.1	0	4278	15	4254	0.0952	2	1	0	1	139	0	182	.	2	.	T	183	2	5282	702.1	200
214	7	2a14.edf	RIGHT	8050	1176	237	685	0.1927	FALSE	.	257	11	1	[1]	2	2821	1	690.2	200	1	685	3558	0.1667	3	57.2	7.6	2821	1.87	0	2820	10	2791	0.1667	3	0	2	1	0	428	147	.	2	.	T	217	1	3341	746.8	200
118	28	1b18.edf	RIGHT	4514	951	226	685	0.1038	FALSE	.	334	17	1	[1]	5	4960	1	560.1	200	1	685	5666	0.0833	2	29.1	8.3	4960	1.32	0	4959	16	4940	0.0833	2	0	1	1	0	351	565	.	2	.	T	351	1	5316	611.9	200
25	37	2b5.edf	RIGHT	7803	1001.67	232	686	0.1183	FALSE	.	168	7	1	[1]	2	2283	1	472.4	200	1	471	2777	0.0769	2	5.4	61.1	2283	2.7	0	2282	6	2258	0.1154	3	1	1	1	183	303	217	.	2	.	T	215	2	3022	587.4	200
220	2	2b20.edf	RIGHT	8037	1111.5	242	686	0.2553	FALSE	.	131	5	1	[1]	2	1501	1	460.2	200	1	686	2237	0.2857	4	48.2	39.3	1501	2.75	0	1500	7	1476	0.2857	4	0	3	1	0	555	265	.	2	.	T	159	1	2079	496.9	200
13	16	1b3.edf	RIGHT	5508	1041.33	221	687	0.1219	FALSE	.	282	13	1	[1]	2	3982	1	529.8	200	1	282	4264	0.0435	1	63.8	3.4	3982	2.15	0	3981	12	3959	0.1304	3	1	1	1	191	105	203	.	2	.	T	105	2	5072	537.9	200
217	25	2a17.edf	RIGHT	10608	1011	235	688	0.2526	FALSE	.	345	6	1	[1]	2	1417	1	345.7	200	1	688	2133	0.1667	2	22.7	95.7	1417	3.45	0	1416	5	1391	0.1667	2	0	1	1	0	343	283	.	2	.	T	343	1	1791	477.8	200
219	23	2a19.edf	RIGHT	6380	1640	228	688	0.1652	FALSE	.	237	16	1	[1]	2	4382	1	695.7	200	1	688	5122	0.2	4	32.7	79	4382	3.4	0	4381	18	4351	0.2	4	0	3	1	0	451	189	.	2	.	T	85	1	5038	772.1	200
25	15	2a5.edf	RIGHT	7215	846	229	689	0.1606	FALSE	.	340	10	1	[1]	2	2979	1	573	200	1	689	3691	0.1111	2	53	18.5	2979	2.56	0	2978	10	2953	0.1111	2	0	1	1	0	349	291	.	2	.	T	349	1	3343	673.5	200
118	26	1a18.edf	RIGHT	7965	985.5	232	689	0.2042	FALSE	.	386	8	1	[1]	2	2576	1	586.8	200	1	689	3292	0.1667	2	55.8	24.4	2576	2.53	0	2575	8	2551	0.1667	2	0	1	1	0	303	228	.	2	.	T	303	1	2990	673.4	200
113	3	1a13.edf	RIGHT	5661	847	226	690	0.1835	FALSE	.	298	14	1	[1]	2	3703	1	675.5	200	1	690	4441	0.1667	3	9.5	74.3	3703	2.46	0	3702	14	3678	0.1667	3	0	2	1	0	392	174	.	2	.	T	230	1	4211	794.4	200
111	26	1a11.edf	RIGHT	6501	864	226	690	0.1743	FALSE	.	193	4	1	[1]	2	1177	1	347.3	200	1	533	1762	0.1667	3	24.3	63.7	1177	2.09	0	1176	4	1144	0.2222	4	0	2	1	0	340	252	.	2	.	T	157	2	4759	353.3	200
25	13	2a5.edf	RIGHT	5217	929.5	229	690	0.0862	FALSE	.	389	10	1	[1]	2	3342	1	592.3	200	1	690	4452	0.0625	2	39.3	36.7	3342	2.32	0	3341	10	3319	0.0625	2	0	1	1	0	301	182	.	2	.	T	301	1	4152	641.7	200
217	36	2b17.edf	RIGHT	5355	1099	232	691	0.1973	FALSE	.	190	9	1	[1]	2	2687	1	550.9	200	1	691	3418	0.2143	3	28.9	67	2687	3.11	0	2686	8	2660	0.2143	3	0	2	1	0	501	249	.	2	.	T	285	1	3134	612.9	200
110	26	1b10.edf	RIGHT	5453	1058.67	231	691	0.2723	FALSE	.	237	6	1	[1]	2	1502	1	400.2	200	1	561	2086	0.1538	2	22.2	23.9	1502	1.78	0	1501	6	1481	0.2308	3	0	1	1	0	324	177	.	2	.	T	130	2	3429	446.6	200
23	6	2a3.edf	RIGHT	8680	751.67	240	691	0.2211	FALSE	.	311	9	1	[1]	2	2375	1	557.6	200	1	691	3107	0.2143	3	38.6	26	2375	1.43	0	2374	8	2356	0.2143	3	0	2	1	0	380	218	.	2	.	T	233	1	2874	667.9	200
210	6	2a10.edf	RIGHT	8680	999	240	691	0.174	FALSE	.	243	9	1	[1]	2	2241	1	522.7	200	1	691	2968	0.1667	3	3.7	55.2	2241	1.78	0	2240	8	2218	0.1667	3	0	2	1	0	448	213	.	2	.	T	271	1	2698	629	200
19	19	1b9.edf	RIGHT	7139	953.67	243	692	0.1533	FALSE	.	315	8	1	[1]	2	2524	1	459.5	200	1	692	3257	0.1667	3	25.5	40.9	2524	1.73	0	2523	8	2492	0.1667	3	0	2	1	0	377	193	.	2	.	T	201	1	3057	519.9	200
14	34	1b4.edf	RIGHT	7104	737	249	692	0.1075	FALSE	.	443	17	1	[1]	2	4461	1	647.2	200	1	443	4904	0.04	1	29.2	238.3	4461	8.35	0	4460	16	4415	0.08	2	0	0	1	0	0	338	.	2	.	T	249	2	5332	678.7	200
11	16	1a1.edf	RIGHT	6806	875	231	693	0.2609	FALSE	.	290	8	1	[1]	2	1996	1	529.8	200	1	693	2724	0.25	3	31.8	40.2	1996	1.92	0	1995	7	1973	0.25	3	0	2	1	0	403	206	.	2	.	T	188	1	2537	621.3	200
212	13	2a12.edf	RIGHT	6118	1337.67	231	694	0.2421	FALSE	.	188	8	1	[1]	2	2797	1	573.8	200	1	694	3527	0.2727	3	20.8	77	2797	3.34	0	2796	7	2676	0.2727	3	0	2	1	0	506	187	.	2	.	T	313	1	3214	670.6	200
210	25	2b10.edf	RIGHT	8037	519	242	694	0.1352	FALSE	.	413	8	1	[1]	2	2666	1	433.9	200	1	694	3381	0.1176	2	21.9	16	2666	0.85	0	2665	7	2651	0.1176	2	0	1	1	0	281	218	.	2	.	T	281	1	3101	493.6	200
15	12	1b5.edf	RIGHT	6106	885.33	232	695	0.1498	FALSE	.	346	17	1	[1]	3	3986	1	565.1	200	1	695	4719	0.1304	3	46.1	14.2	3986	1.96	0	3985	17	3963	0.1304	3	0	2	1	0	349	188	.	2	.	T	193	1	4527	638.2	200
111	5	1b11.edf	RIGHT	7139	891	243	695	0.1498	FALSE	.	243	10	1	[1]	2	2694	1	458.5	200	1	243	2936	0.0526	1	24.5	56.8	2694	2	0	2693	9	2663	0.1579	3	1	1	1	226	224	285	.	2	.	T	224	2	3676	508.6	200
210	38	2a10.edf	RIGHT	8823	797.33	235	695	0.1764	FALSE	.	352	12	1	[1]	3	2841	1	615.4	200	1	695	3576	0.1579	3	27.4	55.3	2841	2.21	0	2840	11	2817	0.1579	3	0	2	1	0	343	247	.	2	.	T	227	1	3350	744.6	200
24	29	2b4.edf	RIGHT	5324	1275.33	229	695	0.2215	FALSE	.	296	11	1	[1]	2	2830	1	461.9	200	1	478	3331	0.1333	2	30.9	64.3	2830	4.03	0	2829	12	2781	0.2	3	0	1	1	0	182	260	.	2	.	T	217	2	3912	503.6	200
112	19	1b12.edf	RIGHT	5586	888.33	229	695	0.2746	FALSE	.	286	7	1	[1]	2	1607	1	584.7	200	1	550	2179	0.1538	2	20.7	60.7	1607	2.37	0	1606	7	1582	0.2308	3	0	1	1	0	264	158	.	2	.	T	145	2	3080	604.6	200
13	38	1a3.edf	RIGHT	7626	792.5	231	695	0.2311	FALSE	.	374	10	1	[1]	2	2611	1	591	200	1	695	3332	0.1538	2	49	65.5	2611	3.45	0	2610	9	2585	0.1538	2	0	1	1	0	321	207	.	2	.	T	321	1	3011	686	200
13	20	1a3.edf	RIGHT	5453	1106.67	228	695	0.1417	FALSE	.	261	14	1	[1]	2	4369	1	626.2	200	1	695	5105	0.1667	3	16.2	87.2	4369	3.34	0	4368	13	4334	0.1667	3	0	2	1	0	434	380	.	2	.	T	202	1	4903	711.9	200
118	40	1b18.edf	RIGHT	5580	1009	228	696	0.1314	FALSE	.	415	13	1	[1]	2	4648	1	618.2	200	1	696	5387	0.1667	3	54.2	28.6	4648	2.64	0	4647	12	4621	0.1667	3	0	2	1	0	281	232	.	2	.	T	127	1	5261	658.9	200
118	19	1a18.edf	RIGHT	4730	1024	232	696	0.1174	FALSE	.	260	11	1	[1]	2	3527	1	558.1	200	1	696	4267	0.1304	3	16.1	44.5	3527	2	0	3526	10	3503	0.1304	3	0	2	1	0	436	461	.	2	.	T	168	1	4100	571.7	200
23	18	2a3.edf	RIGHT	12122	842.67	245	696	0.1472	FALSE	.	208	12	1	[1]	2	3329	1	618.2	200	1	404	3742	0.1053	2	66.2	47	3329	3.66	0	3328	11	3291	0.1579	3	1	1	1	283	196	190	.	2	.	T	292	2	4100	709.8	200
26	2	2b6.edf	RIGHT	8056	1090.67	235	696	0.2046	FALSE	.	202	7	1	[1]	2	1866	1	487.1	200	1	696	2605	0.1875	3	29.1	13.1	1866	1.13	0	1865	6	1847	0.1875	3	0	2	1	0	494	197	.	2	.	T	200	1	2406	595.1	200
212	3	2b12.edf	RIGHT	4320	1542	224	697	0.1725	FALSE	.	292	6	1	[1]	2	2390	1	496.9	200	1	697	3108	0.1538	2	27.9	57.5	2390	2.66	0	2389	6	2362	0.1538	2	0	1	1	0	405	307	.	2	.	T	405	1	2703	567.8	200
21	37	2a1.edf	RIGHT	5940	882.33	223	698	0.2213	FALSE	.	279	9	1	[1]	2	2442	1	629.2	200	1	496	2954	0.1429	2	23.2	93.3	2442	3.79	0	2441	8	2412	0.2143	3	0	1	1	0	217	242	.	2	.	T	202	2	3739	718.1	200
112	14	1b12.edf	RIGHT	8778	840	232	699	0.2278	FALSE	.	256	10	1	[1]	2	2316	1	716.1	200	1	699	3065	0.2143	3	20.1	83	2316	2.66	0	2315	9	2293	0.2143	3	0	2	1	0	443	179	.	2	.	T	238	1	2827	881.1	200
29	4	2a9.edf	RIGHT	12702	1759	237	700	0.1634	FALSE	.	229	12	1	[1]	2	3131	1	622.4	200	1	700	3870	0.1667	3	37.4	19.2	3131	2.26	0	3130	12	3107	0.1667	3	0	2	1	0	471	187	.	2	.	T	270	1	3601	686.5	200
110	25	1b10.edf	RIGHT	4350	1006	222	700	0.1431	FALSE	.	220	16	1	[1]	2	3489	1	605.8	200	1	444	3957	0.08	2	54.8	9.8	3489	2.21	0	3488	17	3464	0.12	3	1	1	1	111	224	218	.	2	.	T	256	2	5371	685.3	200
217	4	2a17.edf	RIGHT	6380	1215	228	700	0.2038	FALSE	.	378	12	1	[1]	2	3075	1	697.4	200	1	700	3798	0.1429	2	34.4	82.8	3075	3.5	0	3074	12	3043	0.1429	2	0	1	1	0	322	225	.	2	.	T	322	1	3477	767.1	200
23	13	2a3.edf	RIGHT	7470	750.5	232	700	0.2573	FALSE	.	265	7	1	[1]	2	2366	1	547.1	200	1	494	3006	0.25	3	50.1	23.3	2366	2.18	0	2365	6	2341	0.3333	4	0	2	1	0	229	342	.	2	.	T	206	2	3590	576.8	200
24	30	2b4.edf	RIGHT	6674	969.33	232	700	0.2631	FALSE	.	152	7	1	[1]	2	1780	1	523.6	200	1	700	2519	0.25	3	46.6	64.2	1780	3.65	0	1779	7	1747	0.25	3	0	2	1	0	548	300	.	2	.	T	192	1	2328	564.3	200
217	8	2b17.edf	RIGHT	5324	1141	229	700	0.2426	FALSE	.	401	7	1	[1]	3	2024	1	480.4	200	1	579	2626	0.2	2	49.4	20.3	2024	2.31	0	2023	6	1998	0.3	3	0	1	1	0	178	645	.	2	.	T	121	2	3324	496.5	200
18	40	1a8.edf	RIGHT	10900	1043	235	700	0.1824	FALSE	.	277	13	1	[1]	3	3552	1	612.5	200	1	700	4320	0.2222	4	23.5	44.2	3552	1.8	0	3551	12	3515	0.2222	4	0	3	1	0	423	158	.	2	.	T	129	1	4192	716.2	200
212	6	2b12.edf	RIGHT	8428	1311.33	234	700	0.3097	FALSE	.	272	6	1	[1]	2	1382	1	532.7	200	1	700	2128	0.2727	3	52.7	77.4	1382	4.01	0	1381	5	1348	0.2727	3	0	2	1	0	428	202	.	2	.	T	238	1	1890	622.4	200
112	7	1a12.edf	RIGHT	7965	944.33	232	700	0.2294	FALSE	.	190	9	1	[1]	3	2338	1	546.8	200	1	700	3087	0.2143	3	15.8	61	2338	2.29	0	2337	8	2314	0.2143	3	0	2	1	0	510	323	.	2	.	T	215	1	2872	683.4	200
19	17	1a9.edf	RIGHT	6390	998.33	234	701	0.2318	FALSE	.	190	7	1	[1]	2	2192	1	367.2	200	1	701	2955	0.25	3	9.2	90.2	2192	2.54	0	2191	7	2158	0.25	3	0	2	1	0	511	318	.	2	.	T	264	1	2692	455.2	200
119	13	1b19.edf	RIGHT	5187	1183	228	701	0.1826	FALSE	.	403	9	1	[1]	2	2914	1	564.3	200	1	701	3636	0.1429	2	45.3	52	2914	2.63	0	2913	9	2890	0.1429	2	0	1	1	0	298	336	.	2	.	T	298	1	3339	632.3	200
118	16	1a18.edf	RIGHT	7595	1196.5	228	701	0.1707	FALSE	.	307	6	1	[1]	3	1821	1	427.3	200	1	307	2127	0.0714	1	105.3	32.7	1821	4.39	0	1820	5	1792	0.1429	2	0	0	1	0	0	509	.	2	.	T	394	2	4420	428.5	200
216	32	2b16.edf	RIGHT	6384	2304	228	702	0.138	FALSE	.	333	12	1	[1]	2	3117	1	512	200	1	702	3863	0.1429	3	39	25.1	3117	1.89	0	3116	11	3095	0.1429	3	0	2	1	0	369	241	.	2	.	T	127	1	3737	590.2	200
119	26	1b19.edf	RIGHT	5580	1340.33	228	702	0.1915	FALSE	.	177	12	1	[1]	2	3172	1	715.8	200	1	177	3348	0.0588	1	151.8	141.6	3172	8.86	0	3171	13	3122	0.1765	3	0	1	2	0	307	358	.	2	.	T	307	2	4045	680.8	200
213	17	2b13.edf	RIGHT	8415	1487.75	239	702	0.1628	FALSE	.	181	10	1	[1]	2	3019	1	632.5	200	1	367	3407	0.1111	2	66.5	137	3019	6.47	0	3018	9	2978	0.2222	4	1	2	1	234	348	264	.	2	.	T	162	2	4109	667	200
116	18	1b16.edf	RIGHT	5586	2211	229	702	0.2057	FALSE	.	174	9	1	[1]	2	2861	1	570.3	200	1	702	3705	0.2	3	6.3	25.9	2861	0.87	0	2860	9	2840	0.2	3	0	2	1	0	528	299	.	2	.	T	298	1	3407	661.9	200
112	29	1b12.edf	RIGHT	5964	973	232	703	0.2918	FALSE	.	431	5	1	[1]	2	1332	1	525.2	200	1	703	2060	0.1818	2	48.2	50.4	1332	2.51	0	1331	5	1308	0.1818	2	0	1	1	0	272	210	.	2	.	T	272	1	1788	595.1	200
211	20	2a11.edf	RIGHT	6665	987.75	228	703	0.0833	FALSE	.	149	20	1	[1]	2	6097	1	470	200	1	563	6825	0.0833	3	37	13.8	6097	1.71	0	6096	19	6076	0.1111	4	0	2	2	0	414	468	.	2	.	T	140	2	7918	456.7	200
220	16	2b20.edf	RIGHT	10816	1023	237	703	0.2451	FALSE	.	238	8	1	[1]	2	2058	1	728.2	200	1	355	2430	0.125	2	51.2	18.4	2058	2.11	0	2057	8	2035	0.25	4	0	2	2	0	263	401	.	2	.	T	146	2	2852	844.2	200
216	21	2b16.edf	RIGHT	7600	1828.33	237	703	0.1767	FALSE	.	223	9	1	[1]	2	2904	1	527.8	200	1	703	3643	0.2143	3	38.8	18.6	2904	1.64	0	2903	8	2883	0.2143	3	0	2	1	0	480	215	.	2	.	T	340	1	3304	613.6	200
28	21	2a8.edf	RIGHT	6860	1711.67	234	704	0.121	FALSE	.	376	16	1	[1]	2	5225	1	635.6	200	1	704	5959	0.15	3	36.6	23.8	5225	1.59	0	5224	15	5205	0.15	3	0	2	1	0	328	279	.	2	.	T	107	1	5853	709.3	200
212	39	2a12.edf	RIGHT	8680	1384	240	704	0.2115	FALSE	.	461	8	1	[1]	2	2581	1	577.1	200	1	704	3308	0.1667	2	58.1	10.1	2581	2.32	0	2580	7	2557	0.1667	2	0	1	1	0	243	305	.	2	.	T	243	1	3065	654.4	200
213	14	2b13.edf	RIGHT	9486	1438	235	704	0.1905	FALSE	.	377	6	1	[1]	2	1785	1	492.2	200	1	704	2515	0.1538	2	48.2	58.9	1785	3.14	0	1784	5	1757	0.1538	2	0	1	1	0	327	212	.	2	.	T	327	1	2188	570.9	200
24	4	2b4.edf	RIGHT	6384	1017.25	228	705	0.1846	FALSE	.	186	9	1	[1]	2	2561	1	508.1	200	1	597	3322	0.1667	3	35.1	24.7	2561	2.03	0	2560	11	2536	0.2222	4	0	2	1	0	411	193	.	2	.	T	108	2	5159	509.7	200
28	19	2a8.edf	RIGHT	8050	1919	237	705	0.0812	FALSE	.	449	21	.	[1]	3	6911	1	683.1	200	1	705	7633	0.0714	2	50.1	0.9	6911	1.31	0	6910	21	6893	0.0714	2	0	1	1	0	256	667	.	2	.	T	256	1	7378	740.8	200
214	27	2b14.edf	RIGHT	6674	995	232	705	0.1943	FALSE	.	307	9	1	[1]	2	2633	1	504.8	200	1	705	3362	0.1333	2	27.8	64.8	2633	2.7	0	2632	8	2599	0.1333	2	0	1	1	0	398	194	.	2	.	T	398	1	2964	578.8	200
11	17	1a1.edf	RIGHT	11500	843.67	237	705	0.2468	FALSE	.	271	7	1	[1]	3	1810	1	544.7	200	1	705	2554	0.2727	3	33.7	32	1810	2.01	0	1809	6	1787	0.2727	3	0	2	1	0	434	211	.	2	.	T	263	1	2292	652.4	200
25	10	2a5.edf	RIGHT	5895	1005.67	234	705	0.2579	FALSE	.	305	8	1	[1]	2	1826	1	544.9	200	1	705	2571	0.2308	3	20.9	47.6	1826	2.09	0	1825	7	1805	0.2308	3	0	2	1	0	400	286	.	2	.	T	227	1	2345	625.4	200
211	32	2a11.edf	RIGHT	5376	907	237	705	0.1675	FALSE	.	225	10	1	[1]	2	3351	1	557.9	200	1	705	4092	0.1765	3	2.9	63.3	3351	2.15	0	3350	9	3327	0.1765	3	0	2	1	0	480	193	.	2	.	T	190	1	3903	628.1	200
17	30	1b7.edf	RIGHT	5616	969	228	706	0.2339	FALSE	.	307	10	1	[1]	2	2667	1	569.3	200	1	706	3421	0.2308	3	17.3	80.6	2667	2.77	0	2666	10	2642	0.2308	3	0	2	1	0	399	268	.	2	.	T	231	1	3191	702.9	200
24	34	2b4.edf	RIGHT	7632	1081	235	706	0.1586	FALSE	.	180	13	1	[1]	2	3589	1	542	200	1	180	3768	0.0526	1	22	39.5	3589	1.86	0	3588	13	3567	0.1579	3	1	1	1	171	224	263	.	2	.	T	224	2	4352	621.4	200
212	32	2b12.edf	RIGHT	7440	1214.67	229	706	0.1399	FALSE	.	330	9	1	[1]	2	2629	1	710.6	200	1	706	3378	0.1429	3	69.6	3.8	2629	2.49	0	2628	8	2604	0.1429	3	0	2	1	0	376	300	.	2	.	T	184	1	3194	750.5	200
210	33	2a10.edf	RIGHT	9296	992	243	706	0.1797	FALSE	.	216	10	1	[1]	3	2854	1	412	200	1	486	3361	0.1176	2	25	24.3	2854	1.43	0	2853	10	2835	0.1765	3	1	1	1	235	270	206	.	2	.	T	220	2	4096	523.2	200
23	3	2b3.edf	RIGHT	6674	844	232	707	0.1142	FALSE	.	272	17	1	[1]	2	5953	1	520.1	200	1	600	6575	0.0952	2	43.1	8.9	5953	1.4	0	5952	17	5934	0.1429	3	0	1	1	0	328	313	.	2	.	T	107	2	7255	503.2	200
25	40	2a5.edf	RIGHT	7379	930.5	229	707	0.2707	FALSE	.	173	3	1	[1]	2	1081	1	325.6	200	1	531	1658	0.2308	3	2.6	139.9	1081	4.09	0	1080	3	1033	0.3077	4	0	2	1	0	358	221	.	2	.	T	176	2	3664	477.6	200
119	19	1a19.edf	RIGHT	5661	1201.67	226	709	0.1823	FALSE	.	306	13	1	[1]	2	3060	1	720.9	200	1	306	3365	0.0526	1	54.9	27.5	3060	2.15	0	3059	12	3037	0.1579	3	1	1	1	262	109	207	.	2	.	T	109	2	4115	784.4	200
210	11	2b10.edf	RIGHT	6480	1040.67	229	709	0.1554	FALSE	.	278	10	1	[1]	2	2429	1	466.5	200	1	573	3022	0.0952	2	35.5	15.5	2429	1.39	0	2428	9	2411	0.1429	3	0	1	1	0	295	238	.	2	.	T	136	2	5287	468.1	200
217	37	2a17.edf	RIGHT	9381	1058.5	237	710	0.1831	FALSE	.	196	12	1	[1]	2	3170	1	651.5	200	1	710	3924	0.25	4	45.5	3.7	3170	2.16	0	3169	12	3146	0.25	4	0	3	1	0	514	640	.	2	.	T	156	1	3769	730.1	200
11	13	1b1.edf	RIGHT	6536	690.5	232	710	0.2016	FALSE	.	262	9	1	[1]	2	2352	1	590.7	200	1	600	2992	0.1875	3	26.7	48	2352	2.45	0	2351	9	2320	0.25	4	0	2	2	0	338	393	.	2	.	T	110	2	4018	680.1	200
113	4	1a13.edf	RIGHT	11816	777.33	240	710	0.2453	FALSE	.	158	6	1	[1]	2	1356	1	472.2	200	1	710	2116	0.2143	3	17.2	61.9	1356	2.46	0	1355	5	1331	0.2143	3	0	2	1	0	552	243	.	2	.	T	310	1	1806	617	200
111	40	1b11.edf	RIGHT	9672	811	239	710	0.2807	FALSE	.	406	6	1	[1]	3	1579	1	539	200	1	710	2311	0.2222	2	61	64.8	1579	3.59	0	1578	5	1554	0.2222	2	0	1	1	0	304	205	.	2	.	T	304	1	2008	620.4	200
26	4	2b6.edf	RIGHT	7392	1607.33	235	711	0.2045	FALSE	.	355	6	1	[1]	2	1726	1	454.5	200	1	607	2352	0.1538	2	20.5	88.4	1726	3.19	0	1725	5	1694	0.2308	3	0	1	2	0	252	430	.	2	.	T	104	2	2559	546.2	200
21	7	2b1.edf	RIGHT	5324	1021.67	229	712	0.2207	FALSE	.	307	7	1	[1]	2	2234	1	461.6	200	1	712	2976	0.2143	3	30.6	43.1	2234	2.04	0	2233	7	2211	0.2143	3	0	2	1	0	405	316	.	2	.	T	257	1	2720	541.6	200
23	33	2a3.edf	RIGHT	6688	786	229	712	0.2742	FALSE	.	241	5	1	[1]	2	1324	1	386.7	200	1	712	2172	0.25	3	52.7	16.4	1324	1.57	0	1323	4	1302	0.25	3	0	2	1	0	471	246	.	2	.	T	291	1	1881	457	200
116	13	1a16.edf	RIGHT	6860	2367.75	224	714	0.1422	FALSE	.	250	21	1	[1]	5	4972	1	613	200	1	714	5755	0.1538	4	24	17	4972	1.53	0	4971	22	4948	0.1538	4	0	3	1	0	464	153	.	2	.	T	147	1	5608	710.4	200
18	1	1a8.edf	RIGHT	6721	1212.5	234	714	0.1095	FALSE	.	162	16	1	[1]	3	4139	1	528.6	200	1	573	4755	0.1	3	19.6	25.4	4139	1.11	0	4138	15	4104	0.1333	4	0	2	2	0	411	370	.	2	.	T	141	2	7623	553	200
25	35	2b5.edf	RIGHT	7560	937.33	239	715	0.1835	FALSE	.	209	5	1	[1]	2	1323	1	417.9	200	1	715	2065	0.1765	3	5.9	46.4	1323	1.74	0	1322	4	1300	0.1765	3	0	2	1	0	506	236	.	2	.	T	203	1	1863	471	200
212	35	2a12.edf	RIGHT	6665	1306	228	716	0.2509	FALSE	.	417	5	1	[1]	2	1562	1	456.8	200	1	716	2303	0.2	2	23.8	106.1	1562	4.07	0	1561	4	1524	0.2	2	0	1	1	0	299	263	.	2	.	T	299	1	2004	542.5	200
26	10	2a6.edf	RIGHT	5376	1734.4	237	716	0.2087	FALSE	.	157	9	1	[1]	2	2840	1	610.1	200	1	716	4057	0.3333	5	55.1	45	2840	3.25	0	2839	8	2624	0.3333	5	0	4	1	0	559	380	.	2	.	T	118	1	3940	661.9	200
25	1	2b5.edf	RIGHT	6566	1029	231	716	0.2132	FALSE	.	254	7	1	[1]	3	2040	1	524.9	200	1	564	2626	0.1333	2	58.9	47	2040	2.93	0	2039	6	2014	0.2	3	1	1	1	270	310	216	.	2	.	T	152	2	3559	486.7	200
13	9	1a3.edf	RIGHT	6468	1285.67	229	717	0.2042	FALSE	.	324	8	1	[1]	2	2526	1	474.7	200	1	717	3290	0.2143	3	18.7	74.4	2526	3.15	0	2525	7	2499	0.2143	3	0	2	1	0	393	288	.	2	.	T	240	1	3050	589.3	200
213	14	2a13.edf	RIGHT	7128	1468	235	717	0.194	FALSE	.	336	8	1	[1]	2	2388	1	399.8	200	1	717	3127	0.1333	2	43.8	26.9	2388	1.93	0	2387	7	2365	0.1333	2	0	1	1	0	381	235	.	2	.	T	381	1	2746	462.9	200
211	16	2a11.edf	RIGHT	8037	726.33	242	717	0.1267	FALSE	.	239	11	1	[1]	2	3257	1	465.8	200	1	239	3495	0.0435	1	7.8	58.4	3257	2.22	0	3256	10	3231	0.1304	3	1	1	1	388	262	361	.	2	.	T	262	2	5176	550.5	200
218	40	2a18.edf	RIGHT	9296	1776.33	243	717	0.16	FALSE	.	260	11	1	[1]	2	3295	1	429.6	200	1	717	4053	0.1765	3	42.6	3.3	3295	1.54	0	3294	10	3275	0.1765	3	0	2	1	0	457	236	.	2	.	T	253	1	3801	534.3	200
21	4	2a1.edf	RIGHT	9296	1089	243	717	0.2175	FALSE	.	164	10	1	[1]	2	2292	1	428.6	200	1	717	3045	0.1875	3	41.6	2.9	2292	1.35	0	2291	10	2272	0.1875	3	0	2	1	0	553	283	.	2	.	T	341	1	2705	512.2	200
19	5	1b9.edf	RIGHT	5187	940.33	228	718	0.2114	FALSE	.	316	8	1	[1]	2	2371	1	545.9	200	1	718	3125	0.2	3	26.9	64.8	2371	2.84	0	2370	8	2346	0.2	3	0	2	1	0	402	232	.	2	.	T	222	1	2904	617.1	200
216	29	2a16.edf	RIGHT	6860	1389	234	718	0.1498	FALSE	.	210	13	1	[1]	2	3632	1	610.9	200	1	718	4372	0.15	3	11.9	18.8	3632	0.75	0	3631	12	3618	0.15	3	0	2	1	0	508	173	.	2	.	T	142	1	4231	635.4	200
112	40	1a12.edf	RIGHT	7296	803.75	235	718	0.1707	FALSE	.	121	10	1	[1]	2	3084	1	488.2	200	1	121	3205	0.05	1	41.2	15.8	3084	1.63	0	3083	10	3052	0.2	4	1	1	2	361	183	362	.	2	.	T	143	3	4732	598.6	200
11	9	1b1.edf	RIGHT	7938	787.33	231	718	0.2052	FALSE	.	364	6	1	[1]	2	1752	1	491	200	1	718	2514	0.2	3	50	49.2	1752	3.04	0	1751	5	1720	0.2	3	0	2	1	0	354	267	.	2	.	T	222	1	2293	564.1	200
13	22	1b3.edf	RIGHT	4514	853.33	226	718	0.1533	FALSE	.	212	8	1	[1]	2	2331	1	470.2	200	1	718	3087	0.1579	3	6.2	87.1	2331	3.21	0	2330	8	2296	0.1579	3	0	2	0	0	506	0	.	2	.	T	182	1	2905	530.2	200
212	16	2a12.edf	RIGHT	5940	1447	223	718	0.2036	FALSE	.	278	7	1	[1]	2	2411	1	644.4	200	1	718	3180	0.25	3	38.4	53.6	2411	2.86	0	2410	6	2387	0.25	3	0	2	1	0	440	530	.	2	.	T	264	1	2916	709	200
15	40	1a5.edf	RIGHT	4752	959.75	223	718	0.1639	FALSE	.	156	9	1	[1]	2	2171	1	542.8	200	1	718	2943	0.1905	4	22.8	19.9	2171	1.44	0	2170	9	2151	0.1905	4	0	3	1	0	562	209	.	2	.	T	86	1	2858	650.6	200
13	14	1b3.edf	RIGHT	5187	1031.5	228	719	0.2424	FALSE	.	321	9	1	[1]	2	2397	1	575	200	1	719	3143	0.1667	2	56	15.1	2397	2.33	0	2396	9	2372	0.1667	2	0	1	1	0	398	228	.	2	.	T	398	1	2745	651.3	200
29	6	2a9.edf	RIGHT	8050	1649.75	237	719	0.169	FALSE	.	217	14	1	[1]	3	3560	1	658.2	200	1	719	4325	0.2	4	25.2	49.7	3560	2.27	0	3559	13	3537	0.2	4	0	3	1	0	502	313	.	2	.	T	123	1	4203	756	200
11	3	1b1.edf	RIGHT	6683	816.67	228	719	0.2122	FALSE	.	248	6	1	[1]	2	1506	1	450.5	200	1	719	2264	0.2	3	5.5	59.4	1506	1.65	0	1505	5	1485	0.2	3	0	2	1	0	471	243	.	2	.	T	274	1	1991	564.7	200
18	37	1a8.edf	RIGHT	5538	1100	228	719	0.138	FALSE	.	216	17	1	[1]	3	4457	1	537.4	200	1	719	5221	0.1304	3	15.4	29.4	4457	1.48	0	4456	16	4433	0.1304	3	0	2	1	0	503	307	.	2	.	T	334	1	4888	641.2	200
213	2	2a13.edf	RIGHT	9823	1566.33	232	720	0.1467	FALSE	.	236	12	1	[1]	2	3807	1	605.4	200	1	590	4418	0.1	2	17.4	6	3807	0.93	180	3806	14	3793	0.15	3	1	1	1	219	354	240	.	2	.	T	130	2	5003	658.2	200
112	26	1a12.edf	RIGHT	4680	761	226	721	0.2019	FALSE	.	296	12	1	[1]	2	2951	1	610.8	200	1	721	3710	0.1875	3	77.8	3.5	2951	2.73	0	2950	11	2924	0.1875	3	0	2	1	0	425	367	.	2	.	T	260	1	3450	650.4	200
211	34	2b11.edf	RIGHT	11346	885.5	245	721	0.1034	FALSE	.	394	18	1	[1]	2	5564	1	583.1	200	1	721	6310	0.0741	2	50.1	17.7	5564	1.97	0	5563	17	5542	0.0741	2	0	1	1	0	327	258	.	2	.	T	327	1	5984	677.7	200
19	25	1b9.edf	RIGHT	6536	943.67	232	721	0.1963	FALSE	.	214	11	1	[1]	2	2914	1	590.8	200	1	721	3696	0.1765	3	26.8	40.5	2914	1.66	0	2913	10	2881	0.1765	3	0	2	1	0	507	179	.	2	.	T	341	1	3356	700.9	200
24	40	2b4.edf	RIGHT	10416	997.67	243	722	0.1783	FALSE	.	259	11	1	[1]	2	2917	1	508	200	1	259	3175	0.0556	1	31	36.6	2917	2.19	0	2916	12	2894	0.1667	3	1	1	1	217	227	198	.	2	.	T	227	2	3735	624.4	200
29	26	2a9.edf	RIGHT	6860	1541	234	722	0.1273	FALSE	.	239	14	1	[1]	3	4453	1	631.7	200	1	722	5206	0.1429	3	32.7	12.2	4453	1.46	0	4452	13	4433	0.1429	3	0	2	1	0	483	181	.	2	.	T	239	1	4968	707.6	200
21	38	2b1.edf	RIGHT	11346	864.67	245	723	0.3001	FALSE	.	294	5	.	[1]	3	1275	1	602.4	200	1	723	2042	0.2727	3	69.4	1.1	1275	2.13	0	1274	4	1253	0.2727	3	0	2	1	0	429	280	.	2	.	T	234	1	1809	713.2	200
113	7	1b13.edf	RIGHT	7938	728	231	723	0.3014	FALSE	.	289	6	1	[1]	2	1411	1	475.8	200	1	723	2163	0.1667	2	34.8	32.8	1411	2.42	0	1410	5	1386	0.1667	2	0	1	1	0	434	161	.	2	.	T	434	1	1729	573.6	200
212	21	2b12.edf	RIGHT	5687	1250.67	234	724	0.1983	FALSE	.	240	6	1	[1]	2	2379	1	727.8	200	1	411	2809	0.1538	2	63.8	41	2379	3.29	0	2378	6	2338	0.2308	3	1	1	1	198	171	238	.	2	.	T	313	2	3105	708.3	200
26	14	2a6.edf	RIGHT	8050	1706.5	237	724	0.1946	FALSE	.	406	10	1	[1]	3	3205	1	669.1	200	1	724	3962	0.1538	2	36.1	37.7	3205	2.06	0	3204	10	3182	0.1538	2	0	1	1	0	318	536	.	2	.	T	318	1	3645	775.9	200
16	23	1b6.edf	RIGHT	7139	1055.67	243	725	0.1171	FALSE	.	277	14	1	[1]	2	4137	1	482.8	200	1	725	4895	0.12	3	48.8	26.3	4137	1.63	0	4136	15	4116	0.12	3	0	2	1	0	448	213	.	2	.	T	113	1	4783	525	200
21	27	2a1.edf	RIGHT	7400	826	232	725	0.2412	FALSE	.	239	8	1	[1]	2	2581	1	595.9	200	1	725	3342	0.2308	3	61.9	27.2	2581	2.86	0	2580	8	2553	0.2308	3	0	2	1	0	486	200	.	2	.	T	320	1	3023	703.4	200
19	26	1a9.edf	RIGHT	6806	910.33	231	726	0.1151	FALSE	.	295	20	1	[1]	2	5378	1	526.8	200	1	726	6164	0.12	3	28.8	17.4	5378	1.18	0	5377	19	5347	0.12	3	0	2	1	0	431	313	.	2	.	T	223	1	5942	631.7	200
23	13	2b3.edf	RIGHT	5280	912.33	229	726	0.1919	FALSE	.	194	10	1	[1]	3	3267	1	672.6	200	1	194	3461	0.0667	1	41.6	46	3267	2.67	0	3266	10	3232	0.2	3	1	1	1	362	247	188	.	2	.	T	247	2	4488	739.5	200
27	23	2b7.edf	RIGHT	8415	818	239	726	0.1273	FALSE	.	369	13	1	[1]	3	4785	1	590.8	200	1	726	5533	0.1111	2	24.8	63.3	4785	2.67	0	4784	12	4759	0.1111	2	0	1	1	0	357	182	.	2	.	T	357	1	5177	668.9	200
21	14	2a1.edf	RIGHT	10441	944.67	235	726	0.2685	FALSE	.	276	5	1	[1]	2	1358	1	409.1	200	1	726	2130	0.2308	3	18.1	90.1	1358	3.36	0	1357	4	1331	0.2308	3	0	2	1	0	450	290	.	2	.	T	204	1	1927	550	200
217	19	2a17.edf	RIGHT	8680	959	240	726	0.126	FALSE	.	164	11	1	[1]	3	3237	1	575.1	200	1	164	3400	0.0417	1	56.1	25.5	3237	2.46	0	3236	10	3213	0.1667	4	1	2	1	167	358	328	.	2	.	T	263	2	4563	642.5	200
220	20	2a20.edf	RIGHT	10441	1291.8	235	726	0.1851	FALSE	.	82	6	1	[1]	2	1389	1	412.9	200	1	82	1470	0.04	1	21.9	16.7	1389	1.19	0	1388	6	1366	0.2	5	1	3	1	137	555	192	.	2	.	T	104	2	3686	491.4	200
23	32	2a3.edf	RIGHT	7450	771.5	232	727	0.2233	FALSE	.	263	8	1	[1]	2	2374	1	521.2	200	1	727	3123	0.1667	2	73.2	16.3	2374	2.82	0	2373	7	2343	0.1667	2	0	1	1	0	464	192	.	2	.	T	464	1	2659	594.4	200
26	13	2b6.edf	RIGHT	6384	1337	228	727	0.178	FALSE	.	172	10	1	[1]	2	2756	1	490.1	200	1	727	3530	0.1667	3	17.1	30.6	2756	0.56	0	2755	10	2688	0.1667	3	0	2	1	0	555	328	.	2	.	T	181	1	3350	608	200
27	14	2a7.edf	RIGHT	8823	1117	235	727	0.1214	FALSE	.	238	8	1	[1]	3	3066	1	625.7	200	1	727	3834	0.1579	3	37.7	41.5	3066	2.32	0	3065	7	3041	0.1579	3	0	2	1	0	489	409	.	2	.	T	287	1	3548	746.1	200
116	32	1b16.edf	RIGHT	7100	1880	237	727	0.1	FALSE	.	370	20	1	[1]	2	5322	1	488.6	200	1	727	6090	0.1	3	24.6	44.4	5322	2.05	0	5321	19	5299	0.1	3	0	2	1	0	357	312	.	2	.	T	183	1	5907	581	200
118	21	1a18.edf	RIGHT	6804	1080.33	229	727	0.1835	FALSE	.	197	6	1	[1]	2	2065	1	410.4	200	1	197	2261	0.0714	1	19.4	32.8	2065	1.71	0	2064	5	2043	0.2143	3	1	1	1	370	328	207	.	2	.	T	328	2	3129	495.2	200
119	13	1a19.edf	RIGHT	4730	1322	232	728	0.2003	FALSE	.	309	10	1	[1]	2	2567	1	589.4	200	1	728	3330	0.1875	3	47.4	23.8	2567	2.04	0	2566	11	2544	0.1875	3	0	2	1	0	419	228	.	2	.	T	205	1	3126	591.9	200
14	39	1b4.edf	RIGHT	6090	812.67	229	728	0.2437	FALSE	.	362	9	1	[1]	2	2065	1	531.5	200	1	728	2912	0.2	3	46.5	47.7	2065	2.77	0	2064	8	2039	0.2	3	0	2	1	0	366	290	.	2	.	T	169	1	2743	557.2	200
116	11	1b16.edf	RIGHT	7938	1899.5	231	728	0.1656	FALSE	.	257	11	1	[1]	2	2778	1	470.6	200	1	728	3532	0.1	2	29.6	29.9	2778	2.31	0	2777	10	2754	0.1	2	0	1	1	0	471	80	.	2	.	T	471	1	3061	541.8	200
27	21	2b7.edf	RIGHT	7560	783.67	239	729	0.0699	FALSE	.	348	22	1	[1]	2	7461	1	424.2	200	1	729	8231	0.0882	3	12.2	67.8	7461	2.44	0	7460	21	7436	0.0882	3	0	2	1	0	381	229	.	2	.	T	167	1	8065	529.9	200
27	24	2b7.edf	RIGHT	6440	968	235	729	0.157	FALSE	.	344	11	1	[1]	5	3086	1	588.1	200	1	729	3849	0.125	2	32.1	54.4	3086	3.02	0	3085	10	3059	0.125	2	0	1	1	0	385	616	.	2	.	T	385	1	3465	682.8	200
27	6	2a7.edf	RIGHT	8050	1310.33	237	729	0.1003	FALSE	.	297	19	1	[1]	2	6550	1	687.9	200	1	729	7322	0.12	3	54.9	6.6	6550	1.92	0	6549	18	6527	0.12	3	0	2	1	0	432	307	.	2	.	T	235	1	7088	769.3	200
17	27	1b7.edf	RIGHT	5735	969	229	729	0.0934	FALSE	.	254	19	1	[1]	2	5403	1	499.2	200	1	729	6152	0.0667	2	26.2	37.5	5403	1.99	0	5402	19	5380	0.0667	2	0	1	1	0	475	213	.	2	.	T	475	1	5678	564.4	200
26	26	2b6.edf	RIGHT	6674	1488	234	729	0.1411	FALSE	.	398	13	1	[1]	2	4229	1	595.6	200	1	729	4978	0.1111	2	51.6	6.8	4229	1.92	0	4228	14	4207	0.1111	2	0	1	1	0	331	404	.	2	.	T	331	1	4648	643.6	200
19	13	1a9.edf	RIGHT	7965	961.67	232	730	0.1421	FALSE	.	264	11	1	[1]	2	3219	1	580.8	200	1	730	3992	0.15	3	49.8	34.1	3219	2.27	0	3218	11	3184	0.15	3	0	2	1	0	466	324	.	2	.	T	328	1	3665	670.1	200
18	36	1b8.edf	RIGHT	4350	1020.5	222	731	0.2036	FALSE	.	140	12	1	[1]	2	3095	1	589.4	200	1	381	3490	0.1111	2	38.4	74.8	3095	3.69	0	3094	12	3055	0.2222	4	1	2	1	139	428	322	.	2	.	T	187	2	3859	677.2	200
11	31	1a1.edf	RIGHT	11816	792.5	240	731	0.1811	FALSE	.	296	8	1	[1]	3	1833	1	507.5	200	1	650	2516	0.1667	3	52.5	26.6	1833	2.27	0	1832	7	1810	0.2222	4	0	2	1	0	354	263	.	2	.	T	81	2	4633	647.5	200
19	38	1b9.edf	RIGHT	7104	853	249	732	0.0694	FALSE	.	265	21	1	[1]	2	6961	1	652.8	200	1	732	7723	0.0571	2	34.8	9.6	6961	1.11	0	6960	20	6930	0.0571	2	0	1	1	0	467	105	.	2	.	T	467	1	7257	707.9	200
215	24	2b15.edf	RIGHT	7600	829	237	732	0.3524	FALSE	.	169	5	1	[1]	2	1680	1	505.7	200	1	732	2464	0.3	3	16.7	59.6	1680	2.22	0	1679	5	1657	0.3	3	0	2	1	0	563	170	.	2	.	T	123	1	2341	640.1	200
212	15	2b12.edf	RIGHT	10416	1306.67	243	733	0.2317	FALSE	.	253	8	1	[1]	2	2291	1	533.1	200	1	733	3079	0.2143	3	56.1	54.2	2291	3.39	0	2290	7	2263	0.2143	3	0	2	1	0	480	296	.	2	.	T	328	1	2751	601.6	200
27	35	2a7.edf	RIGHT	8680	1097	240	733	0.1819	FALSE	.	247	7	1	[1]	2	2241	1	566.8	200	1	247	2487	0.0714	1	47.8	11.1	2241	2.13	0	2240	6	2217	0.2143	3	1	1	1	556	285	285	.	2	.	T	285	2	3319	659.7	200
212	13	2b12.edf	RIGHT	5633	1387.33	228	733	0.3099	FALSE	.	234	7	1	[1]	2	1723	1	567.4	200	1	733	2502	0.2727	3	1.4	102.2	1723	3.33	0	1722	6	1694	0.2727	3	0	2	1	0	499	250	.	2	.	T	315	1	2187	671.8	200
216	6	2a16.edf	RIGHT	6380	2732	228	734	0.1319	FALSE	.	266	14	1	[1]	3	5148	1	687	200	1	734	5916	0.1667	3	24	40.7	5148	1.65	0	5147	13	5126	0.1667	3	0	2	0	0	468	0	.	2	.	T	308	1	5609	768.5	200
118	10	1a18.edf	RIGHT	8208	1031	228	734	0.1718	FALSE	.	404	9	1	[1]	7	2643	1	335.2	200	1	734	3405	0.125	2	10.2	60.5	2643	1.95	0	2642	8	2611	0.125	2	0	1	1	0	330	252	.	2	.	T	330	1	3076	471.6	200
112	26	1b12.edf	RIGHT	8084	843	232	734	0.3053	FALSE	.	193	4	1	[1]	2	1283	1	435.2	200	1	734	2065	0.3	3	15.2	88.7	1283	3.08	0	1282	4	1258	0.3	3	0	2	1	0	541	219	.	2	.	T	259	1	1806	568.8	200
213	36	2a13.edf	RIGHT	7450	1531.5	232	735	0.117	FALSE	.	426	10	1	[1]	2	4060	1	513.5	200	1	426	4486	0.0556	1	65.5	28.4	4060	2.67	0	4059	9	4034	0.1111	2	0	0	2	0	0	534	.	2	.	T	309	2	4710	593.7	200
118	26	1b18.edf	RIGHT	5964	1000.5	232	735	0.195	FALSE	.	318	8	1	[1]	2	2754	1	502.2	200	1	735	3512	0.1538	2	25.2	67.5	2754	2.39	0	2753	7	2731	0.1538	2	0	1	1	0	417	265	.	2	.	T	417	1	3096	583.3	200
116	1	1a16.edf	RIGHT	6930	1931.67	232	736	0.1454	FALSE	.	146	15	1	[1]	2	3489	1	614.8	200	1	146	3635	0.04	1	19.8	20.1	3489	1.5	0	3488	14	3469	0.12	3	1	1	1	236	289	122	.	2	.	T	289	2	4249	686.7	200
110	16	1b10.edf	RIGHT	7104	1001	249	736	0.0896	FALSE	.	307	24	1	[1]	2	5825	1	640.5	200	1	736	6685	0.0789	3	22.5	28.9	5825	1.76	0	5824	24	5802	0.0789	3	0	2	1	0	429	226	.	2	.	T	238	1	6448	714.4	200
113	24	1a13.edf	RIGHT	6860	673.33	224	737	0.2779	FALSE	.	317	6	1	[1]	2	1551	1	617.9	200	1	317	1868	0.0769	1	28.9	77.8	1551	3.37	0	1550	5	1520	0.2308	3	1	1	1	192	154	241	.	2	.	T	154	2	2393	742.2	200
212	22	2a12.edf	RIGHT	7470	1598	232	737	0.2422	FALSE	.	197	8	1	[1]	2	2225	1	559.5	200	1	197	2422	0.0714	1	62.5	10	2225	2.29	0	2224	7	2195	0.2143	3	1	1	1	246	290	319	.	2	.	T	290	2	2993	606.7	200
117	27	1a17.edf	RIGHT	6804	1475.25	229	737	0.3018	FALSE	.	252	5	1	[1]	2	1235	1	408.6	200	1	489	1749	0.1667	2	17.6	71.6	1235	2.86	0	1234	5	1210	0.3333	4	0	1	2	0	237	355	.	2	.	T	86	3	3238	447.6	200
218	35	2b18.edf	RIGHT	10122	1824.33	229	738	0.1741	FALSE	.	388	9	1	[1]	2	3479	1	544	200	1	738	4258	0.1875	3	53	60.2	3479	1.88	0	3478	9	3456	0.1875	3	0	2	1	0	350	251	.	2	.	T	151	1	4108	667.6	200
26	38	2b6.edf	RIGHT	7436	2041.5	234	738	0.1733	FALSE	.	371	9	1	[1]	2	2692	1	499.3	200	1	738	3464	0.1333	2	32.3	49.3	2692	2.72	0	2691	8	2660	0.1333	2	0	1	1	0	367	304	.	2	.	T	367	1	3098	602.7	200
113	22	1a13.edf	RIGHT	4680	754.33	226	739	0.2584	FALSE	.	376	6	1	[1]	2	1579	1	574.7	200	1	566	2165	0.1538	2	41.7	59.9	1579	3.01	0	1578	5	1552	0.2308	3	1	1	1	139	190	268	.	2	.	T	173	2	2942	537.3	200
18	23	1a8.edf	RIGHT	4680	803.25	226	739	0.148	FALSE	.	142	13	1	[1]	2	3787	1	546.9	200	1	739	4577	0.1739	4	13.9	30.6	3787	1.52	0	3786	12	3766	0.1739	4	0	3	1	0	597	225	.	2	.	T	150	1	4428	640.2	200
23	15	2b3.edf	RIGHT	7632	817.33	235	739	0.1198	FALSE	.	280	21	1	[1]	4	6167	1	567.2	200	1	739	6950	0.1154	3	47.2	49.7	6167	3.57	0	6166	21	6074	0.1154	3	0	2	1	0	459	97	.	2	.	T	142	1	6808	593.7	200
23	24	2a3.edf	RIGHT	10117	773	245	739	0.1798	FALSE	.	318	11	1	[1]	2	2983	1	542.9	200	1	318	3301	0.05	1	29.9	70.5	2983	3.06	0	2982	11	2950	0.15	3	2	0	1	335	0	204	.	2	.	T	175	3	4542	654.9	200
112	15	1b12.edf	RIGHT	6683	918.33	228	739	0.271	FALSE	.	271	7	1	[1]	3	1971	1	455	200	1	739	2752	0.2308	3	10	72.5	1971	2.81	0	1970	7	1944	0.2308	3	0	2	1	0	468	196	.	2	.	T	219	1	2533	544.7	200
25	27	2a5.edf	RIGHT	7400	938	232	740	0.1907	FALSE	.	221	7	1	[1]	2	1844	1	544	200	1	740	2640	0.1579	3	10	77.8	1844	2.78	0	1843	7	1820	0.1579	3	0	2	1	0	519	100	.	2	.	T	218	1	2423	703.1	200
18	15	1a8.edf	RIGHT	4730	1118.67	232	741	0.1063	FALSE	.	303	16	1	[1]	2	4994	1	577.8	200	1	741	5873	0.1071	3	35.8	23.9	4994	2.04	0	4993	15	4971	0.1071	3	0	2	1	0	438	146	.	2	.	T	258	1	5616	628	200
26	6	2a6.edf	RIGHT	9296	2004.67	243	741	0.2539	FALSE	.	123	8	1	[1]	2	2299	1	428.4	200	1	741	3158	0.2308	3	41.4	70.6	2299	3.81	0	2298	7	2268	0.2308	3	0	2	1	0	618	210	.	2	.	T	314	1	2845	507.5	200
15	2	1a5.edf	RIGHT	5661	1042.33	226	742	0.121	FALSE	.	220	23	1	[1]	5	5798	1	674.5	200	1	742	6588	0.1071	3	8.5	63.2	5798	2.52	0	5797	22	5772	0.1071	3	0	2	1	0	522	283	.	2	.	T	262	1	6327	803.8	200
115	10	1a15.edf	RIGHT	8112	1296.75	235	742	0.2924	FALSE	.	132	4	1	[1]	2	1073	1	326.6	200	1	504	1628	0.2308	3	6.6	80.7	1073	2.48	0	1072	3	1043	0.3077	4	0	2	1	0	372	254	.	2	.	T	238	2	3254	431.4	200
116	3	1b16.edf	RIGHT	5187	1957.67	228	743	0.1432	FALSE	.	318	14	1	[1]	2	3712	1	541.4	200	1	318	4030	0.05	1	22.4	67.4	3712	2.34	0	3711	13	3689	0.15	3	1	1	1	212	255	436	.	2	.	T	255	2	4489	616.3	200
112	17	1a12.edf	RIGHT	8446	805.25	226	743	0.231	FALSE	.	166	8	1	[1]	4	2214	1	480	200	1	743	3022	0.2667	4	44	28.6	2214	2.49	0	2213	7	2191	0.2667	4	0	3	1	0	577	200	.	2	.	T	283	1	2739	614.6	200
215	8	2a15.edf	RIGHT	8037	797.5	242	744	0.1992	FALSE	.	114	8	1	[1]	2	1921	1	484.5	200	1	744	2835	0.2105	4	26.5	59.9	1921	2.69	0	1920	8	1894	0.2105	4	0	3	1	0	630	251	.	2	.	T	215	1	2620	565.9	200
11	26	1a1.edf	RIGHT	6288	728.33	237	744	0.1945	FALSE	.	308	12	1	[1]	2	3267	1	641.3	200	1	744	4046	0.1875	3	33.3	39.5	3267	1.96	0	3266	12	3244	0.1875	3	0	2	1	0	436	207	.	2	.	T	137	1	3910	730.2	200
217	26	2a17.edf	RIGHT	6688	1135	229	744	0.2588	FALSE	.	450	4	1	[1]	2	1325	1	366.6	200	1	744	2092	0.1667	2	32.6	75.1	1325	3.26	0	1324	3	1300	0.1667	2	0	1	1	0	294	215	.	2	.	T	294	1	1799	439.2	200
19	20	1a9.edf	RIGHT	4788	955.33	226	745	0.1865	FALSE	.	340	14	1	[1]	2	3343	1	577.2	200	1	745	4118	0.1579	3	24.2	24	3343	1.19	0	3342	13	3312	0.1579	3	0	2	1	0	405	278	.	2	.	T	220	1	3899	588.6	200
18	10	1b8.edf	RIGHT	6237	946	226	745	0.3208	FALSE	.	201	8	1	[1]	2	2166	1	529.6	200	1	745	2961	0.2727	3	10.6	141.2	2166	5.02	0	2165	8	2136	0.2727	3	0	2	1	0	544	211	.	2	.	T	321	1	2641	644.5	200
116	12	1b16.edf	RIGHT	6536	1794.75	232	745	0.163	FALSE	.	183	16	1	[1]	2	3971	1	586.1	200	1	745	4768	0.1818	4	22.1	69.6	3971	2.46	0	3970	15	3948	0.1818	4	0	3	1	0	562	243	.	2	.	T	89	1	4679	685.3	200
17	31	1b7.edf	RIGHT	6683	997.67	228	745	0.1241	FALSE	.	236	8	1	[1]	2	1691	1	486.3	200	1	236	1926	0.037	1	41.3	19.4	1691	1.89	0	1690	9	1669	0.1111	3	1	1	1	231	304	231	.	2	.	T	304	2	2427	563.2	200
25	25	2a5.edf	RIGHT	9296	1010.75	243	745	0.2015	FALSE	.	193	6	1	[1]	2	1610	1	436.9	200	1	526	2173	0.1875	3	49.9	0.7	1610	1.71	0	1609	5	1589	0.25	4	0	2	1	0	333	216	.	2	.	T	219	2	4735	506.1	200
218	40	2b18.edf	RIGHT	8056	1858	235	747	0.1434	FALSE	.	267	14	1	[1]	2	3760	1	484.6	200	1	747	4558	0.1304	3	26.6	12.1	3760	1.31	0	3759	15	3741	0.1304	3	0	2	1	0	480	326	.	2	.	T	187	1	4372	581.7	200
29	18	2a9.edf	RIGHT	8265	1573.33	239	747	0.1344	FALSE	.	200	15	1	[1]	2	4635	1	654.8	200	1	747	5416	0.15	3	44.8	82.7	4635	3.81	0	4634	14	4606	0.15	3	0	2	1	0	547	221	.	2	.	T	188	1	5229	671.8	200
119	10	1a19.edf	RIGHT	7965	1310.33	232	747	0.1676	FALSE	.	221	7	1	[1]	2	2064	1	556.7	200	1	221	2284	0.0588	1	25.7	88.5	2064	3.05	0	2063	7	2038	0.1765	3	1	1	1	350	258	296	.	2	.	T	258	2	2962	684.2	200
15	8	1a5.edf	RIGHT	4680	1060.67	226	748	0.1932	FALSE	.	284	11	1	[1]	2	2928	1	546.8	200	1	748	3718	0.1765	3	13.8	62.3	2928	0.2	0	2927	11	2800	0.1765	3	0	2	1	0	464	211	.	2	.	T	224	1	3495	653.8	200
119	7	1b19.edf	RIGHT	6683	1279	228	748	0.3199	FALSE	.	165	4	1	[1]	3	1209	1	528.8	200	1	748	1991	0.2727	3	83.8	55.2	1209	3.81	0	1208	3	1179	0.2727	3	0	2	1	0	583	217	.	2	.	T	313	1	1679	605	200
119	14	1b19.edf	RIGHT	5586	1303.33	229	748	0.1999	FALSE	.	144	11	1	[1]	2	3125	1	632.9	200	1	748	3910	0.1667	3	68.9	23.2	3125	2.82	0	3124	12	3100	0.1667	3	0	2	1	0	604	213	.	2	.	T	295	1	3616	684.1	200
27	31	2a7.edf	RIGHT	12702	957.67	237	749	0.1446	FALSE	.	256	14	1	[1]	3	3692	1	612.6	200	1	749	4486	0.1429	3	27.6	122.3	3692	4.37	0	3691	13	3663	0.1429	3	0	2	1	0	493	369	.	2	.	T	298	1	4189	768.7	200
215	35	2b15.edf	RIGHT	8316	1060	231	749	0.3664	FALSE	.	188	6	1	[1]	3	1455	1	536.4	200	1	535	2036	0.2727	3	17.4	95.9	1455	3.42	0	1454	5	1420	0.3636	4	0	2	1	0	347	112	.	2	.	T	214	2	2959	675	200
216	10	2b16.edf	RIGHT	5280	2523	229	749	0.156	FALSE	.	174	16	1	[1]	3	4419	1	675	200	1	749	5313	0.1429	3	44	43.6	4419	2.14	0	4418	15	4395	0.1429	3	0	2	1	0	575	162	.	2	.	T	379	1	4935	726.6	200
16	3	1b6.edf	RIGHT	4268	1055.67	228	749	0.1264	FALSE	.	443	10	1	[1]	3	2456	1	494.9	200	1	749	3237	0.12	3	25.9	55.5	2456	1.87	0	2455	9	2435	0.12	3	0	2	1	0	306	129	.	2	.	T	133	1	3105	539.8	200
213	11	2a13.edf	RIGHT	6860	1554	234	750	0.1579	FALSE	.	84	10	1	[1]	2	3992	1	602.1	200	1	84	4076	0.0625	1	3.1	73.1	3992	1.62	0	3991	11	3760	0.1875	3	1	1	1	273	234	216	.	2	.	T	234	2	4836	710.3	200
29	16	2a9.edf	RIGHT	7128	1764	235	751	0.204	FALSE	.	290	9	1	[1]	3	2266	1	382.3	200	1	571	2859	0.1333	2	26.3	67.9	2266	3.15	0	2265	8	2240	0.2	3	1	1	1	178	281	375	.	2	.	T	180	2	3952	480.7	200
19	30	1a9.edf	RIGHT	7626	902.75	231	751	0.1345	FALSE	.	247	15	1	[1]	2	4095	1	558.8	200	1	751	4921	0.1667	4	16.8	62.9	4095	2.02	0	4094	14	4061	0.1667	4	0	3	1	0	504	248	.	2	.	T	97	1	4825	681	200
117	37	1b17.edf	RIGHT	4268	1707.25	228	752	0.1189	FALSE	.	105	2	3	[3]	2	7543	1	492.6	200	0	105	7647	0.0345	1	23.6	-136.6	7543	2.38	180	7542	2	7517	0.1379	4	1	1	2	209	149	685	.	2	.	T	239	3	13691	518.3	200
119	38	1a19.edf	RIGHT	6804	1288.5	229	752	0.3815	FALSE	.	339	6	1	[1]	2	1296	1	446.3	200	1	752	2070	0.25	2	55.3	47	1296	2.87	0	1295	5	1271	0.25	2	0	1	1	0	413	376	.	2	.	T	413	1	1658	527.4	200
18	22	1a8.edf	RIGHT	5950	942.33	224	753	0.1183	FALSE	.	247	20	1	[1]	2	6557	1	606	200	1	753	7357	0.1304	3	31	79.9	6557	1.69	0	6556	20	6519	0.1304	3	0	2	1	0	506	231	.	2	.	T	233	1	7125	703.7	200
11	10	1b1.edf	RIGHT	4288	765	223	753	0.2113	FALSE	.	167	11	1	[1]	2	2596	1	673.1	200	1	753	3382	0.1875	3	12.1	40.9	2596	1.41	0	2595	10	2576	0.1875	3	0	2	1	0	586	238	.	2	.	T	409	1	2974	761.2	200
26	22	2b6.edf	RIGHT	8037	1683.5	242	753	0.2219	FALSE	.	466	6	1	[1]	2	1618	1	447	200	1	753	2395	0.1538	2	35	20.9	1618	1.74	0	1617	5	1596	0.1538	2	0	1	1	0	287	315	.	2	.	T	287	1	2109	523.5	200
112	12	1b12.edf	RIGHT	9672	921	239	753	0.2987	FALSE	.	213	7	1	[1]	2	1562	1	551.3	200	1	753	2376	0.3077	4	73.3	2.9	1562	2.13	0	1561	6	1540	0.3077	4	0	3	1	0	540	203	.	2	.	T	182	1	2194	663.7	200
212	7	2a12.edf	RIGHT	6768	1426	232	754	0.2329	FALSE	.	508	7	1	[1]	2	2696	1	573.6	200	1	754	3472	0.1818	2	39.6	68.9	2696	3.35	0	2695	8	2670	0.1818	2	0	1	1	0	246	304	.	2	.	T	246	1	3226	642.2	200
118	2	1a18.edf	RIGHT	4788	1224	226	754	0.1827	FALSE	.	290	12	1	[1]	2	3422	1	583.8	200	1	754	4210	0.1875	3	30.8	26.4	3422	1.91	0	3421	12	3400	0.1875	3	0	2	1	0	464	250	.	2	.	T	160	1	4051	662.3	200
27	19	2a7.edf	RIGHT	6768	937	232	754	0.0996	FALSE	.	249	9	1	[1]	2	3026	1	594.5	200	1	754	3820	0.1364	3	60.5	9.2	3026	2.11	0	3025	9	3003	0.1364	3	0	2	1	0	505	309	.	2	.	T	306	1	3515	639.3	200
18	27	1a8.edf	RIGHT	7296	1000.5	235	754	0.1363	FALSE	.	229	12	1	[1]	2	2908	1	489.4	200	1	513	3457	0.1154	3	42.4	19.6	2908	2.19	0	2907	11	2883	0.1538	4	1	2	1	82	284	264	.	2	.	T	241	2	6512	480.7	200
215	40	2b15.edf	RIGHT	8056	907.67	235	754	0.2797	FALSE	.	309	5	1	[1]	2	1296	1	480.5	200	1	309	1605	0.0667	1	22.5	74	1296	3	0	1295	4	1269	0.2	3	1	1	1	152	209	164	.	2	.	T	209	2	2438	574.1	200
111	12	1b11.edf	RIGHT	5586	788.33	229	754	0.1595	FALSE	.	183	9	1	[1]	3	5250	1	580	200	1	409	5682	0.1111	2	16	27.3	5250	1.09	0	5249	8	5221	0.1667	3	0	1	1	0	226	316	.	2	.	T	345	2	7759	571.7	200
212	25	2a12.edf	RIGHT	12122	1610.5	245	755	0.2293	FALSE	.	354	8	1	[1]	2	2836	1	589.7	200	1	755	3627	0.1667	2	37.7	91.5	2836	4.04	0	2835	7	2799	0.1667	2	0	1	1	0	401	219	.	2	.	T	401	1	3226	682.9	200
19	26	1b9.edf	RIGHT	7938	1204.5	231	755	0.1911	FALSE	.	374	6	1	[1]	2	1753	1	501.4	200	1	755	2544	0.1429	2	60.4	19.4	1753	2.06	0	1752	5	1719	0.1429	2	0	1	1	0	381	171	.	2	.	T	381	1	2164	605.5	200
218	24	2a18.edf	RIGHT	6768	1653.67	232	756	0.1184	FALSE	.	361	15	1	[1]	2	4965	1	574	200	1	756	5751	0.15	3	40	3.9	4965	1.15	0	4964	14	4947	0.15	3	0	2	1	0	395	268	.	2	.	T	295	1	5457	649.8	200
111	28	1a11.edf	RIGHT	8112	877.33	235	758	0.1792	FALSE	.	182	5	1	[1]	3	1341	1	405.1	200	1	419	1782	0.125	2	85.1	4.8	1341	2.32	0	1340	4	1310	0.1875	3	0	1	2	0	237	663	.	2	.	T	339	2	3964	413	200
26	3	2b6.edf	RIGHT	6930	1280.33	232	759	0.2646	FALSE	.	149	9	1	[1]	2	2405	1	565.1	200	1	507	2935	0.1667	2	12.1	31	2405	1.32	0	2404	8	2387	0.25	3	0	1	1	0	358	338	.	2	.	T	252	2	3401	616.4	200
11	35	1a1.edf	RIGHT	5950	720	224	759	0.2102	FALSE	.	309	9	1	[1]	2	2424	1	611.1	200	1	759	3208	0.1429	2	36.1	31.3	2424	1.8	0	2423	8	2402	0.1429	2	0	1	1	0	450	253	.	2	.	T	450	1	2759	702.8	200
21	33	2a1.edf	RIGHT	12702	883.25	237	760	0.2592	FALSE	.	256	7	1	[1]	2	1897	1	630.9	200	1	760	2718	0.3077	4	45.9	123.8	1897	5.36	0	1896	6	1858	0.3077	4	0	3	1	0	504	299	.	2	.	T	150	1	2569	746.8	200
23	26	2b3.edf	RIGHT	7436	882	234	760	0.131	FALSE	.	429	11	1	[1]	2	3262	1	513.3	200	1	604	3888	0.08	2	46.3	42.4	3262	2.66	0	3261	10	3236	0.12	3	1	1	1	174	175	144	.	2	.	T	156	2	6455	483.1	200
218	13	2a18.edf	RIGHT	5376	1851.25	237	760	0.1028	FALSE	.	256	17	1	[1]	2	5646	1	572.1	200	1	760	6451	0.1429	4	17.1	30.1	5646	1.21	0	5645	19	5629	0.1429	4	0	3	1	0	504	238	.	2	.	T	155	1	6297	624.8	200
114	23	1b14.edf	RIGHT	6683	1034.67	228	760	0.0726	FALSE	.	255	13	1	[1]	2	3490	1	473.8	200	1	255	3745	0.02	1	28.8	37.1	3490	2.05	0	3489	14	3468	0.06	3	1	1	1	135	219	165	.	2	.	T	219	2	6171	558.9	200
218	17	2a18.edf	RIGHT	7400	1774.67	232	761	0.1155	FALSE	.	306	16	1	[1]	2	5373	1	557.7	200	1	761	6171	0.1429	3	23.7	48.3	5373	2.11	0	5372	16	5350	0.1429	3	0	2	1	0	455	258	.	2	.	T	291	1	5881	670.9	200
213	34	2b13.edf	RIGHT	8056	1485.75	235	762	0.1947	FALSE	.	178	4	1	[1]	2	1446	1	547.5	200	1	431	1892	0.125	2	89.5	167.1	1446	8.17	0	1445	3	1402	0.25	4	1	1	1	303	253	238	.	2	.	T	85	3	4557	488.7	200
24	23	2a4.edf	RIGHT	8037	1086.5	242	763	0.2003	FALSE	.	426	8	1	[1]	2	2422	1	472.1	200	1	763	3295	0.1333	2	14.1	78.1	2422	3.3	0	2421	8	2393	0.1333	2	0	1	1	0	337	261	.	2	.	T	337	1	2959	556.1	200
28	35	2b8.edf	RIGHT	4753	1416.5	236	764	0.0874	FALSE	.	495	21	1	[1]	2	7086	1	639	200	1	764	7869	0.0667	2	19	108.6	7086	3.48	0	7085	21	7057	0.0667	2	0	1	1	0	269	193	.	2	.	T	269	1	7601	702.5	200
13	30	1a3.edf	RIGHT	6776	929.33	228	764	0.2156	FALSE	.	245	12	1	[1]	2	3161	1	684	200	1	764	3980	0.2	3	53	75.5	3161	4.17	0	3160	11	3128	0.2	3	0	2	1	0	519	250	.	2	.	T	358	1	3622	770.8	200
220	1	2b20.edf	RIGHT	7436	1207	234	764	0.1695	FALSE	.	285	10	1	[1]	2	2839	1	499.8	200	1	489	3349	0.0952	2	32.8	23.4	2839	1.68	0	2838	11	2818	0.1429	3	0	1	2	0	204	351	.	2	.	T	275	2	3653	501.4	200
26	38	2a6.edf	RIGHT	7400	1911.67	232	764	0.2838	FALSE	.	283	7	1	[1]	2	2013	1	539.4	200	1	764	2823	0.25	3	5.4	43.4	2013	1.83	0	2012	7	1990	0.25	3	0	2	1	0	481	254	.	2	.	T	203	1	2621	650.9	200
116	25	1a16.edf	RIGHT	5453	2008.67	228	764	0.1397	FALSE	.	253	15	1	[1]	2	4208	1	612.9	200	1	764	5015	0.125	3	2.9	63.5	4208	2.07	0	4207	16	4185	0.125	3	0	2	1	0	511	262	.	2	.	T	276	1	4739	704.6	200
115	8	1a15.edf	RIGHT	4680	1287	226	765	0.2845	FALSE	.	212	7	1	[1]	2	1651	1	534.3	200	1	765	2461	0.2308	3	1.3	66.2	1651	2.01	0	1650	7	1628	0.2308	3	0	2	1	0	553	83	.	2	.	T	251	1	2210	640.4	200
113	38	1b13.edf	RIGHT	4288	603	223	765	0.2525	FALSE	.	201	9	1	[1]	2	2106	1	682.5	200	1	537	2669	0.1333	2	21.5	75.1	2106	3.21	0	2105	8	2078	0.2	3	0	1	2	0	336	344	.	2	.	T	228	2	3382	760.9	200
26	25	2b6.edf	RIGHT	8428	1561	234	765	0.2502	FALSE	.	211	7	1	[1]	2	1635	1	502.8	200	1	765	2440	0.2	3	22.8	57.3	1635	3.04	0	1634	6	1607	0.2	3	0	2	1	0	554	286	.	2	.	T	270	1	2171	616.1	200
113	1	1b13.edf	RIGHT	5453	767.5	231	767	0.2794	FALSE	.	298	5	1	[1]	2	1383	1	428	200	1	298	1681	0.0714	1	50	23.5	1383	2.36	0	1382	4	1358	0.2857	4	1	1	1	276	167	154	.	2	.	T	95	3	3480	496.2	200
217	31	2a17.edf	RIGHT	10117	975.25	245	767	0.1918	FALSE	.	219	11	1	[1]	4	2715	1	561.6	200	1	601	3356	0.1667	3	48.6	9.4	2715	1.8	0	2714	10	2692	0.2222	4	1	2	1	349	382	230	.	2	.	T	166	2	3781	645.7	200
217	15	2b17.edf	RIGHT	5633	726.67	228	767	0.0924	FALSE	.	180	25	1	[1]	2	8791	1	644	200	1	767	9685	0.0938	3	78	22.4	8791	3.07	0	8790	26	8765	0.0938	3	0	2	1	0	587	201	.	2	.	T	367	1	9319	662.9	200
23	36	2b3.edf	RIGHT	6480	978.67	232	768	0.2922	FALSE	.	228	7	1	[1]	3	1928	1	427.8	200	1	525	2473	0.1667	2	47.8	73.6	1928	3.78	0	1927	7	1892	0.25	3	0	1	2	0	297	414	.	2	.	T	243	2	2920	419.6	200
218	10	2a18.edf	RIGHT	8037	1866.33	242	768	0.145	FALSE	.	258	11	1	[1]	2	3040	1	479.8	200	1	768	3842	0.1579	3	21.8	9.8	3040	1.21	0	3039	10	3021	0.1579	3	0	2	1	0	510	347	.	2	.	T	177	1	3666	507.8	200
16	30	1a6.edf	RIGHT	6804	1250.67	229	768	0.2333	FALSE	.	151	11	1	[1]	2	2689	1	394.3	200	1	768	3498	0.2	3	3.3	47.6	2689	1.45	0	2688	11	2668	0.2	3	0	2	1	0	617	208	.	2	.	T	395	1	3104	496.6	200
219	19	2b19.edf	RIGHT	6674	1708.67	232	769	0.2166	FALSE	.	317	8	1	[1]	2	2054	1	499.7	200	1	585	2666	0.1053	2	22.7	49.9	2054	2.22	0	2053	8	2030	0.1579	3	1	1	1	123	268	117	.	2	.	T	184	2	3744	491.1	200
13	40	1b3.edf	RIGHT	6237	1035	226	769	0.2838	FALSE	.	285	8	1	[1]	2	2107	1	528.3	200	1	769	2928	0.2727	3	9.3	120	2107	3.33	0	2106	7	2081	0.2727	3	0	2	1	0	484	374	.	2	.	T	244	1	2684	670.2	200
116	31	1a16.edf	RIGHT	13312	2216.25	246	769	0.2281	FALSE	.	155	8	1	[1]	2	1921	1	426.2	200	1	155	2076	0.0526	1	35.2	6.7	1921	1.46	0	1920	9	1900	0.2105	4	1	2	1	208	383	156	.	2	.	T	138	2	2870	541	200
220	3	2a20.edf	RIGHT	6768	1122	232	770	0.2369	FALSE	.	256	11	1	[1]	2	2343	1	563.7	200	1	490	2854	0.1053	2	29.7	92.2	2343	3.38	0	2342	12	2316	0.2105	4	1	2	1	277	388	200	.	2	.	T	154	2	3443	545.1	200
11	2	1b1.edf	RIGHT	4514	884.5	226	770	0.1864	FALSE	.	324	8	1	[1]	3	2375	1	549.8	200	1	770	3166	0.125	2	18.8	24.7	2375	1.24	0	2374	7	2358	0.125	2	0	1	1	0	446	356	.	2	.	T	446	1	2721	613.3	200
24	2	2a4.edf	RIGHT	9296	1197.5	243	770	0.2674	FALSE	.	286	7	1	[1]	2	1700	1	436.9	200	1	770	2564	0.2667	4	49.9	7.6	1700	1.76	0	1699	7	1677	0.2667	4	0	3	1	0	484	212	.	2	.	T	138	1	2427	506.5	200
217	16	2a17.edf	RIGHT	9660	1082.33	231	771	0.2679	FALSE	.	423	7	1	[1]	2	1990	1	540.3	200	1	771	2797	0.25	3	31.3	49.8	1990	2.65	0	1989	6	1965	0.25	3	0	2	1	0	348	213	.	2	.	T	85	1	2713	630.2	200
116	10	1a16.edf	RIGHT	4730	2081	232	771	0.1042	FALSE	.	308	20	1	[1]	2	6080	1	582.5	200	1	308	6388	0.0357	1	40.5	32.3	6080	2.4	0	6079	20	6056	0.0714	2	0	0	2	0	0	368	.	2	.	T	463	2	6590	648.1	200
25	12	2b5.edf	RIGHT	6384	982.75	228	772	0.1888	FALSE	.	270	8	1	[1]	2	2511	1	533.1	200	1	270	2780	0.0556	1	60.1	14.8	2511	2.34	0	2510	7	2488	0.2222	4	1	2	0	293	284	0	.	2	.	T	160	2	4548	503.1	200
112	33	1a12.edf	RIGHT	7998	840	232	772	0.208	FALSE	.	228	12	1	[1]	2	3170	1	636	200	1	772	3987	0.1875	3	26	37.4	3170	2.1	0	3169	11	3147	0.1875	3	0	2	1	0	544	194	.	2	.	T	298	1	3689	754.6	200
11	22	1b1.edf	RIGHT	6517	797.67	234	772	0.26	FALSE	.	208	9	1	[1]	3	2433	1	675.6	200	1	549	3000	0.1667	2	47.6	30.9	2433	2.27	0	2432	8	2409	0.25	3	0	1	1	0	341	273	.	2	.	T	223	2	3320	712.5	200
29	32	2b9.edf	RIGHT	6480	1424	229	772	0.2329	FALSE	.	389	8	1	[1]	2	2445	1	467.7	200	1	772	3247	0.25	3	36.7	6.8	2445	1.52	0	2444	7	2425	0.25	3	0	2	1	0	383	222	.	2	.	T	133	1	3115	537.9	200
24	15	2b4.edf	RIGHT	8056	866.5	235	773	0.245	FALSE	.	495	7	1	[1]	2	1579	1	464.1	200	1	773	2453	0.1429	2	6.1	74.5	1579	2.22	0	1578	6	1556	0.1429	2	0	1	1	0	278	275	.	2	.	T	278	1	2176	562.8	200
29	15	2a9.edf	RIGHT	6380	1713.5	228	774	0.1846	FALSE	.	442	12	1	[1]	2	3728	1	682.6	200	1	774	4523	0.1429	2	19.6	84.6	3728	3.08	0	3727	11	3702	0.1429	2	0	1	1	0	332	280	.	2	.	T	332	1	4192	764.6	200
119	32	1b19.edf	RIGHT	7104	1289.67	249	774	0.0547	FALSE	.	398	14	1	[1]	2	4100	1	662.5	200	1	398	4497	0.0164	1	44.5	42.2	4100	2.49	0	4099	13	4075	0.0492	3	0	1	2	0	195	381	.	2	.	T	195	2	15163	671.1	200
220	12	2a20.edf	RIGHT	6860	1346.2	234	774	0.1636	FALSE	.	176	14	1	[1]	2	3466	1	608.5	200	1	558	4081	0.16	4	9.5	37.4	3466	1.64	0	3465	15	3446	0.2	5	0	3	1	0	382	207	.	2	.	T	216	2	5904	708.7	200
217	23	2b17.edf	RIGHT	9486	1072.5	235	774	0.2131	FALSE	.	187	8	1	[1]	2	2174	1	446	200	1	774	3010	0.25	4	2	130.4	2174	4.55	0	2173	8	2144	0.25	4	0	3	1	0	587	322	.	2	.	T	152	1	2859	554.8	200
15	20	1a5.edf	RIGHT	6806	981.67	231	775	0.227	FALSE	.	249	10	1	[1]	2	2294	1	521.3	200	1	441	2752	0.1176	2	23.3	41.4	2294	2.24	0	2293	9	2270	0.1765	3	1	1	1	238	192	212	.	2	.	T	334	2	3051	615.8	200
16	6	1a6.edf	RIGHT	5661	1195	226	775	0.1345	FALSE	.	203	22	1	[1]	2	5655	1	666.3	200	1	775	6470	0.12	3	0.3	75.8	5655	2.01	0	5654	21	5632	0.12	3	0	2	1	0	572	241	.	2	.	T	255	1	6216	791.2	200
21	5	2b1.edf	RIGHT	8316	848	231	776	0.2321	FALSE	.	230	7	1	[1]	2	2826	1	540.1	200	1	776	3646	0.2727	3	21.1	45.9	2826	1.73	0	2825	6	2806	0.2727	3	0	2	1	0	546	190	.	2	.	T	291	1	3356	694	200
213	24	2b13.edf	RIGHT	6674	1501	232	776	0.2284	FALSE	.	353	6	1	[1]	2	2453	1	533.4	200	1	776	3251	0.2	2	56.4	25.6	2453	2.61	0	2452	6	2428	0.2	2	0	1	1	0	423	219	.	2	.	T	423	1	2828	599.2	200
26	18	2b6.edf	RIGHT	6480	1016.67	229	776	0.2162	FALSE	.	270	6	1	[1]	2	2202	1	452.1	200	1	776	3016	0.2308	3	21.1	38.7	2202	1.72	0	2201	6	2181	0.2308	3	0	2	1	0	506	185	.	2	.	T	234	1	2783	556.7	200
29	34	2b9.edf	RIGHT	13860	1467.75	245	776	0.1706	FALSE	.	190	11	1	[1]	2	3257	1	490.6	200	1	618	3921	0.1667	3	38.6	3	3257	1.27	0	3256	10	3235	0.2222	4	1	2	1	336	428	301	.	2	.	T	158	2	4778	505.6	200
117	6	1a17.edf	RIGHT	5538	1755	228	776	0.1719	FALSE	.	205	9	1	[1]	2	2200	1	605.3	200	1	474	2693	0.1053	2	83.3	27.1	2200	1.15	0	2199	8	2057	0.1579	3	0	1	2	0	269	591	.	2	.	T	302	2	4952	535.2	200
213	32	2b13.edf	RIGHT	5687	1414.75	234	778	0.1326	FALSE	.	280	12	3	[3, 1]	3	3859	2	751.7	200	0	280	4139	0.0455	1	87.7	-141.2	3859	1.25	180	3858	11	3839	0.1818	4	2	1	0	396	164	0	.	2	.	T	164	3	6657	755.6	200
13	11	1b3.edf	RIGHT	5964	960.67	232	778	0.2234	FALSE	.	246	5	1	[1]	3	1492	1	477.5	200	1	246	1738	0.0714	1	0.5	135.6	1492	4.39	0	1491	4	1461	0.2143	3	1	1	1	228	243	363	.	2	.	T	243	2	2742	606.2	200
116	23	1b16.edf	RIGHT	4350	2277.25	222	778	0.1778	FALSE	.	236	11	1	[1]	4	2893	1	561.8	200	1	236	3129	0.05	1	10.8	82.3	2893	2.83	0	2892	11	2869	0.2	4	1	2	1	272	365	222	.	2	.	T	160	2	4501	677.7	200
15	26	1b5.edf	RIGHT	5187	983.33	228	778	0.1788	FALSE	.	224	12	1	[1]	2	2784	1	552.7	200	1	480	3287	0.1053	2	33.7	6.2	2784	1.33	0	2783	11	2765	0.1579	3	0	1	1	0	256	538	.	2	.	T	298	2	5237	641.4	200
18	5	1b8.edf	RIGHT	4514	1174.33	226	778	0.191	FALSE	.	175	12	1	[1]	2	3264	1	472.2	200	1	778	4076	0.15	3	8.2	46.6	3264	1.68	0	3263	13	3243	0.15	3	0	2	1	0	603	144	.	2	.	T	360	1	3717	557.4	200
24	33	2b4.edf	RIGHT	7440	971	229	778	0.2451	FALSE	.	114	8	1	[1]	2	2346	1	678.2	200	1	540	2933	0.2	3	37.2	9.4	2346	1.59	0	2345	8	2325	0.2667	4	1	2	0	170	426	0	.	2	.	T	238	2	3932	735.8	200
214	22	2a14.edf	RIGHT	7450	1142.33	232	779	0.2062	FALSE	.	302	9	1	[1]	2	2254	1	481.5	200	1	779	3095	0.1765	3	33.5	45.6	2254	2.15	0	2253	8	2220	0.1765	3	0	2	1	0	477	203	.	2	.	T	291	1	2804	585.8	200
214	29	2a14.edf	RIGHT	7379	1189.5	229	779	0.2464	FALSE	.	277	4	1	[1]	2	1074	1	365.8	200	1	500	1606	0.1429	2	42.8	30.9	1074	2.27	0	1073	3	1049	0.2857	4	0	2	1	0	327	320	.	2	.	T	104	2	3888	416.5	200
113	32	1b13.edf	RIGHT	5986	637	231	779	0.3178	FALSE	.	207	5	1	[1]	2	1238	1	412	200	1	779	2042	0.1818	2	36	12.5	1238	1.72	0	1237	5	1216	0.1818	2	0	1	1	0	572	348	.	2	.	T	572	1	1470	478.9	200
210	26	2a10.edf	RIGHT	9660	938	231	781	0.235	FALSE	.	239	9	1	[1]	3	2198	1	548.9	200	1	781	3018	0.2308	3	39.9	14.1	2198	1.34	0	2197	9	2179	0.2308	3	0	2	1	0	542	195	.	2	.	T	253	1	2766	668.4	200
212	40	2b12.edf	RIGHT	8816	1382.5	240	782	0.2135	FALSE	.	389	8	1	[1]	2	2942	1	458.9	200	1	782	3750	0.1667	2	13.9	75.7	2942	3.06	0	2941	7	2911	0.1667	2	0	1	1	0	393	263	.	2	.	T	393	1	3357	548.6	200
112	22	1a12.edf	RIGHT	8556	858	235	783	0.2721	FALSE	.	434	9	1	[1]	3	2104	1	672.4	200	1	783	2924	0.2143	3	83.4	7	2104	2.64	0	2103	8	2078	0.2143	3	0	2	1	0	349	212	.	2	.	T	242	1	2682	749.7	200
210	1	2a10.edf	RIGHT	5217	972	229	783	0.1282	FALSE	.	236	18	1	[1]	2	4786	1	582.7	200	1	783	5596	0.1154	3	29.7	15.3	4786	1.13	0	4785	17	4770	0.1154	3	0	2	1	0	547	244	.	2	.	T	180	1	5417	660.6	200
116	37	1b16.edf	RIGHT	7440	2040.4	235	783	0.1513	FALSE	.	150	16	1	[1]	2	3819	1	670.1	200	1	339	4175	0.0769	2	31.1	48.7	3819	2.47	0	3818	15	3793	0.1923	5	1	3	1	267	490	279	.	2	.	T	162	2	5022	732.1	200
25	14	2a5.edf	RIGHT	12702	907.33	237	784	0.2498	FALSE	.	194	9	1	[1]	2	2192	1	594.4	200	1	784	3031	0.2143	3	9.4	120.9	2192	3.73	0	2191	8	2165	0.2143	3	0	2	1	0	590	323	.	2	.	T	303	1	2729	762.8	200
29	31	2b9.edf	RIGHT	8428	1373	234	784	0.2477	FALSE	.	464	7	1	[1]	2	1780	1	516.8	200	1	784	2593	0.1667	2	36.8	71.6	1780	3.54	0	1779	6	1742	0.1667	2	0	1	1	0	320	212	.	2	.	T	320	1	2274	625.5	200
14	20	1b4.edf	RIGHT	8280	1017	232	785	0.2606	FALSE	.	393	8	1	[1]	2	2298	1	509.2	200	1	785	3109	0.1818	2	32.2	56.2	2298	2.51	0	2297	7	2274	0.1818	2	0	1	1	0	392	344	.	2	.	T	392	1	2717	622.7	200
19	7	1b9.edf	RIGHT	6300	930	234	785	0.1357	FALSE	.	344	12	1	[1]	2	3532	1	440.6	200	1	785	4341	0.1	2	28.6	36.2	3532	1.72	0	3531	12	3499	0.1	2	0	1	1	0	441	386	.	2	.	T	441	1	3901	497.2	200
19	1	1b9.edf	RIGHT	5986	1027	231	785	0.1766	FALSE	.	267	7	1	[1]	2	2935	1	385	200	1	785	3764	0.2	3	9	36.6	2935	1.51	0	2934	6	2912	0.2	3	0	2	1	0	518	188	.	2	.	T	360	1	3405	470	200
117	13	1b17.edf	RIGHT	6683	1159	228	785	0.1947	FALSE	.	256	7	1	[1]	2	1786	1	446.9	200	1	256	2041	0.0625	1	1.9	65.9	1786	2.31	0	1785	6	1760	0.1875	3	1	1	1	415	220	241	.	2	.	T	220	2	3035	546.4	200
215	32	2b15.edf	RIGHT	8816	978.67	240	785	0.2852	FALSE	.	324	6	1	[1]	2	1378	1	499.7	200	1	785	2388	0.2308	3	54.7	35.1	1378	2.43	0	1377	5	1354	0.2308	3	0	2	1	0	461	196	.	2	.	T	337	1	2051	588.9	200
25	10	2b5.edf	RIGHT	8037	950	242	785	0.2313	FALSE	.	176	9	1	[1]	2	2297	1	458.6	200	1	634	2980	0.1765	3	46.6	25.1	2297	2.47	0	2296	8	2274	0.2353	4	1	2	0	291	458	0	.	2	.	T	151	2	4355	415.7	200
214	40	2a14.edf	RIGHT	10608	1102	235	786	0.2222	FALSE	.	129	6	1	[1]	2	1573	1	330.8	200	1	129	1702	0.0556	1	7.8	65.5	1573	1.92	0	1572	7	1542	0.2222	4	2	1	1	323	245	302	.	2	.	T	245	3	2600	478.6	200
118	23	1a18.edf	RIGHT	6721	944.33	234	786	0.1627	FALSE	.	283	10	1	[1]	4	3326	1	535.4	200	1	786	4157	0.1765	3	26.4	25.6	3326	1.7	0	3325	9	3301	0.1765	3	0	2	1	0	503	178	.	2	.	T	250	1	3908	540.2	200
118	31	1a18.edf	RIGHT	6806	1312	231	787	0.2194	FALSE	.	288	9	1	[1]	2	2359	1	527.4	200	1	787	3172	0.1429	2	29.4	37.2	2359	1.91	0	2358	9	2325	0.1429	2	0	1	1	0	499	261	.	2	.	T	499	1	2674	614.2	200
18	2	1a8.edf	RIGHT	6468	1263	229	787	0.1572	FALSE	.	200	12	1	[1]	2	3170	1	466	200	1	419	3603	0.087	2	10	64.1	3170	2.04	0	3169	11	3120	0.1739	4	1	2	1	146	425	214	.	2	.	T	206	2	3979	565.3	200
119	5	1a19.edf	RIGHT	5950	1234.5	224	787	0.2271	FALSE	.	449	13	1	[1]	2	3140	1	636.7	200	1	787	3948	0.125	2	61.7	53.5	3140	3.94	0	3139	12	3101	0.125	2	0	1	1	0	338	177	.	2	.	T	338	1	3611	707.4	200
115	14	1b15.edf	RIGHT	9840	1117.5	230	787	0.3506	FALSE	.	204	6	1	[1]	2	1307	1	493	200	1	563	1923	0.2308	3	40	49.4	1307	2.93	0	1306	6	1282	0.3077	4	0	2	1	0	359	196	.	2	.	T	224	2	2850	464.9	200
26	23	2a6.edf	RIGHT	8823	1666	235	789	0.1916	FALSE	.	401	13	1	[1]	2	4020	1	633.5	200	1	789	4844	0.125	2	45.5	43.1	4020	2.57	0	4019	12	3996	0.125	2	0	1	1	0	388	210	.	2	.	T	388	1	4457	732.8	200
220	40	2b20.edf	RIGHT	10020	1130	245	789	0.1626	FALSE	.	168	11	1	[1]	2	2338	1	592.1	200	1	789	3179	0.16	4	63.1	23.5	2338	2.85	0	2337	10	2312	0.16	4	0	3	1	0	621	242	.	2	.	T	197	1	2983	666.8	200
113	21	1b13.edf	RIGHT	9672	623.75	239	789	0.3603	FALSE	.	171	6	1	[1]	2	1247	1	495.5	200	1	789	2105	0.3636	4	17.5	71.7	1247	2.65	0	1246	5	1222	0.3636	4	0	3	1	0	618	323	.	2	.	T	213	1	1892	604.6	200
11	4	1a1.edf	RIGHT	4730	798.33	232	790	0.1714	FALSE	.	184	9	1	[1]	2	2511	1	542.3	200	1	790	3335	0.1667	3	0.3	51.7	2511	1.4	0	2510	9	2489	0.1667	3	0	2	1	0	606	260	.	2	.	T	378	1	2958	626.1	200
117	18	1b17.edf	RIGHT	4514	1575.33	226	790	0.1719	FALSE	.	263	11	1	[1]	2	3082	1	540.2	200	1	460	3570	0.1053	2	9.2	42.3	3082	2.04	0	3081	10	3058	0.1579	3	1	1	1	126	197	244	.	2	.	T	330	2	5029	584.7	200
217	6	2b17.edf	RIGHT	7560	1148.67	239	791	0.204	FALSE	.	218	8	1	[1]	5	2174	1	433	200	1	791	2994	0.2143	3	21	58.4	2174	2.49	0	2173	7	2149	0.2143	3	0	2	1	0	573	358	.	2	.	T	297	1	2698	499.5	200
13	32	1b3.edf	RIGHT	8778	933	232	791	0.1953	FALSE	.	290	8	1	[1]	2	2930	1	738.6	200	1	791	3768	0.2143	3	42.6	90.9	2930	3.37	0	2929	7	2903	0.2143	3	0	2	1	0	501	181	.	2	.	T	279	1	3489	886.4	200
24	31	2a4.edf	RIGHT	7379	1223.75	229	791	0.1882	FALSE	.	161	5	1	[1]	2	1087	1	372	200	1	432	1539	0.0909	2	49	8.4	1087	1.97	0	1086	4	1065	0.1818	4	0	2	1	0	431	405	.	2	.	T	160	2	5110	341.4	200
112	23	1a12.edf	RIGHT	9152	733	237	791	0.2441	FALSE	.	134	5	1	[1]	2	1371	1	346.7	200	1	791	2213	0.2143	3	13.7	57.2	1371	2.19	0	1370	4	1347	0.2143	3	0	2	1	0	657	234	.	2	.	T	424	1	1789	482.1	200
15	19	1b5.edf	RIGHT	5986	1110.75	231	792	0.2484	FALSE	.	271	7	1	[1]	3	1656	1	408.3	200	1	567	2258	0.2143	3	32.3	40.8	1656	2.28	0	1655	6	1632	0.2857	4	1	2	1	338	296	326	.	2	.	T	225	2	3404	412.8	200
24	36	2b4.edf	RIGHT	7049	827.33	235	792	0.2467	FALSE	.	228	6	1	[1]	2	1662	1	400.5	200	1	792	2576	0.2	3	22.5	45.7	1662	2.06	0	1661	5	1635	0.2	3	0	2	1	0	564	235	.	2	.	T	322	1	2255	476.3	200
212	6	2a12.edf	RIGHT	12702	1522.5	237	794	0.3242	FALSE	.	473	6	1	[1]	3	2196	1	621.3	200	1	794	3029	0.25	2	36.3	127.2	2196	5.41	0	2195	7	2157	0.25	2	0	1	1	0	321	426	.	2	.	T	321	1	2708	739.8	200
15	27	1b5.edf	RIGHT	5453	1151	231	794	0.2495	FALSE	.	188	6	1	[1]	2	1597	1	441.2	200	1	625	2254	0.2	3	63.2	72.6	1597	3.89	0	1596	5	1555	0.2667	4	0	2	1	0	437	159	.	2	.	T	169	2	3782	435.3	200
116	32	1a16.edf	RIGHT	6806	2232.67	231	795	0.1349	FALSE	.	302	16	1	[1]	2	4322	1	523.3	200	1	795	5164	0.1304	3	25.3	22.2	4322	1.61	0	4321	15	4300	0.1304	3	0	2	1	0	493	348	.	2	.	T	202	1	4962	608.2	200
21	15	2b1.edf	RIGHT	5355	886.5	232	795	0.1933	FALSE	.	271	7	1	[1]	2	2222	1	566.4	200	1	795	3038	0.1176	2	44.4	60.8	2222	3.23	0	2221	6	2195	0.1176	2	0	1	1	0	524	80	.	2	.	T	524	1	2515	639.5	200
21	39	2a1.edf	RIGHT	7128	826	235	795	0.2387	FALSE	.	238	8	1	[1]	2	2255	1	397	200	1	795	3078	0.1875	3	41	1.2	2255	1.29	0	2254	7	2237	0.1875	3	0	2	1	0	557	80	.	2	.	T	296	1	2783	457.8	200
211	12	2b11.edf	RIGHT	6627	863	231	796	0.1685	FALSE	.	537	15	1	[1]	2	4710	1	593.4	200	1	796	5527	0.1	2	26.4	65.6	4710	2.8	0	4709	16	4684	0.1	2	0	1	1	0	259	163	.	2	.	T	259	1	5269	669	200
112	20	1a12.edf	RIGHT	8602	772	231	796	0.2679	FALSE	.	302	11	1	[1]	2	2311	1	576.7	200	1	796	3150	0.2	3	56.7	1.1	2311	1.82	0	2310	10	2287	0.2	3	0	2	1	0	494	227	.	2	.	T	256	1	2894	700.9	200
18	19	1a8.edf	RIGHT	6724	886.67	231	796	0.1148	FALSE	.	165	22	1	[1]	5	5800	1	606.2	200	1	796	6640	0.1	3	6.2	96.8	5800	3.8	0	5799	22	5676	0.1	3	0	2	1	0	631	256	.	2	.	T	294	1	6347	716.3	200
111	35	1a11.edf	RIGHT	7344	807.33	232	796	0.2187	FALSE	.	222	7	1	[1]	2	1957	1	485.4	200	1	222	2178	0.0667	1	54.4	5	1957	1.48	0	1956	6	1928	0.2	3	1	1	1	278	321	282	.	2	.	T	321	2	3119	557.7	200
211	39	2a11.edf	RIGHT	12122	901	245	797	0.2458	FALSE	.	256	8	1	[1]	2	2828	1	555.9	200	1	797	3674	0.25	3	3.9	91.5	2828	3.12	0	2827	7	2798	0.25	3	0	2	1	0	541	249	.	2	.	T	330	1	3345	710	200
113	17	1b13.edf	RIGHT	7440	769.25	235	797	0.2847	FALSE	.	173	8	1	[1]	2	2007	1	682.4	200	1	797	2873	0.2857	4	43.4	37.7	2007	2.47	0	2006	8	1982	0.2857	4	0	3	1	0	624	231	.	2	.	T	201	1	2672	744	200
212	1	2b12.edf	RIGHT	6930	1392.5	232	798	0.2821	FALSE	.	420	9	1	[1]	3	2778	1	591.9	200	1	798	3606	0.2	2	38.9	53	2778	2.52	0	2777	8	2753	0.2	2	0	1	0	0	378	0	.	2	.	T	378	1	3228	697.5	200
23	31	2a3.edf	RIGHT	9660	745.67	231	798	0.3364	FALSE	.	146	7	1	[1]	2	1890	1	540.7	200	1	798	2732	0.2727	3	31.7	29.1	1890	2.52	0	1889	6	1728	0.2727	3	0	2	1	0	652	300	.	2	.	T	322	1	2410	687.9	200
212	35	2b12.edf	RIGHT	7722	1427.5	229	799	0.2651	FALSE	.	438	9	1	[1]	2	2577	1	754.4	200	1	799	3413	0.1818	2	58.4	63.2	2577	4.08	0	2576	8	2541	0.1818	2	0	1	1	0	361	216	.	2	.	T	361	1	3052	862.6	200
13	23	1b3.edf	RIGHT	7440	902.67	235	800	0.1916	FALSE	.	209	10	1	[1]	3	2939	1	657.1	200	1	800	3785	0.1765	3	18.1	111.3	2939	4.19	0	2938	9	2899	0.1765	3	0	2	1	0	591	257	.	2	.	T	174	1	3611	779.9	200
26	27	2b6.edf	RIGHT	8415	1506.5	239	802	0.1511	FALSE	.	297	16	1	[1]	2	4758	1	602.3	200	1	802	5582	0.0952	2	36.3	11.4	4758	1.58	0	4757	17	4735	0.0952	2	0	1	1	0	505	309	.	2	.	T	505	1	5078	677.8	200
112	34	1b12.edf	RIGHT	5735	955.33	229	802	0.2023	FALSE	.	196	10	1	[1]	2	2717	1	499.8	200	1	802	3563	0.1875	3	26.8	19.9	2717	1.69	0	2716	9	2694	0.1875	3	0	2	1	0	606	198	.	2	.	T	403	1	3160	622.3	200
116	5	1b16.edf	RIGHT	5330	1766	228	802	0.2366	FALSE	.	340	10	1	[1]	2	2963	1	467.3	200	1	802	3802	0.2143	3	33.3	56.5	2963	2.85	0	2962	11	2938	0.2143	3	0	2	1	0	462	241	.	2	.	T	270	1	3532	523.4	200
213	25	2b13.edf	RIGHT	7803	1494.33	232	802	0.2323	FALSE	.	256	8	1	[1]	3	2330	1	560.3	200	1	802	3171	0.2143	3	93.3	103.4	2330	6.06	0	2329	8	2289	0.2143	3	0	2	1	0	546	205	.	2	.	T	254	1	2917	618.5	200
11	40	1b1.edf	RIGHT	6194	824.5	230	802	0.268	FALSE	.	191	6	1	[1]	3	1452	1	471.9	200	1	640	2135	0.2	3	16.9	56.3	1452	1.9	0	1451	5	1430	0.2667	4	0	2	1	0	449	128	.	2	.	T	162	2	3494	531	200
116	28	1b16.edf	RIGHT	8280	1857	232	803	0.1408	FALSE	.	257	19	1	[1]	2	5025	1	503.3	200	1	496	5542	0.08	2	26.3	61.3	5025	2.66	0	5024	18	5001	0.12	3	1	1	1	163	239	231	.	2	.	T	307	2	5775	615.7	200
210	8	2a10.edf	RIGHT	8037	1005	242	803	0.1686	FALSE	.	345	10	1	[1]	3	2818	1	474.3	200	1	803	3651	0.15	3	16.3	20.8	2818	1.05	0	2817	9	2802	0.15	3	0	2	1	0	458	322	.	2	.	T	171	1	3481	559.6	200
11	37	1b1.edf	RIGHT	5986	890	231	803	0.2686	FALSE	.	299	6	1	[1]	3	1441	1	430.3	200	1	648	2109	0.1538	2	54.3	14.6	1441	1.96	0	1440	5	1419	0.2308	3	0	1	1	0	349	167	.	2	.	T	155	2	3448	492.3	200
28	38	2a8.edf	RIGHT	6380	1380	228	804	0.1972	FALSE	.	532	10	1	[1]	2	3527	1	725.7	200	1	804	4353	0.1429	2	62.7	33.5	3527	2.86	0	3526	10	3499	0.1429	2	0	1	1	0	272	275	.	2	.	T	272	1	4082	803.7	200
29	30	2a9.edf	RIGHT	6768	1603	232	804	0.2271	FALSE	.	421	13	1	[1]	5	2712	1	569.8	200	1	804	3552	0.1579	3	35.8	93.9	2712	4.25	0	2711	12	2673	0.1579	3	0	2	1	0	383	197	.	2	.	T	173	1	3380	630.8	200
117	39	1b17.edf	RIGHT	5735	1112.67	229	804	0.1632	FALSE	.	243	13	1	[1]	2	3779	1	484.7	200	1	804	4733	0.15	3	11.7	56.3	3779	2.75	0	3778	12	3752	0.15	3	0	2	1	0	561	262	.	2	.	T	378	1	4356	618.1	200
213	38	2b13.edf	RIGHT	5324	1442.33	229	804	0.332	FALSE	.	187	7	1	[1]	3	1815	1	519.7	200	1	804	2651	0.2727	3	88.7	5.2	1815	2.54	0	1814	6	1789	0.2727	3	0	2	1	0	617	294	.	2	.	T	310	1	2341	551.1	200
19	38	1a9.edf	RIGHT	7595	1005.5	228	804	0.139	FALSE	.	371	9	1	[1]	2	2357	1	349.7	200	1	804	3194	0.0833	2	27.7	28.4	2357	1.4	0	2356	8	2324	0.0833	2	0	1	1	0	433	176	.	2	.	T	433	1	2762	418.7	200
24	7	2b4.edf	RIGHT	10816	871.75	237	804	0.2382	FALSE	.	205	13	1	[1]	2	3083	1	754	200	1	569	3711	0.1765	3	77	25.7	3083	3.27	0	3082	13	3044	0.2353	4	0	2	1	0	364	260	.	2	.	T	235	2	4022	859.8	200
113	21	1a13.edf	RIGHT	7296	755.25	235	805	0.3049	FALSE	.	404	7	1	[1]	2	1674	1	488	200	1	670	2389	0.2308	3	41	25.2	1674	2.19	0	1673	6	1650	0.3077	4	0	2	1	0	266	211	.	2	.	T	135	2	3146	562.3	200
112	7	1b12.edf	RIGHT	5330	878.5	228	805	0.3287	FALSE	.	453	7	1	[1]	2	1839	1	481.9	200	1	805	2667	0.2222	2	47.9	40.5	1839	2.61	0	1838	6	1814	0.2222	2	0	1	1	0	352	396	.	2	.	T	352	1	2315	555.4	200
213	16	2b13.edf	RIGHT	8316	1521.5	231	806	0.2804	FALSE	.	431	6	1	[1]	2	1768	1	547.5	200	1	431	2199	0.0909	1	28.5	55	1768	2.44	0	1767	5	1744	0.1818	2	1	0	1	225	0	170	.	2	.	T	375	2	2521	650.4	200
16	31	1b6.edf	RIGHT	4350	1046.25	222	806	0.1332	FALSE	.	97	18	1	[1]	2	4965	1	602.1	200	1	570	5755	0.1111	3	51.1	5.8	4965	1.78	0	4964	17	4943	0.1481	4	1	2	1	99	473	319	.	2	.	T	236	2	6958	562	200
19	20	1b9.edf	RIGHT	5586	1289	229	806	0.1828	FALSE	.	194	9	1	[1]	2	3059	1	603	200	1	806	4102	0.2353	4	39	38.8	3059	2.01	0	3058	9	3024	0.2353	4	0	3	1	0	612	406	.	2	.	T	260	1	3843	660.4	200
29	11	2b9.edf	RIGHT	7392	1436.67	235	807	0.184	FALSE	.	453	8	1	[1]	2	2680	1	479.5	200	1	724	3425	0.1429	2	45.5	22.1	2680	2.21	0	2679	7	2656	0.2143	3	0	1	1	0	271	214	.	2	.	T	83	2	4940	455.4	200
210	18	2a10.edf	RIGHT	12122	1079	245	808	0.1666	FALSE	.	278	17	1	[1]	2	4404	1	586.9	200	1	808	5239	0.0952	2	34.9	30.6	4404	1.57	0	4403	17	4381	0.0952	2	0	1	1	0	530	170	.	2	.	T	530	1	4710	688.3	200
118	35	1b18.edf	RIGHT	5664	1104	224	810	0.1798	FALSE	.	265	10	1	[1]	2	2624	1	547.9	200	1	265	2888	0.0556	1	18.9	52.7	2624	2.48	0	2623	9	2599	0.1667	3	1	1	1	253	219	274	.	2	.	T	219	2	3541	666.4	200
113	25	1a13.edf	RIGHT	8446	686.67	226	810	0.2882	FALSE	.	156	5	1	[1]	2	1309	1	448.2	200	1	810	2174	0.2308	3	12.2	64.5	1309	2.39	0	1308	4	1284	0.2308	3	0	2	1	0	654	204	.	2	.	T	377	1	1797	600.9	200
212	20	2a12.edf	RIGHT	11804	1612.33	242	811	0.2201	FALSE	.	341	5	1	[1]	2	1453	1	388.1	200	1	811	2315	0.2308	3	63.1	22.2	1453	2.89	0	1452	4	1428	0.2308	3	0	2	1	0	470	238	.	2	.	T	200	1	2115	470.4	200
19	2	1a9.edf	RIGHT	6468	1026.67	229	812	0.1808	FALSE	.	233	9	1	[1]	2	2821	1	467.5	200	1	812	3692	0.1765	3	11.5	67.8	2821	2.18	0	2820	8	2788	0.1765	3	0	2	1	0	579	113	.	2	.	T	269	1	3424	569.1	200
216	17	2b16.edf	RIGHT	5324	2677	229	812	0.2404	FALSE	.	338	9	1	[1]	2	2510	1	472.6	200	1	812	3352	0.2308	3	41.6	27.2	2510	2.04	0	2509	8	2487	0.2308	3	0	2	1	0	474	188	.	2	.	T	285	1	3068	542.9	200
12	36	1b2.edf	RIGHT	5964	656.33	232	813	0.0621	FALSE	.	339	15	1	[1]	2	6290	1	505.9	200	1	813	7148	0.0789	3	28.9	36.6	6290	2.09	0	6289	14	6268	0.0789	3	0	2	1	0	474	501	.	2	.	T	278	1	6871	583.7	200
113	6	1b13.edf	RIGHT	4514	710	226	813	0.2673	FALSE	.	218	7	1	[1]	2	1757	1	555	200	1	673	2454	0.1429	2	24	44.6	1757	2.26	0	1756	6	1732	0.2143	3	0	1	1	0	455	291	.	2	.	T	140	2	3696	628.7	200
216	30	2a16.edf	RIGHT	6118	2499	231	814	0.1738	FALSE	.	399	13	1	[1]	3	3920	1	586.7	200	1	814	4771	0.1667	3	33.7	36.8	3920	1.95	0	3919	13	3898	0.1667	3	0	2	1	0	415	247	.	2	.	T	260	1	4512	654.2	200
26	16	2a6.edf	RIGHT	7379	2103.67	229	814	0.2784	FALSE	.	284	4	1	[1]	2	1164	1	327	200	1	814	2017	0.2308	3	4	123.9	1164	4.27	0	1163	4	1128	0.2308	3	0	2	1	0	530	151	.	2	.	T	215	1	1803	410.3	200
214	13	2b14.edf	RIGHT	9486	1026.67	235	814	0.1416	FALSE	.	358	8	1	[1]	2	2186	1	457.5	200	1	814	3065	0.12	3	13.5	70.8	2186	2.33	0	2185	7	2154	0.12	3	0	2	1	0	456	248	.	2	.	T	300	1	2765	589.3	200
113	35	1a13.edf	RIGHT	6930	649.67	232	815	0.221	FALSE	.	258	8	1	[1]	2	2253	1	646.7	200	1	258	2511	0.0667	1	51.7	11.3	2253	1.9	0	2252	8	2231	0.2	3	1	1	1	330	283	238	.	2	.	T	283	2	3477	705.1	200
217	1	2b17.edf	RIGHT	6480	1218	232	815	0.3044	FALSE	.	234	7	1	[1]	2	1900	1	430.5	200	1	462	2382	0.1667	2	50.5	52.8	1900	3.2	0	1899	7	1873	0.3333	4	0	2	1	0	394	309	.	2	.	T	166	2	3260	416.9	200
214	6	2b14.edf	RIGHT	4320	1057	224	815	0.108	FALSE	.	179	10	1	[1]	2	2780	1	495.9	200	1	582	3383	0.0606	2	26.9	12.1	2780	1.42	0	2779	9	2761	0.0909	3	0	1	2	0	403	446	.	2	.	T	233	2	6467	499.4	200
26	39	2a6.edf	RIGHT	12122	1783.33	245	816	0.2615	FALSE	.	325	8	1	[1]	2	2576	1	594.4	200	1	816	3429	0.25	3	42.4	56.7	2576	3.27	0	2575	8	2547	0.25	3	0	2	1	0	491	113	.	2	.	T	311	1	3119	721.5	200
119	21	1b19.edf	RIGHT	11856	1212	237	816	0.2459	FALSE	.	254	10	1	[1]	2	2418	1	551	200	1	816	3268	0.2	3	60	54.5	2418	3.31	0	2417	9	2391	0.2	3	0	2	1	0	562	252	.	2	.	T	299	1	2970	660.3	200
111	9	1a11.edf	RIGHT	6860	820.75	224	817	0.1893	FALSE	.	225	15	1	[1]	2	4081	1	604	200	1	817	4975	0.2105	4	15	53.3	4081	1.78	0	4080	15	4048	0.2105	4	0	3	1	0	592	345	.	2	.	T	221	1	4755	745.2	200
111	28	1b11.edf	RIGHT	11856	863.5	237	818	0.2016	FALSE	.	195	9	1	[1]	3	2440	1	577.9	200	1	370	2829	0.1176	2	86.9	3.3	2440	2.34	0	2439	8	2408	0.2353	4	1	2	1	306	440	472	.	2	.	T	265	2	3574	538.6	200
117	31	1b17.edf	RIGHT	5616	1025.5	228	818	0.2425	FALSE	.	292	7	1	[1]	2	2358	1	605.4	200	1	818	3372	0.2	2	53.4	69.1	2358	4.13	0	2357	6	2326	0.2	2	0	1	1	0	526	706	.	2	.	T	526	1	2847	683.7	200
19	11	1b9.edf	RIGHT	6090	965	229	818	0.1579	FALSE	.	371	8	1	[1]	2	2894	1	515.5	200	1	818	3770	0.1579	3	30.5	24.6	2894	1.43	0	2893	7	2862	0.1579	3	0	2	1	0	447	539	.	2	.	T	182	1	3589	595.6	200
14	40	1a4.edf	RIGHT	6860	768.67	224	819	0.0998	FALSE	.	246	16	1	[1]	2	4805	1	635	200	1	548	5378	0.0645	2	46	37.8	4805	2.26	0	4804	15	4782	0.0968	3	0	1	1	0	302	202	.	2	.	T	271	2	9170	623.6	200
26	24	2b6.edf	RIGHT	5324	1559	229	819	0.2833	FALSE	.	144	7	1	[1]	2	1721	1	444	200	1	394	2141	0.1333	2	13	33.9	1721	1.28	0	1720	6	1703	0.2667	4	1	1	2	135	250	453	.	2	.	T	178	3	3411	459.3	200
28	30	2b8.edf	RIGHT	8415	1720.67	239	820	0.1604	FALSE	.	306	11	1	[1]	2	3399	1	570.5	200	1	820	4259	0.1667	3	4.5	35.8	3399	1.16	0	3398	11	3381	0.1667	3	0	2	1	0	514	298	.	2	.	T	233	1	4027	688.5	200
211	6	2a11.edf	RIGHT	6860	859.75	234	820	0.0873	FALSE	.	200	27	1	[1]	2	7966	1	635.1	200	1	738	8748	0.0811	3	36.1	4.4	7966	1.34	0	7965	26	7945	0.1081	4	0	2	1	0	538	276	.	2	.	T	82	2	10865	688.5	200
118	39	1a18.edf	RIGHT	8556	1112	235	821	0.2685	FALSE	.	420	10	1	[1]	2	2688	1	619.4	200	1	821	3550	0.2143	3	30.4	56	2688	2.64	0	2687	9	2663	0.2143	3	0	2	1	0	401	188	.	2	.	T	241	1	3310	727.5	200
112	5	1b12.edf	RIGHT	5664	993.33	224	821	0.1767	FALSE	.	321	8	1	[1]	2	1866	1	557.9	200	1	821	2739	0.1579	3	28.9	35.3	1866	2.03	0	1865	8	1842	0.1579	3	0	2	1	0	500	220	.	2	.	T	289	1	2450	684.6	200
113	32	1a13.edf	RIGHT	6776	693.75	228	821	0.2439	FALSE	.	193	7	1	[1]	2	1755	1	674.9	200	1	706	2500	0.1875	3	43.9	88.1	1755	4.1	0	1754	6	1724	0.25	4	0	2	2	0	513	468	.	2	.	T	115	2	3813	700.7	200
21	26	2b1.edf	RIGHT	7049	1003	235	821	0.2987	FALSE	.	255	6	1	[1]	2	1729	1	390.9	200	1	623	2395	0.2143	3	12.9	31	1729	1.31	0	1728	5	1710	0.2857	4	1	2	1	183	368	187	.	2	.	T	198	2	3290	393.6	200
23	29	2b3.edf	RIGHT	6440	816.33	235	822	0.1095	FALSE	.	260	14	1	[1]	4	5365	1	573.8	200	1	822	6225	0.1111	3	17.8	86.7	5365	3.22	0	5364	13	5332	0.1111	3	0	2	1	0	562	274	.	2	.	T	371	1	5854	677.3	200
26	34	2b6.edf	RIGHT	6440	1590	235	822	0.2489	FALSE	.	198	9	1	[1]	3	2261	1	574.4	200	1	822	3129	0.2143	3	18.4	54.7	2261	2.4	0	2260	8	2234	0.2143	3	0	2	1	0	624	354	.	2	.	T	365	1	2765	692.6	200
29	11	2a9.edf	RIGHT	9259	1874.25	231	822	0.1498	FALSE	.	194	16	1	[1]	3	3975	1	470.7	200	1	822	4848	0.1667	4	36.7	23.4	3975	1.99	0	3974	15	3950	0.1667	4	0	3	1	0	628	288	.	2	.	T	220	1	4629	548	200
28	6	2a8.edf	RIGHT	9381	1920	237	823	0.0841	FALSE	.	223	26	1	[1]	2	9909	1	677.3	200	1	823	10765	0.1034	3	71.3	4	9909	2.06	0	9908	26	9887	0.1034	3	0	2	1	0	600	316	.	2	.	T	400	1	10366	748.8	200
119	20	1b19.edf	RIGHT	7100	1357.5	237	823	0.1654	FALSE	.	148	5	1	[1]	2	1464	1	497.5	200	1	823	2336	0.2	4	33.5	38.4	1464	2	0	1463	4	1443	0.2	4	0	3	1	0	675	229	.	2	.	T	141	1	2196	536.3	200
17	9	1b7.edf	RIGHT	11856	970	237	824	0.1673	FALSE	.	433	12	1	[1]	2	3483	1	524	200	1	824	4348	0.1579	3	33	15.1	3483	1.45	0	3482	13	3462	0.1579	3	0	2	1	0	391	282	.	2	.	T	234	1	4115	600.2	200
14	33	1a4.edf	RIGHT	4788	819.67	226	824	0.2204	FALSE	.	237	14	1	[1]	2	3418	1	631.9	200	1	824	4286	0.1667	3	78.9	9.1	3418	2.69	0	3417	14	3390	0.1667	3	0	2	1	0	587	230	.	2	.	T	289	1	3997	680.8	200
217	12	2b17.edf	RIGHT	10816	1020.33	237	824	0.1692	FALSE	.	405	15	1	[1]	3	3970	1	714.6	200	1	824	4902	0.15	3	37.6	67.5	3970	3.15	0	3969	14	3944	0.15	3	0	2	1	0	419	271	.	2	.	T	185	1	4718	845.1	200
217	22	2a17.edf	RIGHT	11804	1194	242	825	0.2959	FALSE	.	211	4	1	[1]	2	1359	1	337	200	1	825	2236	0.4	4	12	55.1	1359	2.03	0	1358	4	1337	0.4	4	0	3	1	0	614	191	.	2	.	T	194	1	2043	461.4	200
217	30	2b17.edf	RIGHT	7436	906	234	826	0.1752	FALSE	.	388	16	1	[1]	2	3606	1	500.9	200	1	826	4500	0.1739	4	33.9	41.6	3606	2.37	0	3605	15	3582	0.1739	4	0	3	1	0	438	169	.	2	.	T	165	1	4336	492.3	200
210	17	2a10.edf	RIGHT	7128	835.25	235	827	0.1897	FALSE	.	243	11	1	[1]	3	2353	1	408.6	200	1	827	3240	0.1905	4	52.6	5.4	2353	1.48	0	2352	11	2333	0.1905	4	0	3	1	0	584	205	.	2	.	T	244	1	2997	418.2	200
21	37	2b1.edf	RIGHT	8056	925.67	235	827	0.2849	FALSE	.	282	5	1	[1]	2	1258	1	460.1	200	1	827	2128	0.2143	3	2.1	77.5	1258	2.54	0	1257	4	1233	0.2143	3	0	2	1	0	545	229	.	2	.	T	287	1	1842	584.9	200
115	25	1a15.edf	RIGHT	6724	1284.2	231	827	0.3695	FALSE	.	135	7	1	[1]	3	1522	1	611.2	200	1	827	2436	0.3846	5	11.2	106	1522	3.65	0	1521	6	1495	0.3846	5	0	4	1	0	692	208	.	2	.	T	191	1	2245	632	200
116	14	1a16.edf	RIGHT	8112	2180	235	827	0.2031	FALSE	.	256	6	1	[1]	2	1458	1	369.5	200	1	652	2135	0.1	2	49.5	19.2	1458	2.21	0	1457	5	1433	0.15	3	0	1	1	0	396	229	.	2	.	T	175	2	4835	439.4	200
24	33	2a4.edf	RIGHT	8823	1225	235	828	0.242	FALSE	.	290	9	1	[1]	2	2189	1	637.8	200	1	525	2747	0.1176	2	49.8	52.1	2189	3.35	0	2188	8	2161	0.2353	4	0	2	2	0	329	510	.	2	.	T	94	2	3362	746.2	200
210	27	2b10.edf	RIGHT	7632	942.67	235	828	0.1427	FALSE	.	260	12	1	[1]	3	3751	1	576	200	1	828	4622	0.1429	3	56	2.9	3751	1.55	0	3750	13	3731	0.1429	3	0	2	1	0	568	233	.	2	.	T	306	1	4317	559.1	200
25	6	2b5.edf	RIGHT	7436	963	234	828	0.1359	FALSE	.	223	11	1	[1]	2	2887	1	514.1	200	1	551	3462	0.069	2	47.1	31.3	2887	0.91	0	2886	10	2766	0.1034	3	0	1	2	0	328	300	.	2	.	T	277	2	7360	541.5	200
25	21	2b5.edf	RIGHT	7049	955.5	235	828	0.2155	FALSE	.	300	5	1	[1]	2	1259	1	438.8	200	1	300	1558	0.0588	1	60.8	3.9	1259	2.18	0	1258	4	1236	0.2353	4	1	2	1	174	312	103	.	2	.	T	169	2	3760	506	200
14	12	1a4.edf	RIGHT	6806	862.33	231	829	0.2281	FALSE	.	419	9	1	[1]	2	2256	1	543.4	200	1	829	3140	0.1765	3	45.4	14.8	2256	1.68	0	2255	8	2236	0.1765	3	0	2	1	0	410	304	.	2	.	T	110	1	3030	558.2	200
112	16	1a12.edf	RIGHT	6806	766	231	829	0.3083	FALSE	.	377	8	1	[1]	3	1922	1	538.5	200	1	829	2789	0.2308	3	40.5	39.7	1922	2.54	0	1921	7	1898	0.2308	3	0	2	1	0	452	240	.	2	.	T	207	1	2582	625.7	200
114	36	1b14.edf	RIGHT	5508	1040.75	221	829	0.0724	FALSE	.	187	14	1	[1]	2	3725	1	504.2	200	1	187	3912	0.0208	1	38.2	75	3725	3.18	0	3724	15	3685	0.0833	4	1	1	2	148	210	369	.	2	.	T	210	3	11482	601.3	200
28	28	2a8.edf	RIGHT	6118	1705.67	231	830	0.2232	FALSE	.	292	9	1	[1]	2	2694	1	559.7	200	1	292	2985	0.0714	1	6.7	70.9	2694	2.12	0	2693	8	2671	0.2143	3	1	1	1	164	173	268	.	2	.	T	173	2	3569	660.4	200
215	31	2a15.edf	RIGHT	7392	911	229	830	0.3039	FALSE	.	106	5	1	[1]	2	1075	1	339.9	200	1	497	1716	0.2143	3	16.9	61	1075	2.39	0	1074	4	1049	0.3571	5	0	3	1	0	499	276	.	2	.	T	108	2	3627	418.7	200
23	28	2b3.edf	RIGHT	5808	930	231	830	0.2002	FALSE	.	174	12	1	[1]	2	3553	1	538	200	1	830	4425	0.1765	3	4	38.9	3553	1.49	0	3552	11	3532	0.1765	3	0	2	1	0	656	529	.	2	.	T	390	1	4035	654.4	200
15	40	1b5.edf	RIGHT	4350	922.2	222	831	0.1357	FALSE	.	240	11	1	[1]	2	3021	1	560.4	200	1	739	3908	0.1379	4	9.4	46.6	3021	1.73	0	3020	11	3000	0.1724	5	1	3	1	293	499	330	.	2	.	T	92	2	6533	618.6	200
218	32	2a18.edf	RIGHT	5217	1833.67	229	831	0.105	FALSE	.	200	20	1	[1]	2	5482	1	558.7	200	1	831	6347	0.1034	3	5.7	39.6	5482	1.24	0	5481	19	5464	0.1034	3	0	2	1	0	631	108	.	2	.	T	343	1	6005	642.9	200
214	33	2b14.edf	RIGHT	8037	1068.33	242	831	0.1682	FALSE	.	462	10	1	[1]	2	2783	1	435.1	200	1	665	3482	0.1	2	23.1	38.5	2783	1.49	0	2782	9	2752	0.15	3	1	1	1	193	203	183	.	2	.	T	166	2	4671	466.3	200
26	5	2b6.edf	RIGHT	7600	1229.75	237	831	0.2698	FALSE	.	218	8	1	[1]	2	6223	1	531	200	1	678	6944	0.2308	3	42	16.6	6223	1.64	0	6222	7	6201	0.3077	4	0	2	1	0	460	217	.	2	.	T	153	2	7381	629.1	200
214	15	2b14.edf	RIGHT	8428	1100.33	234	832	0.1803	FALSE	.	289	7	1	[1]	2	2083	1	522.4	200	1	832	2970	0.1579	3	42.4	15.1	2083	1.88	0	2082	6	2058	0.1579	3	0	2	1	0	543	174	.	2	.	T	353	1	2617	589.3	200
17	24	1a7.edf	RIGHT	6501	1175	226	833	0.2151	FALSE	.	396	8	1	[1]	3	1486	1	381.8	200	1	833	2362	0.1579	3	58.8	14.4	1486	1.67	0	1485	7	1452	0.1579	3	0	2	1	0	437	262	.	2	.	T	211	1	2152	471.7	200
27	34	2a7.edf	RIGHT	7400	1045	232	833	0.1793	FALSE	.	318	8	1	[1]	2	2281	1	577.4	200	1	833	3154	0.1765	3	43.4	28.8	2281	2.4	0	2280	7	2247	0.1765	3	0	2	1	0	515	468	.	2	.	T	224	1	2931	691.6	200
112	39	1a12.edf	RIGHT	7595	791.5	228	833	0.2905	FALSE	.	214	6	1	[1]	2	1946	1	390.5	200	1	833	2847	0.2857	4	68.5	5.3	1946	2.46	0	1945	5	1922	0.2857	4	0	3	1	0	619	195	.	2	.	T	188	1	2659	453	200
112	8	1a12.edf	RIGHT	6501	976.67	226	834	0.2573	FALSE	.	321	7	1	[1]	3	1958	1	336.8	200	1	834	2836	0.2143	3	13.8	37.5	1958	2.02	0	1957	7	1933	0.2143	3	0	2	1	0	513	143	.	2	.	T	359	1	2477	439.1	200
19	6	1b9.edf	RIGHT	5616	906	228	834	0.1837	FALSE	.	341	10	1	[1]	2	3567	1	586.5	200	1	341	3907	0.0667	1	34.5	21.5	3567	1.54	0	3566	9	3535	0.2	3	1	1	1	214	154	214	.	2	.	T	154	2	4953	689.4	200
215	20	2b15.edf	RIGHT	10122	907.5	229	834	0.2375	FALSE	.	255	7	1	[1]	2	1546	1	554.2	200	1	416	1989	0.1111	2	63.2	51.3	1546	2.91	0	1545	6	1521	0.2222	4	0	2	2	0	387	531	.	2	.	T	226	2	4047	690	200
18	7	1a8.edf	RIGHT	5453	1127	228	834	0.108	FALSE	.	412	20	1	[1]	2	5348	1	639.8	200	1	834	6216	0.0857	3	29.8	19.6	5348	1.6	0	5347	20	5327	0.0857	3	0	2	1	0	422	249	.	2	.	T	150	1	6067	714.8	200
218	27	2a18.edf	RIGHT	8466	1856	240	835	0.1324	FALSE	.	187	18	1	[1]	2	5253	1	398.2	200	1	835	6127	0.125	3	0.2	32.8	5253	1.04	0	5252	17	5237	0.125	3	0	2	1	0	648	212	.	2	.	T	357	1	5771	520.3	200
218	36	2b18.edf	RIGHT	7560	1771.33	239	836	0.091	FALSE	.	314	11	1	[1]	2	3484	1	444.1	200	1	836	4359	0.1	3	32.1	3.3	3484	1	0	3483	11	3469	0.1	3	0	2	1	0	522	536	.	2	.	T	154	1	4206	543	200
220	40	2a20.edf	RIGHT	5895	1312.5	234	836	0.1784	FALSE	.	286	8	1	[1]	2	1925	1	545.6	200	1	286	2210	0.0455	1	21.6	68	1925	3.03	0	1924	8	1899	0.1818	4	1	2	1	210	309	222	.	2	.	T	154	2	3240	556.2	200
220	23	2a20.edf	RIGHT	10608	1324.5	235	837	0.2919	FALSE	.	288	4	1	[1]	2	1127	1	366.5	200	1	542	1693	0.1333	2	43.5	29.7	1127	2.52	0	1126	5	1103	0.2667	4	0	2	1	0	354	261	.	2	.	T	100	2	3856	366.3	200
27	17	2b7.edf	RIGHT	7392	907.33	235	837	0.1459	FALSE	.	263	10	1	[1]	2	2818	1	478.9	200	1	837	3696	0.1429	3	44.9	25.6	2818	2.31	0	2817	9	2794	0.1429	3	0	2	1	0	574	340	.	2	.	T	265	1	3432	530.9	200
212	18	2a12.edf	RIGHT	6860	1429.6	234	837	0.1855	FALSE	.	188	10	1	[1]	2	3365	1	650.2	200	1	366	3754	0.1176	2	51.2	6.9	3365	1.63	0	3364	10	3345	0.2941	5	1	2	1	319	264	502	.	2	.	T	250	3	5533	625.1	200
110	37	1b10.edf	RIGHT	7238	1234.75	237	838	0.2639	FALSE	.	141	11	1	[1]	2	2550	1	569.5	200	1	838	3435	0.25	4	38.5	7.3	2550	1.59	0	2549	12	2528	0.25	4	0	3	1	0	697	161	.	2	.	T	216	1	3220	655.9	200
118	7	1b18.edf	RIGHT	5586	1293.67	229	838	0.1748	FALSE	.	281	10	1	[1]	5	2684	1	565.2	200	1	838	3566	0.1579	3	1.2	29	2684	1.16	0	2683	9	2662	0.1579	3	0	2	1	0	557	392	.	2	.	T	360	1	3207	671.4	200
110	29	1a10.edf	RIGHT	6390	1080	234	839	0.2112	FALSE	.	219	10	1	[1]	2	2566	1	381.2	200	1	839	3480	0.2105	4	23.2	19.2	2566	1.4	0	2565	9	2547	0.2105	4	0	3	1	0	620	170	.	2	.	T	172	1	3309	476.1	200
14	9	1b4.edf	RIGHT	6106	755.67	232	841	0.1475	FALSE	.	312	12	1	[1]	2	3683	1	541.4	200	1	841	4565	0.1304	3	22.4	58.7	3683	2.34	0	3682	11	3659	0.1304	3	0	2	1	0	529	179	.	2	.	T	252	1	4313	579.9	200
29	40	2a9.edf	RIGHT	9660	1476.33	231	842	0.3	FALSE	.	489	8	1	[1]	2	2090	1	527.3	200	1	842	2984	0.25	3	18.3	61.8	2090	2.94	0	2089	7	2062	0.25	3	0	2	1	0	353	188	.	2	.	T	176	1	2809	639.9	200
113	19	1a13.edf	RIGHT	11050	736.67	237	842	0.2809	FALSE	.	246	9	1	[1]	2	2510	1	587.6	200	1	842	3396	0.25	3	34.6	80.1	2510	3.63	0	2509	8	2477	0.25	3	0	2	1	0	596	265	.	2	.	T	443	1	2953	714.6	200
112	23	1b12.edf	RIGHT	6237	923.25	226	842	0.4021	FALSE	.	155	7	1	[1]	2	1567	1	524.9	200	1	842	2476	0.3636	4	5.9	67.9	1567	2.24	0	1566	7	1543	0.3636	4	0	3	1	0	687	268	.	2	.	T	197	1	2279	655.4	200
213	39	2b13.edf	RIGHT	6480	1375.33	229	842	0.2501	FALSE	.	224	7	1	[1]	2	1871	1	463.4	200	1	541	2431	0.1429	2	32.4	90.5	1871	3	0	1870	6	1847	0.2143	3	0	1	2	0	317	632	.	2	.	T	301	2	2871	477.2	200
12	26	1a2.edf	RIGHT	6721	712.33	234	842	0.1404	FALSE	.	389	12	1	[1]	2	4103	1	542	200	1	842	4991	0.1579	3	33	16.7	4103	1.98	0	4102	12	4000	0.1579	3	0	2	1	0	453	370	.	2	.	T	137	1	4855	630.1	200
29	9	2b9.edf	RIGHT	7560	1379.33	239	843	0.1607	FALSE	.	398	7	1	[1]	2	2116	1	435	200	1	644	2779	0.1	2	23	51.2	2116	2.19	0	2115	6	2094	0.15	3	0	1	2	0	246	492	.	2	.	T	199	2	5500	549.1	200
12	11	1a2.edf	RIGHT	5661	858.33	226	843	0.1189	FALSE	.	311	22	1	[1]	2	7070	1	675.6	200	1	843	7961	0.1154	3	9.6	63	7070	2.3	0	7069	24	7047	0.1154	3	0	2	1	0	532	316	.	2	.	T	281	1	7681	780.9	200
29	2	2b9.edf	RIGHT	5280	1516.67	229	843	0.1561	FALSE	.	311	16	1	[1]	2	4475	1	686.7	200	1	843	5350	0.1364	3	55.7	56.9	4475	3.56	0	4474	15	4444	0.1364	3	0	2	1	0	532	154	.	2	.	T	418	1	4933	736.9	200
219	40	2a19.edf	RIGHT	9296	1912	243	843	0.3231	FALSE	.	266	9	1	[1]	2	2065	1	416.5	200	1	630	2740	0.2143	3	29.5	170.6	2065	6.1	0	2064	8	2026	0.2857	4	0	2	1	0	364	170	.	2	.	T	213	2	3214	422	200
13	4	1a3.edf	RIGHT	8208	1240	228	844	0.2535	FALSE	.	384	11	1	[1]	2	2883	1	361.1	200	1	844	3783	0.2353	4	36.1	65	2883	2.84	0	2882	10	2858	0.2353	4	0	3	1	0	460	201	.	2	.	T	101	1	3682	477	200
29	18	2b9.edf	RIGHT	8056	1506.33	235	844	0.2747	FALSE	.	226	5	1	[1]	2	1637	1	463.7	200	1	844	2521	0.25	3	5.7	62	1637	1.86	0	1636	4	1615	0.25	3	0	2	1	0	618	305	.	2	.	T	377	1	2145	566.6	200
18	8	1a8.edf	RIGHT	8208	1189.33	228	844	0.2234	FALSE	.	197	8	1	[1]	2	2427	1	334.3	200	1	844	3415	0.1765	3	9.3	41.7	2427	1.29	0	2426	9	2394	0.1765	3	0	2	1	0	647	185	.	2	.	T	386	1	3030	482.4	200
15	21	1b5.edf	RIGHT	7139	1069.67	243	846	0.144	FALSE	.	330	11	1	[1]	2	3208	1	488.6	200	1	651	3885	0.08	2	54.6	16.5	3208	2.66	0	3207	11	3182	0.12	3	0	1	1	0	321	207	.	2	.	T	195	2	7094	506.6	200
14	4	1a4.edf	RIGHT	9198	852.33	231	846	0.0967	FALSE	.	171	26	1	[1]	2	6808	1	593.5	200	1	846	7704	0.0769	3	5.5	123.8	6808	3.99	0	6807	25	6769	0.0769	3	0	2	1	0	675	311	.	2	.	T	345	1	7359	747.8	200
118	6	1b18.edf	RIGHT	5735	1093.67	229	847	0.1896	FALSE	.	265	10	1	[1]	3	2892	1	506.9	200	1	630	3547	0.1	2	33.9	29.4	2892	2.03	0	2891	10	2869	0.15	3	0	1	2	0	365	397	.	2	.	T	217	2	3737	517.9	200
26	23	2b6.edf	RIGHT	5808	1482.33	231	847	0.2046	FALSE	.	348	9	1	[1]	2	2691	1	559.5	200	1	847	3571	0.1875	3	25.5	51.6	2691	2.22	0	2690	8	2667	0.1875	3	0	2	1	0	499	222	.	2	.	T	213	1	3359	654	200
117	2	1b17.edf	RIGHT	9840	1547.5	230	847	0.167	FALSE	.	247	10	1	[1]	2	2703	1	573.6	200	1	611	3368	0.1304	3	120.6	14.5	2703	0.62	0	2702	10	2581	0.1739	4	0	2	2	0	364	668	.	2	.	T	236	2	4520	551.8	200
118	33	1b18.edf	RIGHT	4268	879.33	228	849	0.1519	FALSE	.	307	11	1	[1]	2	3067	1	483.4	200	1	849	3958	0.1364	3	14.4	77.3	3067	2.72	0	3066	10	3042	0.1364	3	0	2	1	0	542	325	.	2	.	T	204	1	3755	491.8	200
214	3	2b14.edf	RIGHT	6480	1108.5	232	850	0.2789	FALSE	.	420	6	1	[1]	3	1545	1	434.8	200	1	850	2418	0.1667	2	54.8	15.9	1545	2.27	0	1544	5	1521	0.1667	2	0	1	1	0	430	212	.	2	.	T	430	1	1988	500.4	200
211	25	2a11.edf	RIGHT	9660	863.67	231	851	0.2258	FALSE	.	241	10	1	[1]	2	2735	1	537.8	200	1	851	3644	0.1875	3	28.8	29.4	2735	1.87	0	2734	9	2712	0.1875	3	0	2	1	0	610	208	.	2	.	T	399	1	3246	671.9	200
11	4	1b1.edf	RIGHT	9353	752.5	231	851	0.2451	FALSE	.	168	11	1	[1]	3	2452	1	679.3	200	1	851	3355	0.2353	4	4.3	67	2452	1.7	0	2451	10	2429	0.2353	4	0	3	1	0	683	339	.	2	.	T	177	1	3179	843.7	200
24	20	2a4.edf	RIGHT	10441	1140	235	854	0.1744	FALSE	.	335	9	1	[1]	2	2263	1	407.6	200	1	335	2597	0.0435	1	16.6	44.1	2263	1.87	0	2262	9	2241	0.1304	3	1	1	1	255	345	173	.	2	.	T	345	2	3336	502.1	200
18	25	1a8.edf	RIGHT	5550	938	237	854	0.1855	FALSE	.	150	12	1	[1]	2	2960	1	606	200	1	854	3886	0.2381	5	51	5.3	2960	1.8	0	2959	11	2939	0.2381	5	0	4	1	0	704	254	.	2	.	T	144	1	3743	586.6	200
29	29	2a9.edf	RIGHT	6118	1560.67	231	855	0.1924	FALSE	.	211	15	1	[1]	3	3987	1	558.6	200	1	855	4883	0.1579	3	5.6	171.6	3987	5.26	0	3986	14	3938	0.1579	3	0	2	1	0	644	220	.	2	.	T	379	1	4505	663.1	200
11	35	1b1.edf	RIGHT	5616	761.75	228	855	0.3222	FALSE	.	141	8	1	[1]	2	2051	1	563.2	200	1	673	2766	0.2308	3	11.2	42.3	2051	1.54	0	2050	7	2033	0.3077	4	1	2	1	150	532	340	.	2	.	T	182	2	3158	662.9	200
29	22	2b9.edf	RIGHT	5355	1435	232	856	0.2068	FALSE	.	464	8	1	[1]	2	2579	1	557.3	200	1	856	3466	0.1875	3	35.3	61.3	2579	2.71	0	2578	8	2555	0.1875	3	0	2	1	0	392	318	.	2	.	T	169	1	3298	614.1	200
216	40	2b16.edf	RIGHT	8316	2254.33	231	856	0.2615	FALSE	.	346	10	1	[1]	2	2256	1	543.4	200	1	856	3153	0.2	3	24.4	48.4	2256	1.99	0	2255	10	2234	0.2	3	0	2	1	0	510	320	.	2	.	T	339	1	2815	658.1	200
15	14	1a5.edf	RIGHT	6930	1056.5	232	856	0.2183	FALSE	.	219	10	1	[1]	3	2768	1	617.9	200	1	336	3126	0.1176	2	22.9	9.9	2768	1.28	0	2767	9	2749	0.2353	4	1	2	1	305	348	314	.	2	.	T	231	2	3815	728.2	200
13	26	1b3.edf	RIGHT	7100	1274.67	237	856	0.1522	FALSE	.	555	10	1	[1]	2	2890	1	522	200	1	856	3789	0.1429	3	58	13.9	2890	2.46	0	2889	9	2865	0.1429	3	0	2	1	0	301	306	.	2	.	T	153	1	3636	605.4	200
26	28	2b6.edf	RIGHT	6480	1257.5	232	857	0.2538	FALSE	.	600	6	1	[1]	2	1653	1	441.6	200	1	857	2533	0.1429	2	61.6	17.3	1653	2.85	0	1652	6	1624	0.1429	2	0	1	1	0	257	292	.	2	.	T	257	1	2277	510.8	200
14	28	1b4.edf	RIGHT	5964	762	232	857	0.148	FALSE	.	223	11	1	[1]	2	3433	1	497.5	200	1	511	4053	0.0833	2	20.5	48.5	3433	2.28	0	3432	10	3402	0.1667	4	2	2	0	675	491	0	.	2	.	T	203	2	4712	571.2	200
21	10	2b1.edf	RIGHT	13860	807.5	245	857	0.2787	FALSE	.	316	6	1	[1]	2	1356	1	497.5	200	1	857	2270	0.2857	4	45.5	51.4	1356	2.82	0	1355	5	1330	0.2857	4	0	3	1	0	541	283	.	2	.	T	81	1	2190	664.2	200
216	22	2b16.edf	RIGHT	6566	2575.67	231	857	0.1181	FALSE	.	221	14	1	[1]	2	3766	1	510.5	200	1	652	4440	0.0769	2	44.5	3	3766	1.23	0	3765	13	3748	0.1154	3	0	1	2	0	431	520	.	2	.	T	205	2	6996	503.9	200
212	34	2a12.edf	RIGHT	9259	1475.33	231	858	0.2381	FALSE	.	160	5	1	[1]	2	1977	1	435.9	200	1	858	2885	0.25	3	1.9	61.1	1977	1.99	0	1976	4	1955	0.25	3	0	2	1	0	698	217	.	2	.	T	265	1	2620	571.9	200
213	35	2a13.edf	RIGHT	5376	1510	237	859	0.1309	FALSE	.	214	11	1	[1]	2	3652	1	607.6	200	1	859	4647	0.1304	3	52.6	63.3	3652	3.41	0	3651	10	3619	0.1304	3	0	2	1	0	645	274	.	2	.	T	352	1	4295	645.8	200
29	1	2b9.edf	RIGHT	7803	1711.25	232	859	0.1687	FALSE	.	192	11	.	[1]	3	3198	1	520.2	200	1	859	4104	0.1818	4	53.2	0.8	3198	1.83	0	3197	10	3176	0.1818	4	0	3	1	0	667	320	.	2	.	T	224	1	3881	602.8	200
29	28	2b9.edf	RIGHT	7440	1325	229	860	0.1692	FALSE	.	244	11	1	[1]	2	3629	1	646.5	200	1	860	4531	0.1765	3	5.5	64	3629	2.12	0	3628	10	3606	0.1765	3	0	2	1	0	616	261	.	2	.	T	282	1	4250	748.1	200
117	22	1a17.edf	RIGHT	6860	1543.67	224	861	0.1787	FALSE	.	318	11	1	[1]	2	3167	1	618.1	200	1	691	3947	0.1	2	29.1	77.6	3167	3.65	0	3166	10	3132	0.15	3	1	1	1	154	373	185	.	2	.	T	170	2	5732	628.7	200
112	31	1b12.edf	RIGHT	8280	1033.33	232	861	0.3086	FALSE	.	280	6	1	[1]	2	1735	1	515.6	200	1	641	2399	0.1818	2	38.6	45.1	1735	2.9	0	1734	6	1710	0.2727	3	0	1	1	0	361	183	.	2	.	T	220	2	3308	495.7	200
11	16	1b1.edf	RIGHT	6237	755.25	226	861	0.2804	FALSE	.	246	7	1	[1]	2	1803	1	542	200	1	736	2577	0.2143	3	23	41.3	1803	1.93	0	1802	6	1782	0.2857	4	0	2	1	0	490	214	.	2	.	T	125	2	3577	596.8	200
26	11	2a6.edf	RIGHT	7440	1568	229	862	0.2344	FALSE	.	184	8	1	[1]	3	2427	1	550	200	1	573	3225	0.1875	3	8	47.9	2427	1.8	0	2426	9	2405	0.25	4	0	2	1	0	389	191	.	2	.	T	289	2	4930	579.9	200
216	18	2b16.edf	RIGHT	4320	2609.5	224	862	0.1496	FALSE	.	398	11	1	[1]	2	3174	1	507.2	200	1	862	4056	0.087	2	38.2	3.1	3174	1.37	0	3173	10	3154	0.087	2	0	1	1	0	464	182	.	2	.	T	464	1	3593	557.2	200
212	28	2a12.edf	RIGHT	10788	1429.33	237	862	0.2538	FALSE	.	174	4	1	[1]	2	1291	1	333.9	200	1	862	2208	0.2308	3	0.9	93.1	1291	2.37	0	1290	3	1154	0.2308	3	0	2	1	0	688	236	.	2	.	T	390	1	1818	502	200
113	14	1a13.edf	RIGHT	6721	759.75	234	863	0.2649	FALSE	.	175	8	1	[1]	2	2047	1	559.9	200	1	485	2555	0.1333	2	50.9	28.3	2047	2.38	0	2046	7	2024	0.2667	4	0	2	1	0	428	176	.	2	.	T	118	2	3805	631	200
213	27	2a13.edf	RIGHT	12702	1363.5	237	864	0.2042	FALSE	.	533	12	1	[1]	3	3564	1	656.6	200	1	864	4457	0.125	2	71.6	79.6	3564	5.25	0	3563	11	3524	0.125	2	0	1	1	0	331	197	.	2	.	T	331	1	4126	749.1	200
23	21	2a3.edf	RIGHT	6118	806.75	231	864	0.2678	FALSE	.	97	10	1	[1]	2	2586	1	553.5	200	1	523	3253	0.2	3	0.5	59.7	2586	1.57	0	2585	9	2566	0.2667	4	1	2	1	220	426	135	.	2	.	T	341	2	3867	556.6	200
24	35	2a4.edf	RIGHT	10117	1101.75	245	864	0.1743	FALSE	.	146	13	1	[1]	2	3565	1	550.1	200	1	720	4326	0.1304	3	37.1	10.1	3565	1.6	0	3564	13	3545	0.1739	4	0	2	2	0	574	344	.	2	.	T	144	2	4861	586.3	200
11	6	1b1.edf	RIGHT	7200	721	235	864	0.1921	FALSE	.	157	8	1	[1]	3	2644	1	593.7	200	1	864	3603	0.2353	4	51.7	17	2644	2.01	0	2643	7	2622	0.2353	4	0	3	1	0	707	231	.	2	.	T	391	1	3213	647.1	200
14	8	1b4.edf	RIGHT	5217	928.33	229	865	0.2071	FALSE	.	277	6	1	[1]	2	1934	1	454	200	1	865	2844	0.1765	3	21	51.1	1934	1.93	0	1933	5	1910	0.1765	3	0	2	1	0	588	181	.	2	.	T	419	1	2425	560.9	200
119	2	1a19.edf	RIGHT	7802	1302	237	866	0.3892	FALSE	.	326	8	1	[1]	2	1825	1	475.4	200	1	866	2748	0.3333	4	75.4	17.5	1825	2.79	0	1824	7	1800	0.3333	4	0	3	1	0	540	158	.	2	.	T	172	1	2577	465.3	200
13	38	1b3.edf	RIGHT	4288	982.33	223	866	0.262	FALSE	.	329	8	1	[1]	2	2457	1	671.8	200	1	866	3367	0.2308	3	10.8	66.8	2457	2.63	0	2456	8	2433	0.2308	3	0	2	1	0	537	317	.	2	.	T	216	1	3151	768.9	200
219	18	2b19.edf	RIGHT	5324	1616.5	229	866	0.1781	FALSE	.	286	15	1	[1]	2	3344	1	463.3	200	1	495	3861	0.0741	2	32.3	26.9	3344	2.12	0	3343	14	3320	0.1481	4	0	2	2	0	338	277	.	2	.	T	129	2	5856	524.1	200
119	21	1a19.edf	RIGHT	4752	1129.67	223	866	0.2217	FALSE	.	313	7	1	[1]	2	1894	1	545.7	200	1	600	2517	0.125	2	25.7	54.3	1894	2.46	0	1893	6	1869	0.1875	3	0	1	2	0	287	556	.	2	.	T	266	2	4257	590.4	200
217	3	2a17.edf	RIGHT	6860	1236.25	234	867	0.1446	FALSE	.	188	21	1	[1]	2	5132	1	599.2	200	1	188	5319	0.037	1	0.2	85.4	5132	2.84	0	5131	22	5105	0.1481	4	1	2	1	208	341	346	.	2	.	T	151	2	6126	687.8	200
28	8	2a8.edf	RIGHT	5376	1934.5	237	867	0.1724	FALSE	.	422	12	1	[1]	2	4086	1	559.7	200	1	867	4974	0.125	2	4.7	52.3	4086	1.87	0	4085	11	3989	0.125	2	0	1	1	0	445	228	.	2	.	T	445	1	4530	629.4	200
26	15	2b6.edf	RIGHT	9486	1194.33	235	867	0.2067	FALSE	.	273	7	1	[1]	2	1918	1	492.1	200	1	867	2826	0.2143	3	48.1	41.9	1918	2.68	0	1917	6	1891	0.2143	3	0	2	1	0	594	311	.	2	.	T	376	1	2451	604.8	200
26	7	2a6.edf	RIGHT	10608	1914.75	235	868	0.2555	FALSE	.	435	6	1	[1]	2	1719	1	380.6	200	1	717	2551	0.1875	3	57.6	14.6	1719	2.42	0	1718	6	1693	0.25	4	0	2	1	0	282	281	.	2	.	T	151	2	4583	341.8	200
213	37	2b13.edf	RIGHT	6566	1384.33	231	868	0.2444	FALSE	.	330	7	1	[1]	2	2294	1	512.6	200	1	868	3207	0.2143	3	46.6	9.4	2294	1.43	0	2293	7	2275	0.2143	3	0	2	1	0	538	223	.	2	.	T	258	1	2949	535.1	200
113	17	1a13.edf	RIGHT	5550	855.2	237	868	0.2531	FALSE	.	185	9	1	[1]	2	2612	1	569.7	200	1	556	3214	0.1765	3	14.7	60.5	2612	2.44	0	2611	9	2586	0.2941	5	0	3	2	0	503	434	.	2	.	T	132	2	3750	580.1	200
15	32	1a5.edf	RIGHT	6501	1128.25	226	869	0.1931	FALSE	.	229	6	1	[1]	2	1856	1	378.4	200	1	869	2783	0.2	4	55.4	34.2	1856	2.4	0	1855	6	1831	0.2	4	0	3	1	0	640	289	.	2	.	T	152	1	2632	498.8	200
220	31	2a20.edf	RIGHT	6118	1096.2	231	869	0.244	FALSE	.	204	10	1	[1]	2	2329	1	571.3	200	1	542	2912	0.1579	3	18.3	101.4	2329	3.74	0	2328	10	2299	0.2632	5	1	3	1	233	497	128	.	2	.	T	159	2	3725	599.9	200
110	23	1a10.edf	RIGHT	4788	1039	226	869	0.2608	FALSE	.	524	11	1	[1]	2	2663	1	595.3	200	1	869	3552	0.1429	2	42.3	24.8	2663	1.95	0	2662	11	2642	0.1429	2	0	1	1	0	345	241	.	2	.	T	345	1	3208	656.4	200
14	11	1b4.edf	RIGHT	5453	782	231	869	0.3109	FALSE	.	125	6	1	[1]	2	1336	1	380.5	200	1	674	2078	0.2667	4	2.5	48.8	1336	2	0	1335	5	1223	0.3333	5	0	3	2	0	549	612	.	2	.	T	195	2	2776	472.9	200
12	9	1a2.edf	RIGHT	6288	704.67	237	869	0.1122	FALSE	.	434	18	1	[1]	2	6703	1	632.1	200	1	869	7725	0.1304	3	24.1	29	6703	1.83	0	6702	17	6667	0.1304	3	0	2	1	0	435	303	.	2	.	T	214	1	7512	714.1	200
18	29	1b8.edf	RIGHT	7200	1067	235	869	0.2337	FALSE	.	217	13	3	[3, 1]	3	2939	2	576.6	200	0	217	3155	0.0526	1	34.6	-147.2	2939	3.24	180	2938	13	2913	0.2105	4	1	2	1	122	502	367	.	2	.	T	240	2	3802	666.1	200
112	29	1a12.edf	RIGHT	6860	767.25	224	870	0.2113	FALSE	.	176	9	1	[1]	3	2137	1	613.5	200	1	176	2313	0.0588	1	24.5	42.8	2137	2.27	0	2136	8	2112	0.2353	4	1	2	1	250	414	224	.	2	.	T	236	2	3599	728.3	200
111	18	1b11.edf	RIGHT	5904	752	231	870	0.2582	FALSE	.	267	5	1	[1]	3	1282	1	440.3	200	1	571	1878	0.1333	2	29.3	103.1	1282	3.9	0	1281	4	1256	0.2	3	1	1	1	331	304	192	.	2	.	T	299	2	2262	495.8	200
217	5	2b17.edf	RIGHT	11346	890	245	871	0.1244	FALSE	.	402	18	1	[1]	3	5278	1	559.8	200	1	871	6196	0.12	3	26.8	43.3	5278	2.15	0	5277	17	5255	0.12	3	0	2	1	0	469	201	.	2	.	T	310	1	5887	633.4	200
29	19	2a9.edf	RIGHT	5217	2036.25	229	871	0.1239	FALSE	.	371	16	1	[1]	2	4914	1	576.7	200	1	559	5492	0.0714	2	23.7	42.4	4914	2.25	0	4913	15	4890	0.1429	4	0	2	2	0	322	290	.	2	.	T	134	2	5962	622.6	200
210	1	2b10.edf	RIGHT	6674	1055.5	234	871	0.1461	FALSE	.	206	13	1	[1]	3	4328	1	579.1	200	1	485	4831	0.0769	2	35.1	38.3	4328	2.02	0	4327	12	4303	0.1538	4	0	2	2	0	401	401	.	2	.	T	122	2	6462	566.6	200
19	13	1b9.edf	RIGHT	5735	893	229	872	0.1604	FALSE	.	321	11	1	[1]	2	3646	1	514.4	200	1	872	4568	0.2	4	41.4	40.2	3646	2.25	0	3645	10	3611	0.2	4	0	3	1	0	551	350	.	2	.	T	90	1	4479	568	200
118	40	1a18.edf	RIGHT	7998	1082	232	872	0.1216	FALSE	.	295	10	1	[1]	2	3343	1	631.7	200	1	618	3987	0.0714	2	21.7	28.1	3343	1.61	0	3342	10	3321	0.1071	3	1	1	1	267	323	206	.	2	.	T	254	2	5351	693.2	200
25	20	2b5.edf	RIGHT	6627	981.33	231	873	0.2404	FALSE	.	93	8	1	[1]	2	2152	1	620.5	200	1	873	3070	0.2	3	53.5	21.9	2152	4.41	0	2151	7	1890	0.2	3	0	2	1	0	780	268	.	2	.	T	561	1	2510	693.9	200
212	38	2b12.edf	RIGHT	8037	1497.67	242	873	0.3304	FALSE	.	340	5	1	[1]	2	1597	1	473.2	200	1	873	2512	0.3	3	61.2	10.9	1597	1.95	0	1596	4	1566	0.3	3	0	2	1	0	533	279	.	2	.	T	322	1	2190	505.6	200
212	37	2b12.edf	RIGHT	7049	1308.67	235	873	0.2769	FALSE	.	132	5	1	[1]	2	1602	1	440.6	200	1	376	2108	0.1667	2	62.6	3.8	1602	1.97	0	1601	4	1580	0.25	3	0	1	1	0	244	307	.	2	.	T	497	2	3618	492	200
11	17	1b1.edf	RIGHT	4350	679	222	874	0.2541	FALSE	.	197	7	1	[1]	2	1792	1	556.7	200	1	874	2707	0.2143	3	5.7	69.1	1792	1.67	0	1791	6	1771	0.2143	3	0	2	1	0	677	240	.	2	.	T	425	1	2283	674.5	200
117	2	1a17.edf	RIGHT	5550	1791	237	874	0.3311	FALSE	.	329	6	1	[1]	2	2039	1	573.8	200	1	512	2574	0.1667	2	18.8	96	2039	3.98	0	2038	8	2007	0.3333	4	1	1	1	216	183	277	.	2	.	T	182	3	3851	593.9	200
28	22	2b8.edf	RIGHT	7560	2065.67	239	875	0.1992	FALSE	.	460	6	1	[1]	3	2194	1	461.8	200	1	714	2928	0.1429	2	49.8	37.8	2194	2.39	0	2193	6	2169	0.2143	3	0	1	1	0	254	657	.	2	.	T	161	2	5050	430.7	200
214	5	2b14.edf	RIGHT	7392	1137.25	235	875	0.1316	FALSE	.	173	8	1	[1]	2	2091	1	504.5	200	1	587	2723	0.1071	3	70.5	3.5	2091	2.13	0	2090	7	2067	0.1429	4	0	2	2	0	414	469	.	2	.	T	288	2	5876	506.5	200
119	16	1b19.edf	RIGHT	4514	1165.75	226	875	0.2541	FALSE	.	192	7	1	[1]	2	1819	1	555.7	200	1	192	2010	0.0625	1	24.7	117.2	1819	3.82	0	1818	6	1787	0.25	4	1	0	3	286	0	646	.	2	.	T	254	4	3428	636.9	200
217	30	2a17.edf	RIGHT	8265	1071.25	239	876	0.1819	FALSE	.	329	15	1	[1]	3	3760	1	626	200	1	505	4289	0.0909	2	16	67.8	3760	2.72	0	3759	16	3733	0.1818	4	1	2	1	265	357	373	.	2	.	T	181	2	4937	616.7	200
113	26	1a13.edf	RIGHT	9152	718.33	237	876	0.3537	FALSE	.	170	5	1	[1]	2	1166	1	377	200	1	876	2089	0.2727	3	44	0.6	1166	1.56	0	1165	4	1144	0.2727	3	0	2	1	0	706	269	.	2	.	T	523	1	1566	484.8	200
219	14	2a19.edf	RIGHT	6688	1817.2	229	876	0.1605	FALSE	.	388	15	1	[1]	2	3983	1	378.9	200	1	796	4844	0.1538	4	44.9	71.8	3983	3.15	0	3982	16	3958	0.1923	5	1	3	0	219	408	0	.	2	.	T	80	2	7081	387	200
111	15	1a11.edf	RIGHT	4730	883.33	232	878	0.0896	FALSE	.	285	16	1	[1]	2	5779	1	568.7	200	1	285	6063	0.0312	1	26.7	40.2	5779	2.07	0	5778	16	5755	0.0938	3	1	1	1	153	230	245	.	2	.	T	230	2	8117	627.8	200
28	16	2b8.edf	RIGHT	8816	1641.25	240	878	0.1243	FALSE	.	236	19	1	[1]	3	6728	1	507.5	200	1	878	7786	0.1481	4	62.5	39.6	6728	2.99	0	6727	19	6701	0.1481	4	0	3	1	0	642	157	.	2	.	T	167	1	7620	579.1	200
14	25	1b4.edf	RIGHT	8778	775.5	232	879	0.2508	FALSE	.	319	9	1	[1]	2	2545	1	736.8	200	1	879	3488	0.2667	4	40.8	41.8	2545	2.24	0	2544	8	2521	0.2667	4	0	3	1	0	560	347	.	2	.	T	245	1	3243	868	200
216	25	2b16.edf	RIGHT	8428	2418.5	234	880	0.1868	FALSE	.	209	10	1	[1]	2	2537	1	486.9	200	1	880	3470	0.2	4	6.9	75	2537	2.52	0	2536	9	2508	0.2	4	0	3	1	0	671	469	.	2	.	T	320	1	3151	613.8	200
113	39	1a13.edf	RIGHT	13312	726.67	246	880	0.3342	FALSE	.	349	5	1	[1]	2	1457	1	457.2	200	1	663	2144	0.1818	2	66.2	43.8	1457	3.38	0	1456	4	1430	0.2727	3	0	1	1	0	314	284	.	2	.	T	217	2	3107	465.3	200
23	26	2a3.edf	RIGHT	8466	826.67	240	883	0.3204	FALSE	.	239	9	1	[1]	2	2267	1	468.5	200	1	591	2879	0.1667	2	70.5	73.3	2267	2.06	0	2266	9	2243	0.25	3	0	1	1	0	352	308	.	2	.	T	292	2	3271	441.4	200
15	35	1a5.edf	RIGHT	7626	981.5	231	883	0.1634	FALSE	.	174	13	1	[1]	4	3490	1	566.9	200	1	883	4437	0.1667	4	24.9	39.6	3490	2.03	0	3489	13	3467	0.1667	4	0	3	1	0	709	534	.	2	.	T	173	1	4265	709.4	200
217	14	2a17.edf	RIGHT	7450	1263	232	884	0.1796	FALSE	.	381	10	1	[1]	3	3176	1	490.2	200	1	884	4104	0.1875	3	42.2	36.5	3176	2.61	0	3175	9	3151	0.1875	3	0	2	1	0	503	347	.	2	.	T	345	1	3760	491.9	200
19	40	1b9.edf	RIGHT	6237	839.67	226	884	0.1973	FALSE	.	309	10	1	[1]	2	3045	1	535.5	200	1	884	3988	0.2143	3	16.5	5.5	3045	0.68	0	3044	9	3026	0.2143	3	0	2	1	0	575	899	.	2	.	T	413	1	3576	649.8	200
214	3	2a14.edf	RIGHT	7128	1131.4	235	884	0.2647	FALSE	.	282	5	1	[1]	2	1652	1	357.7	200	1	884	2622	0.3571	5	1.7	97.9	1652	3.16	0	1651	4	1626	0.3571	5	0	4	1	0	602	183	.	2	.	T	153	1	2469	455.1	200
11	21	1a1.edf	RIGHT	6721	876.33	234	884	0.2392	FALSE	.	447	8	1	[1]	2	2095	1	549.3	200	1	758	2872	0.1333	2	40.3	25.6	2095	1.85	0	2094	7	2074	0.2	3	0	1	1	0	311	205	.	2	.	T	126	2	4221	560.2	200
29	40	2b9.edf	RIGHT	6384	1337	228	885	0.1686	FALSE	.	142	8	1	[1]	2	2359	1	484.9	200	1	142	2500	0.05	1	11.9	138.1	2359	4.72	0	2358	7	2318	0.2	4	1	1	1	312	299	524	.	2	.	T	96	3	5944	605.5	200
16	28	1b6.edf	RIGHT	6090	1137.67	229	885	0.2859	FALSE	.	411	9	1	[1]	3	2139	1	523.2	200	1	676	2838	0.1429	2	38.2	11.3	2139	1.76	0	2138	8	2116	0.2143	3	0	1	1	0	265	232	.	2	.	T	209	2	3611	590.6	200
216	2	2b16.edf	RIGHT	6480	2161.25	229	885	0.1362	FALSE	.	328	20	1	[1]	3	5290	1	487.1	200	1	885	6224	0.1429	4	56.1	14.7	5290	1.95	0	5289	19	5268	0.1429	4	0	3	1	0	557	559	.	2	.	T	244	1	5981	563.2	200
24	12	2b4.edf	RIGHT	7722	984.25	229	886	0.1844	FALSE	.	248	14	1	[1]	2	4245	1	735	200	1	886	5241	0.2	4	39	65.9	4245	3.24	0	4244	14	4210	0.2	4	0	3	1	0	638	264	.	2	.	T	217	1	5025	845.3	200
12	17	1b2.edf	RIGHT	6090	648.67	229	886	0.1528	FALSE	.	332	15	1	[1]	2	5021	1	518.8	200	1	886	5952	0.15	3	33.8	13.7	5021	1.59	0	5020	14	4998	0.15	3	0	2	1	0	554	287	.	2	.	T	185	1	5768	604.2	200
111	40	1a11.edf	RIGHT	7296	785.5	235	887	0.2622	FALSE	.	516	9	1	[1]	3	2484	1	505.7	200	1	887	3394	0.1429	2	58.7	18.4	2484	2.46	0	2483	9	2461	0.1429	2	0	1	1	0	371	205	.	2	.	T	371	1	3024	597.7	200
215	8	2b15.edf	RIGHT	11346	864	245	887	0.2528	FALSE	.	346	7	1	[1]	3	1675	1	591.6	200	1	632	2339	0.125	2	58.6	3.4	1675	1.89	0	1674	6	1652	0.1875	3	0	1	1	0	286	149	.	2	.	T	255	2	4359	586.2	200
13	37	1b3.edf	RIGHT	9353	850	231	887	0.2213	FALSE	.	302	11	1	[1]	2	3061	1	725.9	200	1	887	3987	0.1875	3	50.9	55.5	3061	2.78	0	3060	10	3035	0.1875	3	0	2	1	0	585	177	.	2	.	T	367	1	3620	850.6	200
216	1	2b16.edf	RIGHT	4753	2592.33	236	888	0.1012	FALSE	.	358	19	1	[1, 3]	5	5845	2	655.9	200	0	888	6766	0.0909	3	35.9	38.5	5845	2.15	0	5844	19	5820	0.0909	3	0	2	1	0	530	190	.	2	.	T	269	1	6498	702.7	200
11	12	1a1.edf	RIGHT	8602	873.75	231	888	0.2035	FALSE	.	319	9	1	[1]	3	2819	1	551.6	200	1	766	3621	0.1667	3	31.6	46.9	2819	2.53	0	2818	8	2790	0.2222	4	0	2	1	0	447	235	.	2	.	T	122	2	5021	543.8	200
113	36	1a13.edf	RIGHT	6806	759	231	888	0.3702	FALSE	.	310	7	1	[1]	2	1745	1	502.5	200	1	888	2679	0.2727	3	4.5	83.7	1745	2.88	0	1744	8	1718	0.2727	3	0	2	1	0	578	191	.	2	.	T	314	1	2365	622.2	200
216	26	2a16.edf	RIGHT	7128	1933	235	888	0.2102	FALSE	.	435	10	1	[1]	3	2842	1	396.8	200	1	888	3758	0.2	3	40.8	15.4	2842	1.46	0	2841	9	2823	0.2	3	0	2	1	0	453	346	.	2	.	T	277	1	3482	454.2	200
218	21	2a18.edf	RIGHT	6688	1778.67	229	888	0.1827	FALSE	.	284	7	1	[1]	3	2534	1	335.4	200	1	888	3460	0.1765	3	1.4	68.4	2534	1.67	0	2533	6	2513	0.1765	3	0	2	1	0	604	177	.	2	.	T	352	1	3109	444.8	200
14	18	1a4.edf	RIGHT	13312	850	246	888	0.306	FALSE	.	240	7	1	[1]	2	1641	1	428	200	1	888	2587	0.2667	4	37	50.4	1641	2.49	0	1640	6	1617	0.2667	4	0	3	1	0	648	213	.	2	.	T	168	1	2419	536	200
16	20	1a6.edf	RIGHT	7965	1192	232	889	0.2119	FALSE	.	422	14	1	[1]	2	3469	1	585.6	200	1	889	4381	0.1111	2	54.6	23.9	3469	2.34	0	3468	13	3446	0.1111	2	0	1	1	0	467	197	.	2	.	T	467	1	3915	671.3	200
217	28	2a17.edf	RIGHT	5376	902.75	237	890	0.2448	FALSE	.	186	10	1	[1]	4	2411	1	613	200	1	616	3070	0.1875	3	58	49.9	2411	3.3	0	2410	9	2384	0.25	4	0	2	2	0	430	488	.	2	.	T	274	2	3937	623	200
13	18	1a3.edf	RIGHT	6930	1193	232	891	0.1922	FALSE	.	213	9	1	[1]	2	2855	1	628.8	200	1	213	3068	0.0556	1	33.8	37.5	2855	1.85	0	2854	8	2835	0.2222	4	2	1	1	395	160	213	.	2	.	T	206	3	5170	643.1	200
111	19	1a11.edf	RIGHT	5453	837.33	228	891	0.1156	FALSE	.	434	14	1	[1]	2	3705	1	658	200	1	434	4138	0.0286	1	48	17.7	3705	1.88	0	3704	13	3680	0.0857	3	0	1	2	0	159	595	.	2	.	T	159	2	7964	717.4	200
212	32	2a12.edf	RIGHT	9381	1480	237	892	0.2362	FALSE	.	280	9	1	[1]	2	2864	1	620.6	200	1	892	3813	0.2143	3	14.6	47.2	2864	1.97	0	2863	8	2842	0.2143	3	0	2	1	0	612	332	.	2	.	T	219	1	3594	775.5	200
218	5	2a18.edf	RIGHT	9381	1741.25	237	893	0.1192	FALSE	.	316	19	1	[1]	2	6402	1	653.1	200	1	893	7562	0.1538	4	47.1	16.7	6402	1.45	0	6401	19	6384	0.1538	4	0	3	1	0	577	240	.	2	.	T	121	1	7442	782.3	200
25	36	2a5.edf	RIGHT	6768	974.25	232	893	0.2099	FALSE	.	211	7	1	[1]	2	2052	1	562.1	200	1	361	2435	0.1176	2	28.1	54.6	2052	2.7	0	2051	6	2026	0.2353	4	0	2	1	0	417	315	.	2	.	T	267	2	4988	674.9	200
18	29	1a8.edf	RIGHT	4752	1024	223	893	0.2076	FALSE	.	355	10	1	[1]	3	3028	1	531	200	1	893	3966	0.1765	3	11	34.1	3028	1.63	0	3027	9	3003	0.1765	3	0	2	1	0	538	455	.	2	.	T	259	1	3708	642.9	200
28	5	2b8.edf	RIGHT	5633	1483.5	228	893	0.2638	FALSE	.	191	7	1	[1]	2	2143	1	615.1	200	1	893	3078	0.3077	4	49.1	17.3	2143	1.56	0	2142	6	2124	0.3077	4	0	3	1	0	702	335	.	2	.	T	333	1	2746	662.4	200
24	24	2b4.edf	RIGHT	5280	834.25	229	894	0.1684	FALSE	.	185	14	1	[1]	2	4939	1	670.7	200	1	894	6009	0.2105	4	39.7	49.2	4939	2.32	0	4938	14	4914	0.2105	4	0	3	1	0	709	198	.	2	.	T	221	1	5789	747.5	200
216	34	2a16.edf	RIGHT	8680	2800	240	894	0.1955	FALSE	.	217	11	1	[1]	2	3154	1	534.3	200	1	894	4090	0.1765	3	15.3	37.6	3154	1.45	0	3153	11	3134	0.1765	3	0	2	1	0	677	377	.	2	.	T	365	1	3726	659.2	200
220	25	2a20.edf	RIGHT	7379	1248.2	229	894	0.2545	FALSE	.	201	4	1	[1]	2	1097	1	363.2	200	1	552	1689	0.1765	3	40.2	110.9	1097	4.79	0	1096	3	1066	0.2941	5	0	3	2	0	501	559	.	2	.	T	150	2	3556	333.7	200
13	19	1b3.edf	RIGHT	7200	981	235	894	0.2498	FALSE	.	172	8	1	[1]	2	2526	1	570.1	200	1	894	3497	0.2857	4	28.1	90	2526	3.29	0	2525	7	2478	0.2857	4	0	3	1	0	722	267	.	2	.	T	181	1	3316	680	200
19	33	1a9.edf	RIGHT	6860	962.33	224	895	0.1691	FALSE	.	499	13	1	[1]	2	4220	1	624.2	200	1	895	5166	0.1667	3	35.2	10.5	4220	1.27	0	4219	12	4189	0.1667	3	0	2	1	0	396	237	.	2	.	T	228	1	4939	727.5	200
28	35	2a8.edf	RIGHT	5895	1536.33	234	895	0.1899	FALSE	.	287	7	1	[1]	2	2160	1	586.4	200	1	895	3085	0.1875	3	62.4	23.2	2160	3.14	0	2159	7	2132	0.1875	3	0	2	1	0	608	529	.	2	.	T	387	1	2699	643.1	200
29	39	2b9.edf	RIGHT	5324	1318.33	229	895	0.2711	FALSE	.	259	8	1	[1]	2	2268	1	457.2	200	1	665	2955	0.1667	2	26.2	32.6	2268	1.84	0	2267	7	2246	0.25	3	0	1	1	0	406	280	.	2	.	T	230	2	3639	478.4	200
11	7	1a1.edf	RIGHT	6579	849.5	232	895	0.2494	FALSE	.	104	2	1	[1]	2	625	1	395.5	200	1	104	728	0.0588	1	62.5	232.9	625	8.86	0	624	1	582	0.2353	4	1	2	1	151	479	213	.	2	.	T	309	2	2252	459	200
11	14	1a1.edf	RIGHT	5538	808.67	228	895	0.1906	FALSE	.	343	9	1	[1]	2	2204	1	566.8	200	1	343	2546	0.0476	1	44.8	20	2204	1.77	0	2203	8	2180	0.1429	3	1	1	1	228	296	175	.	2	.	T	296	2	3109	629.7	200
21	11	2b1.edf	RIGHT	5687	883.33	234	896	0.2224	FALSE	.	333	10	1	[1]	2	2425	1	664.5	200	1	896	3364	0.1667	3	0.5	89.4	2425	2.51	0	2424	9	2402	0.1667	3	0	2	1	0	563	195	.	2	.	T	380	1	2985	783.2	200
21	24	2b1.edf	RIGHT	6440	815.33	235	896	0.2131	FALSE	.	333	8	1	[1]	2	2665	1	601.6	200	1	896	3595	0.1875	3	45.6	67.4	2665	3.14	0	2664	7	2640	0.1875	3	0	2	1	0	563	160	.	2	.	T	260	1	3336	689	200
12	25	1b2.edf	RIGHT	7100	718.67	237	896	0.0982	FALSE	.	240	14	1	[1]	2	4973	1	485	200	1	896	5915	0.1	3	21	19.9	4973	1.36	0	4972	14	4948	0.1	3	0	2	1	0	656	346	.	2	.	T	276	1	5640	569.7	200
112	1	1a12.edf	RIGHT	6579	944.75	232	897	0.2105	FALSE	.	202	9	1	[1]	2	1923	1	353.2	200	1	897	2889	0.2105	4	20.2	82.8	1923	3.25	0	1922	8	1895	0.2105	4	0	3	1	0	695	171	.	2	.	T	288	1	2601	474.7	200
218	8	2a18.edf	RIGHT	8823	1832.33	235	898	0.1953	FALSE	.	352	12	1	[1]	2	3656	1	630.6	200	1	898	4593	0.2	3	42.6	18.7	3656	1.76	0	3655	11	3636	0.2	3	0	2	1	0	546	810	.	2	.	T	418	1	4176	733.3	200
14	15	1a4.edf	RIGHT	6501	818	226	899	0.2598	FALSE	.	231	5	1	[1]	2	1240	1	364.1	200	1	231	1471	0.0667	1	41.1	38.3	1240	2.01	0	1239	4	1220	0.2667	4	1	2	1	259	430	423	.	2	.	T	150	2	2341	458	200
116	39	1b16.edf	RIGHT	6300	2023.4	234	899	0.1759	FALSE	.	207	6	1	[1]	2	2020	1	444.9	200	1	899	3109	0.2632	5	32.9	46.3	2020	2.53	0	2019	5	1994	0.2632	5	0	4	1	0	692	356	.	2	.	T	188	1	2921	481.4	200
116	19	1a16.edf	RIGHT	5538	2476	228	899	0.145	FALSE	.	325	13	1	[1]	4	3887	1	555.1	200	1	325	4212	0.0385	1	33.1	26.9	3887	1.91	0	3886	14	3865	0.1154	3	1	0	2	197	0	388	.	2	.	T	267	3	7076	545.1	200
21	18	2b1.edf	RIGHT	5808	836.5	231	899	0.2312	FALSE	.	241	6	1	[1]	2	1544	1	549.2	200	1	711	2289	0.1667	3	15.2	93.1	1544	3.05	0	1543	5	1519	0.2222	4	1	2	1	209	470	119	.	2	.	T	188	2	3767	623.5	200
215	27	2b15.edf	RIGHT	6440	1072	235	900	0.2045	FALSE	.	139	9	1	[1]	2	2403	1	564.7	200	1	387	2811	0.0909	2	8.7	91.9	2403	3.31	0	2402	8	2371	0.1818	4	1	2	1	127	505	195	.	2	.	T	257	2	3551	678.8	200
111	30	1a11.edf	RIGHT	7965	842	232	900	0.1855	FALSE	.	212	8	1	[1]	2	1924	1	605	200	1	637	2601	0.1429	3	74	3.8	1924	2.4	0	1923	7	1899	0.1905	4	0	2	1	0	425	187	.	2	.	T	263	2	5669	573.6	200
29	3	2a9.edf	RIGHT	10560	1894	232	901	0.1919	FALSE	.	240	9	1	[1]	2	2548	1	490.1	200	1	901	3493	0.1579	3	35.1	57.2	2548	2.63	0	2547	9	2524	0.1579	3	0	2	1	0	661	233	.	2	.	T	176	1	3318	618.1	200
110	36	1b10.edf	RIGHT	5964	1102	232	902	0.236	FALSE	.	185	9	1	[1]	2	2111	1	525.1	200	1	185	2295	0.0556	1	48.1	52.9	2111	2.76	0	2110	9	2085	0.1667	3	1	1	1	273	343	200	.	2	.	T	343	2	3389	586.3	200
25	23	2a5.edf	RIGHT	10608	973.33	235	902	0.301	FALSE	.	282	5	1	[1]	2	1259	1	387.8	200	1	572	1854	0.1538	2	64.8	7.6	1259	2.46	0	1258	4	1235	0.2308	3	1	1	1	87	290	242	.	2	.	T	330	2	3304	384.4	200
15	31	1b5.edf	RIGHT	6300	973.2	234	902	0.1126	FALSE	.	242	9	1	[1]	2	2338	1	453.5	200	1	617	2993	0.0789	3	41.5	19.2	2338	0.21	0	2337	8	2219	0.1316	5	0	3	2	0	480	487	.	2	.	T	105	2	5425	516.9	200
11	8	1a1.edf	RIGHT	11050	775.75	237	903	0.263	FALSE	.	82	8	1	[1]	2	2416	1	642.3	200	1	903	3383	0.2353	4	89.3	74.4	2416	3.56	0	2415	9	2358	0.2353	4	0	3	1	0	821	113	.	2	.	T	374	1	3010	721.4	200
23	19	2b3.edf	RIGHT	7440	899.6	229	903	0.1802	FALSE	.	279	8	1	[1]	2	2263	1	677.6	200	1	643	2936	0.1667	3	36.6	105.9	2263	4.33	0	2262	7	2226	0.2778	5	1	3	0	276	472	0	.	2	.	T	108	2	5684	755.9	200
217	18	2b17.edf	RIGHT	6480	1045.33	229	904	0.2807	FALSE	.	250	7	1	[1]	3	2049	1	474.2	200	1	499	2571	0.1429	2	43.2	7.7	2049	1.89	0	2048	6	2027	0.2143	3	0	1	2	0	249	367	.	2	.	T	405	2	3448	526.7	200
19	31	1a9.edf	RIGHT	8602	924	231	905	0.1572	FALSE	.	314	14	1	[1]	2	3676	1	566.4	200	1	497	4195	0.087	2	46.4	43	3676	2.44	0	3675	13	3642	0.1304	3	1	1	1	462	183	206	.	2	.	T	408	2	4712	644.3	200
119	34	1b19.edf	RIGHT	7238	1387.67	237	905	0.2482	FALSE	.	219	5	1	[1]	2	1504	1	543.8	200	1	752	2275	0.1333	2	12.8	73.7	1504	2.43	0	1503	4	1481	0.2	3	1	1	1	197	533	152	.	2	.	T	153	2	2834	567	200
215	40	2a15.edf	RIGHT	7450	863.33	232	906	0.3014	FALSE	.	332	6	1	[1]	2	1607	1	489.2	200	1	332	1939	0.0714	1	41.2	27.8	1607	1.95	0	1606	5	1586	0.2143	3	1	1	1	100	261	165	.	2	.	T	261	2	2736	582.5	200
216	13	2a16.edf	RIGHT	12702	2723	237	906	0.2028	FALSE	.	255	12	1	[1]	3	3028	1	641	200	1	906	3967	0.1579	3	56	1.1	3028	1.41	0	3027	11	3010	0.1579	3	0	2	1	0	651	342	.	2	.	T	209	1	3759	710.1	200
24	17	2a4.edf	RIGHT	6768	1196.75	232	906	0.2133	FALSE	.	182	11	.	[1]	3	2673	1	559.7	200	1	182	2854	0.0476	1	25.7	0.4	2673	0.75	0	2672	10	2652	0.1905	4	1	1	2	232	197	382	.	2	.	T	197	3	4185	590.8	200
220	13	2b20.edf	RIGHT	6627	1043.5	231	907	0.2149	FALSE	.	254	9	1	[1]	3	2152	1	616.6	200	1	439	2612	0.0952	2	49.6	37.6	2152	2.73	0	2151	9	2126	0.1905	4	2	1	1	377	185	293	.	2	.	T	169	3	4678	641.5	200
119	31	1b19.edf	RIGHT	4268	1412.5	228	908	0.226	FALSE	.	345	4	1	[1]	2	1227	1	531.6	200	1	673	1924	0.1765	3	62.6	47.3	1227	2.8	0	1226	3	1202	0.2353	4	0	2	2	0	328	375	.	2	.	T	235	2	2328	555.1	200
26	21	2b6.edf	RIGHT	10122	1597	229	909	0.2776	FALSE	.	407	8	1	[1]	2	2215	1	585.6	200	1	909	3177	0.2143	3	94.6	6.1	2215	3.35	0	2214	9	2184	0.2143	3	0	2	1	0	502	321	.	2	.	T	288	1	2890	671.9	200
28	32	2a8.edf	RIGHT	10441	1280.25	235	909	0.2051	FALSE	.	233	7	1	[1]	2	2977	1	455.9	200	1	909	3934	0.2857	4	64.9	41.6	2977	3.29	0	2976	7	2950	0.2857	4	0	3	1	0	676	481	.	2	.	T	241	1	3694	523.1	200
23	16	2a3.edf	RIGHT	7379	906.6	229	910	0.2636	FALSE	.	214	3	1	[1]	2	1127	1	341.2	200	1	543	1715	0.1875	3	18.2	132	1127	4.61	0	1126	2	1088	0.3125	5	0	3	2	0	436	439	.	2	.	T	107	2	3909	418.9	200
119	14	1a19.edf	RIGHT	6806	1349	231	911	0.2743	FALSE	.	163	6	1	[1]	2	1314	1	505.3	200	1	699	2048	0.2	3	7.3	89.9	1314	2.73	0	1313	5	1289	0.2667	4	0	2	1	0	536	230	.	2	.	T	212	2	3800	502.1	200
216	37	2a16.edf	RIGHT	12122	2375.25	245	912	0.2273	FALSE	.	176	10	1	[1]	3	2994	1	559.8	200	1	912	3962	0.2667	4	7.8	82	2994	2.62	0	2993	9	2967	0.2667	4	0	3	1	0	736	286	.	2	.	T	178	1	3785	682.2	200
215	11	2a15.edf	RIGHT	8466	890	240	912	0.3129	FALSE	.	256	5	1	[1]	2	1805	1	416.5	200	1	636	2477	0.2308	3	18.5	84.2	1805	3.11	0	1804	5	1778	0.3077	4	0	2	1	0	380	301	.	2	.	T	276	2	3995	441.1	200
213	26	2b13.edf	RIGHT	6674	1446.67	234	912	0.2596	FALSE	.	310	10	1	[1]	3	2634	1	650.8	200	1	912	3596	0.2	3	106.8	52.1	2634	4.97	0	2633	9	2592	0.2	3	0	2	1	0	602	227	.	2	.	T	262	1	3334	660.1	200
14	17	1a4.edf	RIGHT	6724	850.25	231	912	0.2927	FALSE	.	197	8	1	[1]	2	2371	1	608.8	200	1	912	3349	0.2857	4	8.8	114.2	2371	3.15	0	2370	8	2344	0.2857	4	0	3	1	0	715	379	.	2	.	T	135	1	3214	641.7	200
218	36	2a18.edf	RIGHT	8265	1795.8	239	912	0.1253	FALSE	.	180	16	1	[1]	2	4547	1	627.2	200	1	629	5440	0.1	3	17.2	22.6	4547	1.12	0	4546	16	4532	0.1667	5	1	2	1	179	449	329	.	2	.	T	101	3	8703	679.5	200
24	18	2b4.edf	RIGHT	8816	1151.67	240	912	0.1954	FALSE	.	259	8	1	[1]	2	2017	1	487.7	200	1	259	2275	0.0476	1	42.7	3.6	2017	1.47	0	2016	8	1994	0.1429	3	1	1	1	406	325	296	.	2	.	T	325	2	4406	546.7	200
15	13	1b5.edf	RIGHT	7104	940.5	249	913	0.1229	FALSE	.	550	16	1	[1]	2	3871	1	664.1	200	1	913	4806	0.0606	2	46.1	20	3871	2.42	0	3870	15	3845	0.0606	2	0	1	1	0	363	233	.	2	.	T	363	1	4444	711.6	200
210	11	2a10.edf	RIGHT	9823	885	232	914	0.1241	FALSE	.	471	15	1	[1]	7	5032	1	633.2	200	1	914	5978	0.08	2	45.2	21.6	5032	1.92	0	5031	15	5009	0.08	2	0	1	1	0	443	216	.	2	.	T	443	1	5536	726.5	200
18	38	1a8.edf	RIGHT	6390	1067	234	915	0.1686	FALSE	.	362	10	1	[1]	3	2889	1	378.5	200	1	641	3552	0.0833	2	20.5	65	2889	2.17	0	2888	10	2850	0.1667	4	0	2	1	0	374	88	.	2	.	T	95	2	6352	475	200
212	1	2a12.edf	RIGHT	8823	1413	235	915	0.2531	FALSE	.	538	10	1	[1]	2	2495	1	663.8	200	1	915	3441	0.1333	2	75.8	36.5	2495	3.44	0	2494	9	2461	0.1333	2	0	1	1	0	377	127	.	2	.	T	377	1	3064	751.7	200
216	27	2a16.edf	RIGHT	7470	2090.75	232	915	0.2021	FALSE	.	162	10	1	[1]	2	2987	1	522.9	200	1	162	3148	0.0588	1	25.9	15.7	2987	1.13	0	2986	9	2970	0.2353	4	1	2	1	293	521	258	.	2	.	T	182	2	4095	648.1	200
29	24	2b9.edf	RIGHT	5808	1324.5	231	915	0.2485	FALSE	.	277	8	1	[1]	2	2460	1	600.2	200	1	915	3433	0.2667	4	66.2	22.2	2460	2.64	0	2459	7	2436	0.2667	4	0	3	1	0	638	233	.	2	.	T	257	1	3177	636.8	200
23	27	2a3.edf	RIGHT	5895	781.67	234	916	0.1535	FALSE	.	301	10	1	[1]	2	2923	1	570.2	200	1	679	3618	0.0909	2	46.2	49.4	2923	2.44	0	2922	9	2899	0.1364	3	0	1	1	0	378	214	.	2	.	T	237	2	6850	625.4	200
14	36	1b4.edf	RIGHT	4514	781.25	226	916	0.2734	FALSE	.	201	8	1	[1]	2	2038	1	584.7	200	1	731	2808	0.2	3	53.7	44.6	2038	2.69	0	2037	7	2013	0.2667	4	0	2	1	0	530	412	.	2	.	T	185	2	3894	590.1	200
110	4	1b10.edf	RIGHT	5904	1430.67	231	917	0.1811	FALSE	.	561	18	1	[1]	2	3901	1	435.8	200	1	917	4850	0.1154	3	24.8	17.7	3901	1.89	0	3900	19	3878	0.1154	3	0	2	1	0	356	169	.	2	.	T	198	1	4653	493.3	200
216	28	2b16.edf	RIGHT	5808	2148.67	231	917	0.1713	FALSE	.	232	15	1	[1]	2	3453	1	560	200	1	917	4403	0.1304	3	26	15.1	3453	0.69	0	3452	14	3440	0.1304	3	0	2	1	0	685	707	.	2	.	T	521	1	3883	653.1	200
12	3	1a2.edf	RIGHT	6930	861.75	232	918	0.1344	FALSE	.	302	18	1	[1]	2	6035	1	623.5	200	1	918	7014	0.1667	4	28.5	20.6	6035	1.71	0	6034	19	6012	0.1667	4	0	3	1	0	616	304	.	2	.	T	215	1	6800	714.6	200
27	2	2b7.edf	RIGHT	8316	854	231	918	0.1915	FALSE	.	240	9	1	[1]	3	3173	1	574.7	200	1	240	3412	0.0667	1	55.7	16.7	3173	2.34	0	3172	8	3149	0.2	3	1	1	1	136	223	280	.	2	.	T	223	2	4078	544	200
218	39	2a18.edf	RIGHT	7450	1671.75	232	919	0.1823	FALSE	.	545	16	1	[1]	2	4335	1	500.1	200	1	919	5444	0.1818	4	52.1	23.4	4335	2.35	0	4334	15	4311	0.1818	4	0	3	1	0	374	286	.	2	.	T	120	1	5325	589.3	200
119	28	1b19.edf	RIGHT	6090	1496.75	229	919	0.3759	FALSE	.	233	6	1	[1]	2	1425	1	562.2	200	1	233	1657	0.0833	1	77.2	5	1425	2.31	0	1424	5	1402	0.3333	4	0	1	2	0	308	301	.	2	.	T	223	3	2873	581	200
116	8	1a16.edf	RIGHT	7344	2149.25	232	919	0.161	FALSE	.	265	13	1	[1]	2	3333	1	461.8	200	1	919	4386	0.1538	4	30.8	38.1	3333	2.27	0	3332	12	3310	0.1538	4	0	3	1	0	654	176	.	2	.	T	379	1	4007	510.8	200
117	32	1b17.edf	RIGHT	5964	1271	232	920	0.237	FALSE	.	424	9	1	[1]	3	2238	1	549.5	200	1	424	2661	0.0526	1	72.5	56.1	2238	4.29	0	2237	9	2207	0.1579	3	1	0	2	249	0	430	.	2	.	T	165	3	4665	549.5	200
11	32	1b1.edf	RIGHT	11856	714.5	237	920	0.2193	FALSE	.	277	10	1	[1]	2	2536	1	514.6	200	1	920	3517	0.2222	4	23.6	64.5	2536	2.42	0	2535	9	2512	0.2222	4	0	3	1	0	643	282	.	2	.	T	224	1	3294	682.1	200
13	17	1b3.edf	RIGHT	11856	1101.25	237	920	0.3424	FALSE	.	199	6	1	[1]	2	1664	1	559.9	200	1	920	2652	0.3333	4	68.9	50.4	1664	3.88	0	1663	5	1631	0.3333	4	0	3	1	0	721	227	.	2	.	T	202	1	2450	676.7	200
220	8	2a20.edf	RIGHT	7450	1150.25	232	920	0.2548	FALSE	.	173	11	1	[1]	2	2425	1	503.9	200	1	590	3051	0.15	3	55.9	29.7	2425	2.82	0	2424	10	2400	0.2	4	1	2	1	125	417	211	.	2	.	T	330	2	4288	472.6	200
23	31	2b3.edf	RIGHT	10122	887	229	921	0.2262	FALSE	.	289	9	1	[1]	2	2710	1	510.4	200	1	921	3679	0.1765	3	19.4	85.1	2710	3.31	0	2709	8	2672	0.1765	3	0	2	1	0	632	324	.	2	.	T	461	1	3218	660	200
218	27	2b18.edf	RIGHT	6480	1719.33	229	921	0.2275	FALSE	.	389	9	1	[1]	2	2388	1	480.8	200	1	389	2776	0.0625	1	49.8	15.2	2388	1.81	0	2387	9	2367	0.1875	3	1	1	1	133	351	212	.	2	.	T	351	2	3158	554.8	200
216	32	2a16.edf	RIGHT	10788	2645	237	921	0.1479	FALSE	.	372	11	1	[1]	3	2714	1	369.1	200	1	921	3682	0.12	3	36.1	10.1	2714	1.41	0	2713	10	2694	0.12	3	0	2	1	0	549	273	.	2	.	T	130	1	3553	501.5	200
25	16	2b5.edf	RIGHT	8316	1008.5	231	922	0.3649	FALSE	.	244	5	1	[1]	2	1438	1	552.6	200	1	567	2039	0.1818	2	33.6	110.9	1438	4.39	0	1437	4	1410	0.3636	4	1	2	1	148	521	293	.	2	.	T	198	2	2576	532.1	200
119	4	1a19.edf	RIGHT	8556	1373.75	235	922	0.3392	FALSE	.	219	10	1	[1]	2	2262	1	627	200	1	648	2950	0.2143	3	38	51.6	2262	2.43	0	2261	10	2239	0.2857	4	0	2	1	0	429	155	.	2	.	T	274	2	3297	621.9	200
112	15	1a12.edf	RIGHT	8112	841.33	235	922	0.1957	FALSE	.	285	6	1	[1]	2	1561	1	372.6	200	1	922	2535	0.1765	3	52.6	13.9	1561	2.53	0	1560	5	1536	0.1765	3	0	2	1	0	637	230	.	2	.	T	246	1	2289	464.4	200
21	22	2b1.edf	RIGHT	9486	882	235	922	0.2203	FALSE	.	160	7	1	[1]	2	1951	1	464.2	200	1	922	3038	0.25	4	20.2	58.4	1951	2.41	0	1950	6	1926	0.25	4	0	3	1	0	762	310	.	2	.	T	177	1	2862	600	200
213	18	2b13.edf	RIGHT	7600	1616.67	237	923	0.2959	FALSE	.	150	6	1	[1]	2	1468	1	496	200	1	150	1618	0.0769	1	7	151.1	1468	5.32	0	1467	5	1430	0.2308	3	2	0	1	497	0	271	.	2	.	T	521	3	3158	536.4	200
213	3	2a13.edf	RIGHT	6768	1608	232	924	0.2254	FALSE	.	461	11	1	[1]	2	3564	1	597.9	200	1	461	4025	0.0667	1	63.9	39.5	3564	3.08	0	3563	12	3537	0.1333	2	0	0	1	0	0	130	.	2	.	T	463	2	4262	672.4	200
17	12	1a7.edf	RIGHT	8208	1043	228	924	0.1034	FALSE	.	293	12	1	[1]	3	3997	1	362.6	200	1	924	4977	0.0882	3	37.6	21.3	3997	1.74	0	3996	11	3976	0.0882	3	0	2	1	0	631	209	.	2	.	T	506	1	4472	484.6	200
215	7	2a15.edf	RIGHT	10788	799.5	237	924	0.2198	FALSE	.	223	5	1	[1]	2	1201	1	380	200	1	504	1729	0.0952	2	47	42.1	1201	2.62	0	1200	5	1177	0.1905	4	0	2	2	0	418	403	.	2	.	T	137	2	4661	485.3	200
19	35	1b9.edf	RIGHT	8280	878.8	232	925	0.1621	FALSE	.	212	13	1	[1]	2	4083	1	512.3	200	1	212	4294	0.0435	1	35.3	33.2	4083	1.78	0	4082	12	4050	0.2174	5	1	2	1	173	403	229	.	2	.	T	161	3	6684	594.8	200
21	26	2a1.edf	RIGHT	7450	905.5	232	927	0.205	FALSE	.	263	9	1	[1]	2	2412	1	497.2	200	1	762	3197	0.1429	3	49.2	18.4	2412	2.05	0	2411	9	2388	0.1905	4	0	2	2	0	499	483	.	2	.	T	165	2	3380	594.7	200
14	23	1a4.edf	RIGHT	11050	803	237	927	0.1661	FALSE	.	269	18	1	[1]	2	5177	1	605.7	200	1	780	6020	0.12	3	52.7	65.6	5177	3.47	0	5176	18	5148	0.16	4	0	2	2	0	511	366	.	2	.	T	147	2	6361	706.1	200
118	35	1a18.edf	RIGHT	5950	1135	224	928	0.2131	FALSE	.	258	9	1	[1]	2	2356	1	591.9	200	1	258	2613	0.05	1	16.9	58.3	2356	2.44	0	2355	8	2332	0.2	4	2	1	1	369	289	196	.	2	.	T	148	3	4083	645.1	200
213	25	2a13.edf	RIGHT	8265	1423.33	239	928	0.1829	FALSE	.	257	10	1	[1]	2	3225	1	632.4	200	1	928	4196	0.1579	3	22.4	43	3225	1.62	0	3224	11	3204	0.1579	3	0	2	1	0	671	210	.	2	.	T	435	1	3761	742.4	200
115	33	1a15.edf	RIGHT	6804	1113.2	229	928	0.3664	FALSE	.	201	6	1	[1]	3	1283	1	404.8	200	1	658	1985	0.2143	3	13.8	61.2	1283	2.36	0	1282	5	1259	0.3571	5	0	3	1	0	613	163	.	2	.	T	156	2	3149	474.5	200
119	37	1b19.edf	RIGHT	9672	1227.67	239	928	0.3711	FALSE	.	199	4	1	[1]	2	1117	1	583.6	200	1	928	2081	0.2727	3	105.6	61.9	1117	5.28	0	1116	3	1073	0.2727	3	0	2	1	0	729	229	.	2	.	T	416	1	1666	648.5	200
15	26	1a5.edf	RIGHT	7802	1080	237	929	0.2889	FALSE	.	612	7	1	[1]	2	1959	1	448	200	1	929	2923	0.2308	3	48	48.8	1959	3.29	0	1958	6	1932	0.2308	3	0	2	1	0	317	243	.	2	.	T	89	1	2835	526.2	200
13	35	1b3.edf	RIGHT	6106	1219	232	929	0.2205	FALSE	.	187	9	1	[1]	3	3415	1	530.7	200	1	929	4419	0.25	4	11.7	71.5	3415	2.91	0	3414	8	3388	0.25	4	0	3	1	0	742	156	.	2	.	T	200	1	4219	576.2	200
26	17	2a6.edf	RIGHT	7392	1634.67	229	929	0.2443	FALSE	.	389	5	1	[1]	2	1653	1	324.3	200	1	742	2414	0.1333	2	1.3	3.1	1653	0.62	0	1652	5	1640	0.2	3	1	1	1	174	353	281	.	2	.	T	187	2	2734	453.6	200
18	38	1b8.edf	RIGHT	11856	971.33	237	930	0.1637	FALSE	.	180	13	1	[1]	3	3741	1	505.4	200	1	180	3920	0.0417	1	14.4	87.2	3741	2.87	0	3740	12	3692	0.125	3	1	1	1	239	449	228	.	2	.	T	449	2	5018	612.4	200
214	37	2b14.edf	RIGHT	8316	1041.2	231	932	0.2182	FALSE	.	227	8	1	[1]	2	2102	1	571.4	200	1	482	2617	0.0952	2	52.4	5.7	2102	0.4	180	2101	8	2095	0.2381	5	1	2	1	208	358	187	.	2	.	T	103	3	5296	645	200
216	5	2a16.edf	RIGHT	6768	2708.67	232	932	0.1858	FALSE	.	309	11	1	[1]	3	3511	1	590.7	200	1	932	4475	0.1765	3	56.7	14.7	3511	2.34	0	3510	10	3486	0.1765	3	0	2	1	0	623	167	.	2	.	T	343	1	4133	671	200
220	38	2b20.edf	RIGHT	8428	1059.2	234	932	0.1565	FALSE	.	239	17	1	[1]	3	5428	1	574.8	200	1	932	6419	0.2	5	94.8	60.6	5428	5.21	0	5427	19	5397	0.2	5	0	4	1	0	693	251	.	2	.	T	120	1	6300	606.9	200
13	29	1b3.edf	RIGHT	9672	821.75	239	932	0.2939	FALSE	.	226	4	1	[1]	2	1447	1	512.9	200	1	932	2458	0.3077	4	34.9	63	1447	3.13	0	1446	4	1419	0.3077	4	0	3	1	0	706	322	.	2	.	T	394	1	2064	653.4	200
111	33	1a11.edf	RIGHT	11816	861.67	240	933	0.1825	FALSE	.	432	11	1	[1]	4	2628	1	529.5	200	1	691	3349	0.1	2	74.5	25.7	2628	2.84	0	2627	10	2595	0.15	3	0	1	2	0	259	1071	.	2	.	T	242	2	4251	577.5	200
15	34	1a5.edf	RIGHT	6288	1009	237	933	0.121	FALSE	.	301	12	1	[1]	2	2847	1	669.2	200	1	675	3544	0.0556	2	61.2	2.7	2847	2.24	0	2846	11	2823	0.0833	3	0	1	2	0	374	406	.	2	.	T	258	2	8012	668.1	200
113	37	1a13.edf	RIGHT	10900	646.6	235	933	0.2773	FALSE	.	196	7	1	[1]	2	1831	1	597.6	200	1	725	2620	0.2353	4	8.6	75.1	1831	2.47	0	1830	6	1806	0.2941	5	0	3	1	0	529	82	.	2	.	T	208	2	3985	660.7	200
29	33	2b9.edf	RIGHT	4753	1360.33	236	934	0.1494	FALSE	.	385	14	1	[1]	2	4623	1	621.2	200	1	934	5590	0.15	3	1.2	62.2	4623	1.93	0	4622	13	4601	0.15	3	0	2	1	0	549	558	.	2	.	T	202	1	5389	696	200
212	8	2a12.edf	RIGHT	7348	1581.33	226	934	0.2561	FALSE	.	213	10	1	[1]	2	2706	1	635.1	200	1	934	3676	0.2143	3	61.1	5.4	2706	2.11	0	2705	9	2685	0.2143	3	0	2	1	0	721	210	.	2	.	T	371	1	3305	675.4	200
16	29	1a6.edf	RIGHT	9198	1105.33	231	934	0.1492	FALSE	.	394	24	1	[1]	2	5962	1	640	200	1	934	6946	0.1	3	52	27.6	5962	2.33	0	5961	23	5938	0.1	3	0	2	1	0	540	278	.	2	.	T	172	1	6775	761.4	200
24	22	2a4.edf	RIGHT	6665	1135.2	228	934	0.1228	FALSE	.	185	12	1	[1, 3]	6	3111	2	496.2	200	0	331	3460	0.0588	2	63.2	51.6	3111	3.67	0	3110	11	3073	0.1471	5	2	2	1	475	288	195	.	2	.	T	142	3	7162	542.3	200
218	1	2b18.edf	RIGHT	7803	1563	232	934	0.1786	FALSE	.	494	11	1	[1]	2	3663	1	541.6	200	1	934	4690	0.15	3	74.6	6.9	3663	2.04	0	3662	10	3638	0.15	3	0	2	1	0	440	199	.	2	.	T	263	1	4428	607.2	200
117	26	1b17.edf	RIGHT	5664	1426.5	224	935	0.1201	FALSE	.	313	16	1	[1]	2	4217	1	579.8	200	1	313	4529	0.0303	1	50.8	21.2	4217	2.29	0	4216	15	4193	0.1212	4	1	2	1	137	458	289	.	2	.	T	171	2	7469	582.1	200
17	40	1b7.edf	RIGHT	6090	1312	229	935	0.2488	FALSE	.	355	9	1	[1]	2	2568	1	527.5	200	1	935	3568	0.25	4	42.5	11.9	2568	1.33	0	2567	9	2539	0.25	4	0	3	1	0	580	95	.	2	.	T	197	1	3372	599.5	200
213	29	2a13.edf	RIGHT	10117	1430.4	245	936	0.2179	FALSE	.	220	9	1	[1]	2	2989	1	533.7	200	1	760	4015	0.2222	4	20.7	44	2989	1.68	0	2988	8	2964	0.2778	5	0	3	1	0	540	212	.	2	.	T	176	2	5194	636.8	200
117	10	1a17.edf	RIGHT	6579	1673.4	232	936	0.3355	FALSE	.	202	6	1	[1]	2	1632	1	346.4	200	1	755	2461	0.25	4	13.4	63.8	1632	2.65	0	1631	6	1607	0.3125	5	0	3	2	0	553	306	.	2	.	T	181	2	3392	471.9	200
15	11	1a5.edf	RIGHT	11816	1008.75	240	937	0.1818	FALSE	.	350	9	1	[1]	3	2262	1	533.2	200	1	937	3251	0.1739	4	78.2	10.3	2262	2.92	0	2261	8	2236	0.1739	4	0	3	1	0	587	242	.	2	.	T	215	1	3037	657.5	200
14	27	1b4.edf	RIGHT	7139	794	243	938	0.2748	FALSE	.	295	6	1	[1]	2	1579	1	442.6	200	1	619	2247	0.1765	3	8.6	108.2	1579	3.4	0	1578	6	1550	0.2941	5	1	3	1	232	418	153	.	2	.	T	94	2	2764	482	200
18	5	1a8.edf	RIGHT	8556	1186	235	938	0.2407	FALSE	.	271	13	1	[1]	2	3266	1	624.2	200	1	938	4241	0.1579	3	35.2	54.8	3266	2.61	0	3265	13	3210	0.1579	3	0	2	1	0	667	186	.	2	.	T	407	1	3835	739.7	200
118	17	1a18.edf	RIGHT	6501	971.33	226	938	0.1636	FALSE	.	259	8	1	[1]	2	2578	1	347.3	200	1	938	3559	0.1429	3	24.3	41.3	2578	2.11	0	2577	7	2555	0.1429	3	0	2	1	0	679	278	.	2	.	T	384	1	3176	487.4	200
17	40	1a7.edf	RIGHT	6288	1063	237	938	0.0988	FALSE	.	202	18	1	[1]	2	4644	1	657.8	200	1	202	4845	0.025	1	49.8	16.1	4644	1.11	180	4643	20	4622	0.1	4	0	2	2	0	361	512	.	2	.	T	233	2	10384	735.9	200
214	35	2a14.edf	RIGHT	9381	1035.5	237	939	0.1761	FALSE	.	591	16	1	[1]	2	5004	1	640	200	1	939	6079	0.1053	2	34	22	5004	2.65	0	5003	16	4970	0.1053	2	0	1	1	0	348	265	.	2	.	T	348	1	5731	772	200
211	33	2a11.edf	RIGHT	7348	785.33	226	939	0.1184	FALSE	.	464	22	1	[1]	2	6311	1	607.4	200	1	939	7287	0.0968	3	33.4	18.4	6311	1.64	0	6310	21	6291	0.0968	3	0	2	1	0	475	225	.	2	.	T	173	1	7115	708.5	200
27	9	2a7.edf	RIGHT	6380	1084.67	228	939	0.2084	FALSE	.	288	12	1	[1]	3	3643	1	714	200	1	939	4628	0.1765	3	51	43.3	3643	3.01	0	3642	11	3614	0.1765	3	0	2	1	0	651	303	.	2	.	T	343	1	4286	708.5	200
213	21	2b13.edf	RIGHT	8037	1594.25	242	939	0.2944	FALSE	.	226	5	1	[1]	2	1740	1	479.8	200	1	736	2516	0.2308	3	67.8	13.6	1740	2.15	0	1739	4	1717	0.3077	4	0	2	1	0	510	197	.	2	.	T	203	2	3641	552.9	200
113	40	1b13.edf	RIGHT	9840	609.2	230	940	0.2673	FALSE	.	256	5	1	[1]	2	1135	1	475.2	200	1	599	1783	0.1765	3	22.2	43.4	1135	2.14	0	1134	4	1112	0.2941	5	1	3	1	234	468	324	.	2	.	T	125	2	3884	574.6	200
210	12	2b10.edf	RIGHT	4753	935.67	236	941	0.1612	FALSE	.	416	14	1	[1]	3	3697	1	637.2	200	1	416	4112	0.0417	1	17.2	23.4	3697	1.08	0	3696	13	3680	0.125	3	1	1	1	289	312	200	.	2	.	T	312	2	4660	682.8	200
17	12	1b7.edf	RIGHT	6106	987	232	941	0.2115	FALSE	.	345	11	1	[1]	2	3160	1	546.5	200	1	651	3831	0.1111	2	27.5	53.7	3160	2	0	3159	11	3139	0.1667	3	0	1	2	0	306	493	.	2	.	T	290	2	4724	627.4	200
110	1	1a10.edf	RIGHT	6468	1430	229	941	0.2163	FALSE	.	178	9	1	[1]	2	2586	1	456.4	200	1	941	3585	0.2	4	0.4	50	2586	1.45	0	2585	9	2567	0.2	4	0	3	1	0	763	209	.	2	.	T	105	1	3481	593.8	200
111	21	1b11.edf	RIGHT	5187	777	228	941	0.2764	FALSE	.	154	9	1	[1]	2	2250	1	580.2	200	1	941	3248	0.2353	4	61.2	55.3	2250	0.41	180	2249	10	2243	0.2353	4	0	3	1	0	787	169	.	2	.	T	244	1	3005	633.3	200
218	25	2b18.edf	RIGHT	5355	1963	232	942	0.1898	FALSE	.	519	17	1	[1]	2	4328	1	558.3	200	1	942	5304	0.1429	3	36.3	59.8	4328	2.73	0	4327	16	4302	0.1429	3	0	2	1	0	423	269	.	2	.	T	334	1	4971	619.9	200
14	36	1a4.edf	RIGHT	4680	795.2	226	942	0.1591	FALSE	.	191	10	1	[1]	2	3091	1	551.5	200	1	191	3282	0.0455	1	18.5	76.9	3091	2.94	0	3090	9	3065	0.2273	5	1	3	1	674	489	279	.	2	.	T	141	2	5181	647.1	200
25	20	2a5.edf	RIGHT	10441	964	235	942	0.362	FALSE	.	299	5	1	[1]	2	1370	1	409.1	200	1	517	1913	0.1538	2	18.1	68.8	1370	2.78	0	1369	5	1346	0.3077	4	1	1	1	183	218	203	.	2	.	T	313	3	3445	522.6	200
114	17	1b14.edf	RIGHT	7139	1018.5	243	944	0.1519	FALSE	.	131	7	1	[1]	2	1702	1	442.7	200	1	534	2277	0.1154	3	8.7	53.8	1702	2.09	0	1701	6	1677	0.1538	4	0	2	2	0	403	603	.	2	.	T	410	2	5789	516.2	200
15	20	1b5.edf	RIGHT	6536	1008	232	944	0.2594	FALSE	.	191	11	1	[1]	2	2435	1	615.4	200	1	700	3172	0.1667	3	51.4	1.2	2435	1.82	0	2434	10	2412	0.2222	4	0	2	1	0	509	218	.	2	.	T	244	2	4390	619	200
118	29	1a18.edf	RIGHT	7344	1004	232	944	0.1242	FALSE	.	187	10	1	[1]	2	2981	1	445.4	200	1	187	3167	0.0333	1	14.4	52.9	2981	2.16	0	2980	9	2958	0.1333	4	1	2	1	227	563	230	.	2	.	T	308	2	3941	521.5	200
213	37	2a13.edf	RIGHT	6118	1447.67	231	945	0.2179	FALSE	.	305	8	1	[1]	2	4917	1	594.1	200	1	945	5895	0.25	3	41.1	14.9	4917	1.86	0	4916	8	4896	0.25	3	0	2	1	0	640	348	.	2	.	T	342	1	5553	674.4	200
13	27	1a3.edf	RIGHT	6501	1094.25	226	945	0.3007	FALSE	.	224	4	1	[1]	2	1121	1	338.6	200	1	224	1345	0.0714	1	15.6	53.1	1121	2.41	0	1120	4	1096	0.2857	4	1	2	1	202	384	171	.	2	.	T	148	2	2224	471.2	200
25	30	2a5.edf	RIGHT	12122	920	245	945	0.1901	FALSE	.	197	9	1	[1]	2	2820	1	588.9	200	1	741	3956	0.15	3	36.9	67	2820	3.33	0	2819	8	2793	0.2	4	0	2	1	0	544	161	.	2	.	T	204	2	6268	705.3	200
218	4	2b18.edf	RIGHT	6674	1652.67	234	946	0.177	FALSE	.	341	12	1	[1]	2	4689	1	547	200	1	946	5767	0.15	3	3	93.5	4689	2.62	0	4688	13	4664	0.15	3	0	2	1	0	605	317	.	2	.	T	290	1	5478	671.7	200
25	14	2b5.edf	RIGHT	7392	962.4	235	947	0.2037	FALSE	.	211	6	1	[1]	2	1622	1	503.5	200	1	211	1832	0.0455	1	69.5	6.5	1622	2.55	0	1621	5	1599	0.2273	5	1	1	3	146	134	609	.	2	.	T	328	4	4369	500.4	200
210	21	2b10.edf	RIGHT	8056	1029	235	947	0.2058	FALSE	.	85	9	1	[1]	3	2237	1	473	200	1	480	2924	0.1364	3	15	18.4	2237	1	0	2236	8	2222	0.2273	5	0	3	1	0	537	211	.	2	.	T	142	2	5460	534.1	200
116	2	1a16.edf	RIGHT	8602	1975	231	948	0.1804	FALSE	.	164	13	1	[1]	2	3301	1	549	200	1	948	4303	0.1818	4	29	56.8	3301	2.69	0	3300	12	3276	0.1818	4	0	3	1	0	784	311	.	2	.	T	427	1	3876	638.7	200
118	25	1b18.edf	RIGHT	6683	1078	228	949	0.1906	FALSE	.	294	7	1	[1]	2	2007	1	473	200	1	294	2300	0.0526	1	28	37.2	2007	2	0	2006	6	1984	0.1579	3	1	1	1	253	297	242	.	2	.	T	297	2	4210	576.8	200
25	7	2b5.edf	RIGHT	6674	918.67	232	950	0.2956	FALSE	.	498	8	1	[1]	2	2216	1	530.4	200	1	728	2965	0.1538	2	53.4	50.4	2216	3.24	0	2215	7	2191	0.2308	3	1	1	1	90	230	301	.	2	.	T	222	2	3704	480.7	200
118	37	1a18.edf	RIGHT	13312	1187.5	246	950	0.2233	FALSE	.	160	7	1	[1]	2	2200	1	413.3	200	1	160	2359	0.0588	1	22.3	4.6	2200	1.07	0	2199	6	2183	0.2353	4	2	0	1	407	0	211	.	2	.	T	92	4	4896	591.4	200
13	28	1a3.edf	RIGHT	8556	885	235	951	0.3747	FALSE	.	465	8	1	[1]	2	2054	1	659.1	200	1	951	3046	0.2727	3	70.1	35.1	2054	3.34	0	2053	7	2017	0.2727	3	0	2	1	0	486	105	.	2	.	T	150	1	2896	758.1	200
14	5	1a4.edf	RIGHT	7998	868.67	232	951	0.1742	FALSE	.	185	15	1	[1]	2	4175	1	632.4	200	1	951	5183	0.1304	3	22.4	44.6	4175	1.79	0	4174	14	4155	0.1304	3	0	2	1	0	766	156	.	2	.	T	334	1	4849	770.7	200
19	10	1b9.edf	RIGHT	4514	955.33	226	951	0.1885	FALSE	.	260	9	1	[1]	2	2579	1	543.7	200	1	951	3590	0.2	3	12.7	43.5	2579	1.42	0	2578	8	2546	0.2	3	0	2	1	0	691	585	.	2	.	T	255	1	3336	632.2	200
119	8	1b19.edf	RIGHT	7938	1289	231	952	0.2546	FALSE	.	419	9	1	[1]	2	2532	1	443.8	200	1	839	3398	0.1333	2	2.8	87	2532	2.94	0	2531	10	2506	0.2	3	0	1	1	0	420	257	.	2	.	T	113	2	4531	527.7	200
29	28	2a9.edf	RIGHT	5376	1588	237	952	0.1557	FALSE	.	406	14	1	[1]	5	4292	1	578.4	200	1	681	4993	0.087	2	23.4	60.5	4292	2.67	0	4291	14	4268	0.1304	3	0	1	1	0	275	256	.	2	.	T	271	2	6744	576.2	200
17	9	1a7.edf	RIGHT	11816	1134.75	240	953	0.2163	FALSE	.	312	9	1	[1]	2	2529	1	504.3	200	1	953	3634	0.2222	4	49.3	48	2529	1.29	180	2528	10	2493	0.2222	4	0	3	1	0	641	264	.	2	.	T	316	1	3319	613.4	200
116	16	1a16.edf	RIGHT	6579	2186.75	232	953	0.232	FALSE	.	163	8	1	[1]	4	1854	1	357.3	200	1	611	2634	0.15	3	24.3	50.6	1854	2.19	0	1853	7	1831	0.2	4	0	2	2	0	448	489	.	2	.	T	342	2	2864	465.6	200
11	24	1b1.edf	RIGHT	5330	817.67	228	953	0.3056	FALSE	.	282	8	1	[1]	2	1761	1	483.2	200	1	699	2478	0.1538	2	49.2	15.4	1761	1.78	0	1760	7	1739	0.2308	3	0	1	1	0	417	483	.	2	.	T	254	2	3498	460.5	200
116	30	1a16.edf	RIGHT	5950	1642.75	224	954	0.1781	FALSE	.	236	15	1	[1]	2	4072	1	601.5	200	1	954	5085	0.1739	4	26.5	28.9	4072	1.77	0	4071	17	4050	0.1739	4	0	3	1	0	718	331	.	2	.	T	144	1	4941	725.3	200
110	4	1a10.edf	RIGHT	5950	1238.67	224	955	0.152	FALSE	.	472	23	1	[1]	2	4988	1	608.5	200	1	862	5877	0.0625	2	33.5	10.3	4988	1.43	0	4987	23	4969	0.0938	3	0	1	1	0	390	197	.	2	.	T	93	2	7435	614.8	200
29	39	2a9.edf	RIGHT	10788	1565.5	237	955	0.2114	FALSE	.	358	8	1	[1]	2	2172	1	342.5	200	1	955	3170	0.2105	4	9.5	74.1	2172	2.54	0	2171	7	2148	0.2105	4	0	3	1	0	597	187	.	2	.	T	259	1	2912	435.8	200
111	16	1a11.edf	RIGHT	5661	848.5	226	956	0.2146	FALSE	.	382	10	1	[1]	2	3036	1	723.6	200	1	541	3602	0.1053	2	57.6	65.1	3036	3.51	0	3035	10	3011	0.2105	4	0	2	2	0	321	482	.	2	.	T	162	2	4941	734.9	200
21	29	2a1.edf	RIGHT	6860	926.25	234	956	0.2585	FALSE	.	328	9	1	[1]	2	2250	1	637.4	200	1	328	2577	0.0588	1	38.4	50.9	2250	2.92	0	2249	8	2219	0.2353	4	1	1	0	172	164	0	.	2	.	T	164	3	4423	627.2	200
23	19	2a3.edf	RIGHT	8050	816	237	956	0.2976	FALSE	.	225	9	1	[1]	2	2291	1	655.6	200	1	612	2948	0.2143	3	22.6	87.4	2291	2.59	0	2290	10	2264	0.2857	4	0	2	1	0	387	302	.	2	.	T	344	2	3697	675.7	200
27	40	2b7.edf	RIGHT	8428	746	234	956	0.2488	FALSE	.	673	7	1	[1]	3	1936	1	526	200	1	956	2925	0.1538	2	46	46.2	1936	2.81	0	1935	6	1908	0.1538	2	0	1	1	0	283	244	.	2	.	T	283	1	2643	626.3	200
219	28	2b19.edf	RIGHT	6440	1403.75	235	958	0.1914	FALSE	.	222	17	1	[1]	2	4241	1	596.7	200	1	506	4770	0.0833	2	40.7	4.7	4241	1.61	0	4240	17	4220	0.1667	4	1	1	1	257	284	271	.	2	.	T	245	3	5992	574.3	200
24	10	2a4.edf	RIGHT	5217	1205.75	229	958	0.1601	FALSE	.	197	16	1	[1]	2	4298	1	557.4	200	1	958	5319	0.16	4	4.4	52.6	4298	1.92	0	4297	16	4275	0.16	4	0	3	1	0	761	214	.	2	.	T	112	1	5208	634.4	200
13	2	1b3.edf	RIGHT	9840	1095.67	230	959	0.3665	FALSE	.	204	6	1	[1]	2	1632	1	454.4	200	1	959	2654	0.3	3	1.4	77.5	1632	2.38	0	1631	5	1609	0.3	3	0	2	1	0	755	258	.	2	.	T	459	1	2195	640.7	200
113	2	1a13.edf	RIGHT	6390	998.25	234	960	0.2631	FALSE	.	174	6	1	[1]	2	1648	1	422.1	200	1	458	2114	0.1176	2	64.1	49.1	1648	3.41	0	1647	5	1620	0.2353	4	1	2	1	201	552	282	.	2	.	T	268	2	2949	476.4	200
218	16	2a18.edf	RIGHT	7470	1696.33	232	960	0.1433	FALSE	.	402	12	1	[1]	2	3911	1	524.4	200	1	960	4902	0.1429	3	27.4	9.8	3911	1.1	0	3910	13	3895	0.1429	3	0	2	1	0	558	278	.	2	.	T	267	1	4636	614.2	200
18	10	1a8.edf	RIGHT	9198	1117.5	231	961	0.2279	FALSE	.	478	13	1	[1]	2	3247	1	644.9	200	1	961	4285	0.1176	2	56.9	19.6	3247	2.65	0	3246	14	3223	0.1176	2	0	1	1	0	483	416	.	2	.	T	483	1	3803	732.8	200
112	38	1a12.edf	RIGHT	5950	800	224	961	0.3401	FALSE	.	146	8	1	[1]	3	2120	1	659.7	200	1	961	3148	0.3077	4	84.7	61.3	2120	4.38	0	2119	7	2089	0.3077	4	0	3	1	0	815	168	.	2	.	T	372	1	2776	715.8	200
216	10	2a16.edf	RIGHT	10441	2754	235	961	0.1951	FALSE	.	190	7	1	[1]	3	2283	1	401	200	1	402	3007	0.1579	3	10	39.5	2283	1.67	0	2282	6	2260	0.2632	5	1	3	1	203	465	247	.	2	.	T	253	2	3780	541.5	200
25	40	2b5.edf	RIGHT	8428	1021	234	962	0.2457	FALSE	.	217	6	1	[1]	2	1551	1	525.2	200	1	414	1987	0.1053	2	45.2	50.4	1551	2.67	0	1550	5	1528	0.2105	4	0	1	2	0	197	372	.	2	.	T	280	3	4750	540.3	200
23	5	2b3.edf	RIGHT	8316	810.67	231	963	0.2718	FALSE	.	335	7	1	[1]	2	2041	1	561.8	200	1	963	3158	0.2308	3	42.8	3.1	2041	1.22	0	2040	6	2023	0.2308	3	0	2	1	0	628	360	.	2	.	T	456	1	2702	665.9	200
26	14	2b6.edf	RIGHT	10020	878.5	245	963	0.2618	FALSE	.	371	8	1	[1]	2	2239	1	589.7	200	1	963	3232	0.1538	2	60.7	9.6	2239	1.61	0	2238	7	2215	0.1538	2	0	1	0	0	592	0	.	2	.	T	592	1	2641	672.6	200
220	34	2b20.edf	RIGHT	7632	997.25	235	963	0.2932	FALSE	.	248	12	1	[1]	5	2801	1	575.4	200	1	549	3373	0.1176	2	55.4	12.6	2801	2.18	0	2800	12	2779	0.2353	4	0	2	1	0	582	250	.	2	.	T	281	2	3966	584.2	200
112	9	1a12.edf	RIGHT	4788	849	226	964	0.2778	FALSE	.	204	8	1	[1]	3	2593	1	589	200	1	964	3645	0.3333	5	36	51.1	2593	2.62	0	2592	7	2569	0.3333	5	0	4	1	0	760	293	.	2	.	T	183	1	3462	609.1	200
24	3	2b4.edf	RIGHT	5633	1073.5	228	964	0.252	FALSE	.	268	11	1	[1]	2	2532	1	604.7	200	1	964	3572	0.2105	4	38.7	16.4	2532	1.69	0	2531	11	2511	0.2105	4	0	3	1	0	696	215	.	2	.	T	178	1	3395	674	200
28	2	2a8.edf	RIGHT	10117	1875	245	965	0.1692	FALSE	.	416	11	1	[1]	2	3979	1	532.9	200	1	965	4983	0.15	3	19.9	50.5	3979	1.95	0	3978	10	3957	0.15	3	0	2	1	0	549	231	.	2	.	T	216	1	4768	641.8	200
13	36	1b3.edf	RIGHT	5330	886.33	228	965	0.2955	FALSE	.	386	8	1	[1]	2	2597	1	477.7	200	1	880	3503	0.1818	2	43.7	30.6	2597	2.1	0	2596	7	2572	0.2727	3	0	1	1	0	494	371	.	2	.	T	85	2	3945	475.2	200
26	8	2a6.edf	RIGHT	10441	1893.33	235	966	0.2224	FALSE	.	540	8	1	[1]	2	2432	1	421.3	200	1	966	3559	0.1579	3	30.3	46.6	2432	2	0	2431	10	2412	0.1579	3	0	2	1	0	426	129	.	2	.	T	259	1	3301	557.1	200
17	35	1a7.edf	RIGHT	7965	1060.33	232	966	0.1074	FALSE	.	129	17	1	[1]	2	5142	1	596.7	200	1	721	5922	0.0952	4	65.7	54.5	5142	1.6	0	5141	17	5109	0.1429	6	2	4	0	342	746	0	.	2	.	T	154	2	9351	591.9	200
216	23	2b16.edf	RIGHT	6440	2561.5	235	967	0.1327	FALSE	.	159	17	1	[1]	2	4624	1	560.6	200	1	159	4782	0.0333	1	4.6	74.2	4624	2.75	0	4623	16	4598	0.1333	4	2	1	1	605	193	376	.	2	.	T	193	3	6967	680.2	200
211	18	2a11.edf	RIGHT	7392	902.5	229	968	0.2807	FALSE	.	390	4	1	[1]	2	1378	1	345.1	200	1	968	2372	0.1667	2	22.1	45.7	1378	2.31	0	1377	3	1353	0.1667	2	0	1	1	0	578	351	.	2	.	T	578	1	1795	426.6	200
24	38	2a4.edf	RIGHT	5940	1173.67	223	968	0.1618	FALSE	.	273	13	1	[1]	2	3292	1	626.1	200	1	273	3564	0.0385	1	20.1	45.6	3292	2.14	0	3291	13	3267	0.1154	3	2	0	1	456	0	380	.	2	.	T	404	3	6196	720.5	200
212	23	2a12.edf	RIGHT	10441	1594.25	235	969	0.2543	FALSE	.	164	5	1	[1]	2	1667	1	406.3	200	1	164	1831	0.0625	1	15.3	45.9	1667	1.98	0	1666	4	1643	0.25	4	1	1	2	174	427	500	.	2	.	T	159	3	3151	517.8	200
112	11	1b12.edf	RIGHT	9840	888.6	230	969	0.29	FALSE	.	197	9	1	[1]	2	2162	1	491.2	200	1	718	2928	0.1875	3	38.2	34.1	2162	2.31	0	2161	8	2138	0.3125	5	0	3	1	0	621	161	.	2	.	T	100	2	4055	626.5	200
24	38	2b4.edf	RIGHT	10020	1057	245	970	0.3278	FALSE	.	259	11	1	[1]	2	2522	1	545.8	200	1	758	3341	0.25	4	16.8	34.7	2522	1.86	0	2521	10	2499	0.3125	5	0	3	1	0	499	191	.	2	.	T	212	2	3612	533.2	200
215	16	2b15.edf	RIGHT	10020	893	245	970	0.3326	FALSE	.	237	6	1	[1]	2	1430	1	530.6	200	1	652	2106	0.1429	2	1.6	99.2	1430	3.73	0	1429	5	1292	0.2143	3	1	1	1	226	415	124	.	2	.	T	318	2	3410	686.3	200
21	7	2a1.edf	RIGHT	6665	932.5	228	971	0.1622	FALSE	.	214	9	1	[1]	2	2712	1	451.4	200	1	391	3116	0.0741	2	18.4	32	2712	1.44	0	2711	8	2693	0.1481	4	0	1	2	0	177	414	.	2	.	T	345	3	7112	460.5	200
210	6	2b10.edf	RIGHT	7803	943	232	971	0.169	FALSE	.	214	9	1	[1]	2	2425	1	479.5	200	1	560	3017	0.125	3	12.5	47.2	2425	1.51	0	2424	10	2405	0.2083	5	0	3	2	0	540	443	.	2	.	T	194	2	6223	606.5	200
13	3	1b3.edf	RIGHT	7238	1255.25	237	972	0.2911	FALSE	.	179	9	1	[1]	2	2849	1	603	200	1	972	3893	0.3077	4	72	0.3	2849	2.53	0	2848	8	2823	0.3077	4	0	3	1	0	793	192	.	2	.	T	315	1	3578	672.4	200
213	7	2a13.edf	RIGHT	8037	1566.75	242	973	0.1642	FALSE	.	325	12	1	[1]	2	3396	1	505.7	200	1	687	4131	0.12	3	47.7	245.9	3396	9.25	0	3395	11	3344	0.16	4	1	2	1	279	362	426	.	2	.	T	286	2	4450	559.1	200
29	21	2b9.edf	RIGHT	8816	1575.5	240	973	0.1886	FALSE	.	273	9	1	[1]	2	3246	1	462.5	200	1	973	4272	0.2222	4	17.5	62.3	3246	2.52	0	3245	9	3221	0.2222	4	0	3	1	0	700	305	.	2	.	T	319	1	3954	570.8	200
12	27	1b2.edf	RIGHT	6106	766	232	974	0.1628	FALSE	.	369	14	1	[1]	2	4433	1	543.2	200	1	974	5451	0.15	3	24.2	29.2	4433	1.78	0	4432	13	4409	0.15	3	0	2	1	0	605	460	.	2	.	T	184	1	5268	647.3	200
212	36	2a12.edf	RIGHT	9660	1661	231	974	0.3404	FALSE	.	286	6	1	[1]	2	1792	1	559.6	200	1	286	2078	0.0909	1	50.6	47.8	1792	3.37	0	1791	6	1759	0.2727	3	1	1	1	243	333	201	.	2	.	T	333	2	2782	652	200
12	29	1b2.edf	RIGHT	7104	752.33	249	974	0.0801	FALSE	.	200	21	1	[1]	2	8807	1	632.4	200	1	200	9006	0.0294	1	14.4	33	8807	1.56	0	8806	20	8785	0.0882	3	1	1	1	110	509	298	.	2	.	T	509	2	9451	693.3	200
111	39	1b11.edf	RIGHT	5453	891.5	231	975	0.3081	FALSE	.	279	7	1	[1]	3	2041	1	431.9	200	1	975	3106	0.2857	4	53.9	20.9	2041	1.96	0	2040	6	2010	0.2857	4	0	3	1	0	696	167	.	2	.	T	228	1	2879	466.4	200
213	8	2a13.edf	RIGHT	10441	1583.4	235	975	0.2198	FALSE	.	314	7	1	[1]	2	2232	1	422.1	200	1	975	3464	0.2778	5	31.1	17.6	2232	1.4	0	2231	6	2210	0.2778	5	0	4	1	0	661	341	.	2	.	T	123	1	3341	543.5	200
216	19	2b16.edf	RIGHT	7392	2397.5	235	976	0.1687	FALSE	.	225	12	1	[1]	3	3841	1	488.9	200	1	976	4865	0.1818	4	54.9	13.5	3841	2.27	0	3840	12	3817	0.1818	4	0	3	1	0	751	215	.	2	.	T	355	1	4511	547.3	200
110	17	1b10.edf	RIGHT	5330	1129.25	228	976	0.2212	FALSE	.	347	9	1	[1]	2	2134	1	463.8	200	1	639	2797	0.0952	2	29.8	40.3	2134	2.29	0	2133	8	2110	0.1905	4	0	2	1	0	380	243	.	2	.	T	88	2	5093	464.7	200
213	29	2b13.edf	RIGHT	7632	1433	235	977	0.1684	FALSE	.	200	14	1	[1]	2	4093	1	556	200	1	200	4293	0.0455	1	36	61.3	4093	3.05	0	4092	15	4064	0.1364	3	1	1	0	199	349	0	.	2	.	T	349	2	6765	569.5	200
215	25	2b15.edf	RIGHT	5808	1016.33	231	977	0.2327	FALSE	.	379	9	1	[1]	2	2222	1	568.7	200	1	678	2926	0.1053	2	34.7	41.6	2222	2.1	0	2221	8	2199	0.1579	3	0	1	2	0	299	298	.	2	.	T	299	2	4358	602.1	200
215	17	2a15.edf	RIGHT	8225	923.67	231	978	0.2744	FALSE	.	349	6	1	[1]	2	1443	1	655.8	200	1	654	2121	0.1111	2	56.8	99.9	1443	4.75	0	1442	6	1409	0.1667	3	1	1	1	306	305	196	.	2	.	T	324	2	2813	637.5	200
24	1	2a4.edf	RIGHT	7392	1129.5	229	979	0.2626	FALSE	.	385	4	1	[1]	2	1345	1	339.6	200	1	385	1729	0.0714	1	16.6	37.7	1345	2	0	1344	3	1321	0.1429	2	1	0	1	169	0	296	.	2	.	T	594	2	1961	421.8	200
218	17	2b18.edf	RIGHT	6480	1589.5	232	980	0.3344	FALSE	.	307	6	1	[1]	2	2055	1	417.5	200	1	980	3189	0.3333	4	37.5	35.9	2055	1.95	0	2054	5	2034	0.3333	4	0	3	1	0	673	103	.	2	.	T	311	1	2879	487.8	200
19	12	1b9.edf	RIGHT	9672	943.5	239	980	0.207	FALSE	.	236	11	1	[1]	2	2564	1	527.1	200	1	980	3610	0.1818	4	49.1	2.3	2564	1.25	0	2563	10	2534	0.1818	4	0	3	1	0	744	237	.	2	.	T	236	1	3375	638.2	200
21	14	2b1.edf	RIGHT	6480	890.25	232	981	0.3451	FALSE	.	215	6	1	[1]	2	1681	1	429.2	200	1	474	2174	0.1667	2	49.2	74.5	1681	3.38	0	1680	5	1654	0.3333	4	0	2	1	0	510	248	.	2	.	T	251	2	3185	413.9	200
219	22	2a19.edf	RIGHT	9660	1572.2	231	981	0.3764	FALSE	.	126	9	1	[1]	2	2063	1	518.8	200	1	981	3132	0.3571	5	9.8	77.2	2063	2.59	0	2062	8	2037	0.3571	5	0	4	1	0	855	216	.	2	.	T	127	1	3006	636.1	200
118	28	1a18.edf	RIGHT	5453	923.5	228	982	0.1776	FALSE	.	265	10	1	[1]	2	3258	1	637.5	200	1	982	4310	0.2105	4	27.5	17.5	3258	1.49	0	3257	9	3235	0.2105	4	0	3	1	0	717	285	.	2	.	T	217	1	4094	704.1	200
116	21	1a16.edf	RIGHT	11050	2244.5	237	983	0.2225	FALSE	.	246	10	1	[1]	2	2531	1	558.3	200	1	983	3586	0.1905	4	5.3	105	2531	3.38	0	2530	10	2503	0.1905	4	0	3	1	0	737	330	.	2	.	T	200	1	3386	743.2	200
12	35	1a2.edf	RIGHT	4752	705	223	983	0.1274	FALSE	.	175	15	1	[1]	2	4710	1	537.4	200	1	983	5737	0.1	3	17.4	25.3	4710	1.29	0	4709	14	4687	0.1	3	0	2	1	0	808	245	.	2	.	T	457	1	5281	621.8	200
210	29	2b10.edf	RIGHT	6480	955	232	984	0.3294	FALSE	.	251	7	1	[1]	3	1887	1	419.9	200	1	679	2594	0.2308	3	39.9	14	1887	1.38	0	1886	6	1869	0.3077	4	0	2	1	0	428	159	.	2	.	T	305	2	3269	436.4	200
24	14	2b4.edf	RIGHT	8316	1043.4	231	984	0.2582	FALSE	.	184	12	1	[1]	2	3052	1	527.7	200	1	984	4144	0.2632	5	8.7	11.8	3052	0.7	0	3051	13	3034	0.2632	5	0	4	1	0	800	258	.	2	.	T	127	1	4018	689	200
28	39	2a8.edf	RIGHT	9823	1442	232	985	0.143	FALSE	.	264	16	1	[1]	2	5956	1	663.7	200	1	985	7005	0.1739	4	75.7	14.6	5956	2.39	0	5955	16	5933	0.1739	4	0	3	1	0	721	261	.	2	.	T	330	1	6676	738	200
213	19	2a13.edf	RIGHT	7400	1447.5	232	985	0.2763	FALSE	.	503	10	1	[1]	4	2909	1	591.8	200	1	985	3927	0.1538	2	57.8	19	2909	2.56	0	2908	9	2884	0.1538	2	0	1	1	0	482	299	.	2	.	T	482	1	3445	702.2	200
119	31	1a19.edf	RIGHT	13312	1218.75	246	985	0.408	FALSE	.	196	4	1	[1]	2	1107	1	489.2	200	1	405	1533	0.1818	2	98.2	7.2	1107	2.83	0	1106	3	1082	0.3636	4	1	2	1	93	534	208	.	2	.	T	325	2	2585	463.1	200
13	3	1a3.edf	RIGHT	5950	1125.5	224	986	0.2257	FALSE	.	205	12	1	[1]	2	3538	1	584.6	200	1	986	4585	0.2222	4	9.6	63.6	3538	2.46	0	3537	11	3511	0.2222	4	0	3	1	0	781	181	.	2	.	T	321	1	4264	703.9	200
216	3	2b16.edf	RIGHT	10122	2188.33	229	987	0.232	FALSE	.	441	10	1	[1]	4	2957	1	542.8	200	1	987	3984	0.1875	3	51.8	63	2957	2.97	0	2956	10	2932	0.1875	3	0	2	1	0	546	193	.	2	.	T	244	1	3741	677.6	200
11	8	1b1.edf	RIGHT	7139	772.33	243	989	0.1945	FALSE	.	460	8	1	[1]	3	2412	1	485.7	200	1	814	3242	0.1	2	51.7	43	2412	2.91	0	2411	7	2385	0.15	3	0	1	1	0	354	221	.	2	.	T	175	2	5936	542	200
14	26	1b4.edf	RIGHT	5664	770.75	224	989	0.149	FALSE	.	308	15	1	[1]	2	4173	1	564.3	200	1	989	5225	0.1538	4	35.3	15.6	4173	1.71	0	4172	14	4151	0.1538	4	0	3	1	0	681	194	.	2	.	T	328	1	4897	670.7	200
15	23	1a5.edf	RIGHT	4788	992	226	989	0.2279	FALSE	.	227	14	1	[1]	2	3661	1	597.3	200	1	428	4108	0.0952	2	44.3	19.8	3661	1.99	0	3660	14	3639	0.2381	5	0	2	3	0	360	728	.	2	.	T	159	3	5260	601.4	200
219	24	2a19.edf	RIGHT	7128	1604.25	235	989	0.2468	FALSE	.	187	10	1	[1, 3]	4	2556	2	370.3	200	0	989	3807	0.2222	4	14.3	57.5	2556	2.28	0	2555	10	2532	0.2222	4	0	3	1	0	802	196	.	2	.	T	357	1	3451	444.4	200
119	38	1b19.edf	RIGHT	4514	1325	226	989	0.3095	FALSE	.	197	5	1	[1]	2	1488	1	474.6	200	1	989	2678	0.4	6	10.6	77.7	1488	2.46	0	1487	4	1465	0.4	6	0	5	1	0	792	151	.	2	.	T	81	1	2598	537.6	200
13	6	1a3.edf	RIGHT	6806	1315.33	231	991	0.2872	FALSE	.	387	7	1	[1]	2	2111	1	530.8	200	1	903	3045	0.1538	2	32.8	31.2	2111	2.07	0	2110	6	2088	0.2308	3	0	1	1	0	516	225	.	2	.	T	88	2	4086	516.5	200
118	9	1b18.edf	RIGHT	4350	1309	222	991	0.1283	FALSE	.	296	16	1	[1]	6	4439	1	558	200	1	753	5238	0.0909	3	7	91.2	4439	2.78	0	4438	16	4402	0.1212	4	0	2	2	0	457	526	.	2	.	T	238	2	8381	610.3	200
213	11	2b13.edf	RIGHT	6384	1486.75	228	991	0.2018	FALSE	.	239	11	1	[1]	2	3259	1	497.8	200	1	991	4397	0.2105	4	24.8	71.8	3259	2.6	0	3258	11	3236	0.2105	4	0	3	1	0	752	497	.	2	.	T	266	1	4131	610.9	200
212	26	2a12.edf	RIGHT	7392	1632	229	992	0.2593	FALSE	.	554	4	1	[1]	2	1288	1	343.6	200	1	554	1842	0.0714	1	20.6	49.5	1288	2.39	0	1287	3	1261	0.2143	3	1	0	2	165	0	637	.	2	.	T	172	3	4459	379.1	200
112	37	1a12.edf	RIGHT	11050	821.2	237	993	0.2772	FALSE	.	216	12	1	[1]	2	2907	1	557.5	200	1	993	3995	0.2778	5	4.5	67.9	2907	2.06	0	2906	11	2884	0.2778	5	0	4	1	0	777	197	.	2	.	T	190	1	3805	758.5	200
216	35	2a16.edf	RIGHT	5895	2748.33	234	993	0.1372	FALSE	.	249	12	1	[1]	2	3174	1	560.2	200	1	993	4199	0.1	3	36.2	34.3	3174	1.92	0	3173	11	3153	0.1	3	0	2	1	0	744	276	.	2	.	T	588	1	3612	618.9	200
115	15	1a15.edf	RIGHT	4752	1268.4	223	993	0.333	FALSE	.	335	7	1	[1]	2	1571	1	561	200	1	577	2172	0.1176	2	41	32.3	1571	2.54	0	1570	6	1547	0.2941	5	0	3	1	0	502	168	.	2	.	T	92	2	3637	639.2	200
14	23	1b4.edf	RIGHT	5904	774	231	994	0.311	FALSE	.	150	7	1	[1]	2	1889	1	450.7	200	1	811	2878	0.25	4	39.7	27.1	1889	2.1	0	1888	7	1866	0.3125	5	1	3	1	135	661	212	.	2	.	T	183	2	4041	485	200
117	30	1a17.edf	RIGHT	6930	1510.2	232	996	0.2323	FALSE	.	92	8	1	[1]	2	2029	1	628.7	200	1	222	2352	0.1	2	33.7	80.8	2029	3.78	0	2028	7	1993	0.25	5	1	2	2	148	441	320	.	2	.	T	275	3	4936	635.6	200
28	20	2b8.edf	RIGHT	6440	1705.33	235	996	0.073	FALSE	.	383	38	1	[1]	13	13538	1	615.8	200	1	996	14563	0.0682	3	59.8	6.9	13538	1.81	0	13537	41	13517	0.0682	3	0	2	1	0	613	286	.	2	.	T	444	1	14120	667.6	200
25	30	2b5.edf	RIGHT	9486	1008.33	235	996	0.2654	FALSE	.	311	5	1	[1]	2	1256	1	488.8	200	1	712	1993	0.125	2	44.8	48.5	1256	2.93	0	1255	4	1230	0.1875	3	1	1	1	203	401	146	.	2	.	T	284	2	3403	464.3	200
110	22	1a10.edf	RIGHT	7296	1124.17	235	997	0.1336	FALSE	.	239	14	1	[1]	2	3378	1	482.5	200	1	511	4216	0.0833	3	35.5	45.3	3378	2.79	0	3377	14	3341	0.1667	6	0	3	3	0	394	831	.	2	.	T	138	3	8619	571.6	200
23	36	2a3.edf	RIGHT	5940	754.33	223	997	0.2226	FALSE	.	460	10	1	[1]	2	3053	1	662.2	200	1	997	4085	0.1667	3	56.2	20.3	3053	1.91	0	3052	9	3031	0.1667	3	0	2	1	0	537	237	.	2	.	T	341	1	3744	731.8	200
27	10	2a7.edf	RIGHT	7450	1115.5	232	998	0.2138	FALSE	.	541	9	1	[1]	3	2357	1	478.4	200	1	998	3384	0.1111	2	30.4	26.2	2357	1.91	0	2356	8	2334	0.1111	2	0	1	1	0	457	240	.	2	.	T	457	1	2928	577.1	200
211	33	2b11.edf	RIGHT	6480	800	232	1000	0.3058	FALSE	.	409	6	1	[1]	2	2205	1	390.9	200	1	1000	3252	0.3	3	10.9	61.7	2205	2.45	0	2204	5	2178	0.3	3	0	2	1	0	591	338	.	2	.	T	256	1	2997	494.6	200
220	32	2b20.edf	RIGHT	7803	1021.2	232	1000	0.2016	FALSE	.	221	13	1	[1]	3	3134	1	527.6	200	1	318	3459	0.08	2	60.6	12.8	3134	2.23	0	3133	13	3110	0.2	5	0	3	0	0	530	0	.	2	.	T	169	2	6014	512.6	200
216	27	2b16.edf	RIGHT	8415	2386.25	239	1001	0.1356	FALSE	.	232	16	1	[1]	2	4829	1	607.3	200	1	1001	5872	0.1481	4	41.3	24.1	4829	1.99	0	4828	15	4806	0.1481	4	0	3	1	0	769	260	.	2	.	T	162	1	5711	691.1	200
213	23	2b13.edf	RIGHT	8428	1432	234	1001	0.2967	FALSE	.	348	6	1	[1]	3	1542	1	519.4	200	1	593	2160	0.1333	2	39.4	72.7	1542	3.65	0	1541	5	1506	0.2667	4	0	2	1	0	426	204	.	2	.	T	181	2	3888	507.2	200
21	31	2b1.edf	RIGHT	6384	811	228	1002	0.2897	FALSE	.	318	6	1	[1]	2	1587	1	519.3	200	1	705	2321	0.1875	3	46.3	119.3	1587	5.1	0	1586	5	1551	0.25	4	1	2	1	237	387	170	.	2	.	T	297	2	2608	537.2	200
110	9	1b10.edf	RIGHT	4268	1293	228	1002	0.1571	FALSE	.	315	10	1	[1]	2	2758	1	482.2	200	1	315	3072	0.0357	1	13.2	73.1	2758	2.3	0	2757	9	2732	0.1786	5	2	2	1	279	422	197	.	2	.	T	83	3	6717	478.3	200
26	39	2b6.edf	RIGHT	7803	2018.33	232	1002	0.2265	FALSE	.	508	9	1	[1]	2	2855	1	525.8	200	1	841	3722	0.1333	2	58.8	31.3	2855	2.26	0	2854	8	2831	0.2	3	0	1	1	0	333	213	.	2	.	T	161	2	4975	475.9	200
18	31	1a8.edf	RIGHT	6930	956.17	232	1003	0.125	FALSE	.	204	17	1	[1]	3	5027	1	657.1	200	1	831	6055	0.1429	5	62.1	20.6	5027	2.38	0	5026	17	4983	0.1714	6	0	4	1	0	627	205	.	2	.	T	172	2	9505	654.4	200
116	34	1b16.edf	RIGHT	5664	2265.83	224	1003	0.208	FALSE	.	139	9	1	[1]	2	2494	1	539.7	200	1	295	2814	0.0952	2	10.7	6	2494	0.57	0	2493	9	2483	0.2857	6	1	4	1	353	589	301	.	2	.	T	91	2	3913	658.5	200
211	38	2b11.edf	RIGHT	8037	771.33	242	1003	0.1953	FALSE	.	352	7	1	[1]	2	2122	1	433.8	200	1	352	2473	0.0526	1	21.8	43.5	2122	2.09	0	2121	6	2098	0.1579	3	1	1	1	212	366	230	.	2	.	T	366	2	3891	504.1	200
15	6	1b5.edf	RIGHT	4514	985.8	226	1004	0.2094	FALSE	.	184	8	1	[1]	2	2139	1	486.8	200	1	684	2862	0.1364	3	22.8	43.4	2139	2.16	0	2138	7	2116	0.2273	5	1	3	1	91	669	222	.	2	.	T	169	2	5469	557.5	200
116	35	1a16.edf	RIGHT	6804	2353.75	229	1006	0.1584	FALSE	.	211	13	1	[1]	4	3374	1	411.8	200	1	628	4028	0.0769	2	20.8	7.4	3374	1.92	0	3373	13	3350	0.1538	4	0	1	2	0	417	340	.	2	.	T	229	3	7242	537.2	200
29	17	2b9.edf	RIGHT	6627	1555	231	1007	0.2038	FALSE	.	456	9	1	[1]	2	3103	1	596.1	200	1	842	3968	0.125	2	29.1	54.3	3103	2.41	0	3102	9	3079	0.1875	3	1	1	1	351	386	214	.	2	.	T	165	2	5120	567.9	200
15	7	1b5.edf	RIGHT	5508	951.6	221	1007	0.2361	FALSE	.	85	9	1	[1]	2	2023	1	501.8	200	1	434	2585	0.1	2	35.8	15.8	2023	1.78	0	2022	8	2001	0.25	5	0	3	1	0	652	217	.	2	.	T	205	2	5052	546.8	200
15	34	1b5.edf	RIGHT	5217	997.75	229	1007	0.1909	FALSE	.	214	12	1	[1]	2	2839	1	466.8	200	1	774	3651	0.12	3	33.8	17.5	2839	1.78	0	2838	11	2816	0.16	4	0	2	1	0	560	148	.	2	.	T	233	2	6164	462.2	200
24	18	2a4.edf	RIGHT	9259	1136.75	231	1008	0.227	FALSE	.	416	11	1	[1]	2	3028	1	458.2	200	1	1008	4129	0.2222	4	24.2	52.9	3028	2.44	0	3027	10	3005	0.2222	4	1	3	0	92	592	0	.	2	.	T	159	1	3971	460.9	200
25	33	2b5.edf	RIGHT	13860	971.4	245	1008	0.3259	FALSE	.	258	5	1	[1]	2	1496	1	485.8	200	1	699	2240	0.2	3	33.8	49.9	1496	2.59	0	1495	4	1471	0.3333	5	1	3	1	202	582	236	.	2	.	T	141	2	3100	509.5	200
112	14	1a12.edf	RIGHT	4752	792.2	223	1008	0.2266	FALSE	.	327	7	1	[1]	2	2113	1	528.6	200	1	814	2985	0.2	4	8.6	61.3	2113	2.39	0	2112	7	2088	0.25	5	0	3	2	0	487	452	.	2	.	T	194	2	3236	643.5	200
212	19	2a12.edf	RIGHT	6688	1617.25	229	1008	0.3207	FALSE	.	198	4	1	[1]	2	1519	1	399.5	200	1	850	2417	0.2308	3	65.5	52.1	1519	3.58	0	1518	3	1479	0.3077	4	1	2	1	89	652	214	.	2	.	T	158	2	3776	384.1	200
27	39	2a7.edf	RIGHT	10608	1047	235	1009	0.2018	FALSE	.	591	5	1	[1]	3	1674	1	365.9	200	1	1009	2707	0.1429	2	42.9	13.4	1674	1.88	0	1673	4	1651	0.1429	2	0	1	1	0	418	629	.	2	.	T	418	1	2290	444.6	200
26	7	2b6.edf	RIGHT	10816	1582.5	237	1009	0.2469	FALSE	.	610	12	1	[1]	3	2837	1	752.4	200	1	610	3446	0.0556	1	75.4	48.7	2837	4.16	0	2836	11	2806	0.1111	2	0	0	2	0	0	313	.	2	.	T	399	2	3708	873	200
116	15	1b16.edf	RIGHT	7200	2165.17	235	1009	0.1898	FALSE	.	164	11	1	[1]	2	3234	1	543.5	200	1	673	3971	0.1739	4	1.5	44.8	3234	1.69	0	3233	12	3208	0.2609	6	0	4	2	0	629	656	.	2	.	T	120	2	4493	619.2	200
11	37	1a1.edf	RIGHT	5550	710.33	237	1010	0.2966	FALSE	.	292	8	1	[1]	2	1773	1	596	200	1	612	2404	0.1176	2	41	20.1	1773	1.57	0	1772	7	1752	0.1765	3	1	1	1	123	320	177	.	2	.	T	398	2	3366	610.3	200
213	34	2a13.edf	RIGHT	7348	1510.33	226	1011	0.178	FALSE	.	469	9	1	[1]	2	3242	1	616.5	200	1	1011	4289	0.1667	3	42.5	7.9	3242	1.36	0	3241	8	3224	0.1667	3	0	2	1	0	542	207	.	2	.	T	368	1	3921	705.7	200
117	21	1b17.edf	RIGHT	9672	1423.75	239	1011	0.2945	FALSE	.	307	7	.	[1]	3	1907	1	540.1	200	1	745	2919	0.2143	3	62.1	1	1907	1.92	0	1906	7	1885	0.2857	4	0	2	1	0	438	379	.	2	.	T	266	2	4562	508.8	200
13	1	1b3.edf	RIGHT	5453	1302.5	231	1012	0.3227	FALSE	.	248	9	1	[1]	2	2074	1	413.1	200	1	1012	3162	0.2857	4	35.1	76.6	2074	3.62	0	2073	8	2045	0.2857	4	0	3	1	0	764	391	.	2	.	T	290	1	2872	489.6	200
16	37	1a6.edf	RIGHT	6468	1156.75	229	1013	0.1247	FALSE	.	166	17	1	[1]	2	4861	1	460	200	1	166	5026	0.0294	1	4	14.6	4861	0.27	0	4860	16	4719	0.1176	4	1	1	1	171	253	321	.	2	.	T	164	3	9774	458	200
113	7	1a13.edf	RIGHT	4788	760	226	1013	0.2706	FALSE	.	282	8	1	[1]	2	2005	1	577.6	200	1	823	2876	0.1765	3	24.6	46.7	2005	2.24	0	2004	7	1980	0.2353	4	0	2	2	0	541	479	.	2	.	T	190	2	3096	678.3	200
112	38	1b12.edf	RIGHT	5616	873	228	1013	0.2828	FALSE	.	189	9	1	[1]	2	2342	1	593	200	1	443	2813	0.1333	2	41	33.4	2342	2.29	0	2341	8	2319	0.2	3	1	1	1	131	254	266	.	2	.	T	570	2	3420	611.3	200
14	33	1b4.edf	RIGHT	5616	790.75	228	1014	0.2515	FALSE	.	466	7	1	[1]	2	2171	1	601	200	1	654	2863	0.125	2	49	56.7	2171	3.03	0	2170	6	2146	0.25	4	0	2	2	0	380	434	.	2	.	T	192	2	3314	607.1	200
18	26	1a8.edf	RIGHT	11050	828	237	1014	0.2329	FALSE	.	344	14	1	[1]	2	3709	1	564.1	200	1	1014	4805	0.2105	4	11.1	80.4	3709	2.95	0	3708	13	3678	0.2105	4	0	3	1	0	670	209	.	2	.	T	152	1	4654	756.8	200
111	36	1a11.edf	RIGHT	8446	884	226	1014	0.2069	FALSE	.	173	10	1	[1]	2	2887	1	442.2	200	1	173	3059	0.05	1	6.2	151	2887	4.47	0	2886	10	2847	0.2	4	1	1	1	142	408	224	.	2	.	T	138	3	5923	491.9	200
26	25	2a6.edf	RIGHT	8037	2314.8	242	1015	0.1513	FALSE	.	181	7	1	[1]	2	2176	1	463.4	200	1	181	2356	0.0417	1	5.4	134.7	2176	2.33	0	2175	7	2148	0.2083	5	1	2	1	397	427	238	.	2	.	T	160	3	7863	538.9	200
11	2	1a1.edf	RIGHT	4788	850.5	226	1015	0.2012	FALSE	.	154	11	1	[1]	2	3341	1	592.4	200	1	1015	4398	0.2	4	39.4	8.1	3341	1.44	0	3340	10	3322	0.2	4	0	3	1	0	861	254	.	2	.	T	179	1	4220	676.6	200
23	20	2a3.edf	RIGHT	6665	845.6	228	1015	0.2006	FALSE	.	158	6	1	[1]	2	1849	1	457.5	200	1	158	2007	0.0476	1	24.5	64.5	1849	3.28	0	1848	6	1721	0.2381	5	2	1	1	505	234	271	.	2	.	T	86	4	6189	500	200
18	3	1b8.edf	RIGHT	7440	1105.4	235	1017	0.1805	FALSE	.	258	18	1	[1]	2	5152	1	686.9	200	1	508	5680	0.0833	2	47.9	93	5152	2.73	0	5151	20	5127	0.2083	5	0	3	1	0	634	325	.	2	.	T	81	2	6869	751.6	200
210	4	2b10.edf	RIGHT	4320	896.25	224	1017	0.2045	FALSE	.	217	9	1	[1]	2	2324	1	514	200	1	749	3099	0.1364	3	45	2.7	2324	1.13	0	2323	8	2308	0.1818	4	0	2	2	0	532	415	.	2	.	T	268	2	3665	549.4	200
216	28	2a16.edf	RIGHT	9660	2585.33	231	1018	0.232	FALSE	.	275	12	1	[1]	3	3153	1	531.1	200	1	1018	4218	0.1765	3	22.1	58.3	3153	2.49	0	3152	11	3121	0.1765	3	0	2	1	0	743	268	.	2	.	T	437	1	3782	659.5	200
15	3	1b5.edf	RIGHT	6683	904.4	228	1019	0.1973	FALSE	.	263	14	1	[1]	2	3584	1	457.2	200	1	520	4117	0.08	2	12.2	43.1	3584	1.97	0	3583	15	3561	0.2	5	1	3	1	344	665	286	.	2	.	T	159	2	4907	592.6	200
218	15	2a18.edf	RIGHT	7379	1579	229	1019	0.1179	FALSE	.	178	7	1	[1]	2	2010	1	343.5	200	1	1019	3219	0.1333	4	20.5	13.1	2010	0.99	0	2009	7	1995	0.1333	4	0	3	1	0	841	284	.	2	.	T	330	1	2890	436.1	200
25	17	2a5.edf	RIGHT	9381	961.33	237	1020	0.2714	FALSE	.	302	10	1	[1]	2	3115	1	653.6	200	1	782	3936	0.1538	2	47.6	42.3	3115	3.22	0	3114	10	3089	0.2308	3	0	1	1	0	480	516	.	2	.	T	238	2	4575	634.3	200
112	25	1b12.edf	RIGHT	9353	806.5	231	1020	0.3377	FALSE	.	228	9	1	[1]	3	2170	1	692.9	200	1	825	3041	0.2143	3	17.9	84.9	2170	3.14	0	2169	8	2144	0.2857	4	0	2	1	0	597	168	.	2	.	T	195	2	3550	734.9	200
11	20	1a1.edf	RIGHT	9152	853.25	237	1021	0.2733	FALSE	.	254	5	1	[1]	2	1309	1	375.1	200	1	648	1982	0.125	2	42.1	23.7	1309	1.81	0	1308	4	1287	0.25	4	1	1	1	227	394	236	.	2	.	T	143	3	4282	341.7	200
117	33	1a17.edf	RIGHT	7595	1612.75	228	1021	0.1984	FALSE	.	291	4	1	[1]	2	1134	1	370.9	200	1	632	1789	0.0952	2	48.9	24.6	1134	2.73	0	1133	4	1107	0.1905	4	0	2	2	0	472	470	.	2	.	T	131	2	4715	357.7	200
13	26	1a3.edf	RIGHT	4788	1017	226	1022	0.2923	FALSE	.	179	11	1	[1]	2	2804	1	566.9	200	1	1022	3893	0.2667	4	13.9	79.5	2804	2.94	0	2803	10	2777	0.2667	4	0	3	1	0	843	238	.	2	.	T	291	1	3602	667.2	200
24	2	2b4.edf	RIGHT	9486	1071.25	235	1022	0.2615	FALSE	.	118	8	1	[1]	2	2025	1	480.1	200	1	843	3064	0.1667	3	36.1	7.1	2025	1.43	0	2024	7	2005	0.2222	4	0	2	2	0	725	452	.	2	.	T	179	2	3339	573.1	200
219	1	2b19.edf	RIGHT	5355	1663.6	232	1023	0.1724	FALSE	.	112	10	1	[1]	2	2567	1	555.3	200	1	814	3561	0.1429	4	33.3	3.6	2567	1.35	0	2566	9	2546	0.1786	5	1	3	1	186	702	235	.	2	.	T	209	2	5794	573.8	200
111	29	1b11.edf	RIGHT	4268	787	228	1025	0.2583	FALSE	.	376	7	1	[1]	4	1881	1	504	200	1	376	2256	0.0625	1	35	80.1	1881	2.85	0	1880	6	1848	0.1875	3	0	1	2	0	207	418	.	2	.	T	207	2	2933	482.3	200
21	13	2b1.edf	RIGHT	8037	948.2	242	1026	0.2711	FALSE	.	118	7	1	[1]	2	1771	1	441.8	200	1	118	1888	0.0526	1	29.8	41.8	1771	1.93	0	1770	6	1627	0.2632	5	2	2	1	416	415	362	.	2	.	T	201	3	3601	537.7	200
218	20	2b18.edf	RIGHT	7722	1895.75	229	1027	0.2013	FALSE	.	330	15	1	[1]	2	4786	1	737.2	200	1	330	5115	0.0526	1	41.2	41.9	4786	2.24	0	4785	14	4762	0.2105	4	1	2	0	354	503	0	.	2	.	T	235	2	6204	885.1	200
218	11	2a18.edf	RIGHT	10608	2104.5	235	1027	0.2237	FALSE	.	169	7	1	[1]	2	1714	1	324.4	200	1	1027	2819	0.2105	4	1.4	51.4	1714	1.8	0	1713	6	1681	0.2105	4	0	3	1	0	858	310	.	2	.	T	219	1	2601	504.9	200
18	40	1b8.edf	RIGHT	5735	1007.8	229	1027	0.2504	FALSE	.	151	9	1	[1]	2	2547	1	474.8	200	1	655	3241	0.1579	3	1.8	114.3	2547	3.2	0	2546	8	2504	0.2632	5	1	3	1	300	623	388	.	2	.	T	119	2	3899	600.1	200
113	31	1a13.edf	RIGHT	8208	834	228	1027	0.4306	FALSE	.	235	4	1	[1]	2	843	1	340.7	200	1	235	1078	0.0909	1	15.7	120.8	843	4.06	0	842	3	813	0.3636	4	1	2	1	120	568	196	.	2	.	T	246	2	1835	472.1	200
27	32	2a7.edf	RIGHT	10441	1031.8	235	1028	0.2842	FALSE	.	240	5	1	[1]	2	1706	1	430.8	200	1	240	1945	0.0667	1	39.8	50.6	1706	2.78	0	1705	4	1680	0.3333	5	1	3	1	147	602	254	.	2	.	T	185	2	2819	563.2	200
12	32	1a2.edf	RIGHT	5550	781	237	1028	0.1336	FALSE	.	511	15	1	[1]	2	4426	1	588.8	200	1	810	5259	0.08	2	33.8	4.5	4426	1.33	0	4425	14	4405	0.12	3	1	1	1	376	299	373	.	2	.	T	218	2	7279	652.7	200
110	30	1b10.edf	RIGHT	5187	1047.4	228	1031	0.1847	FALSE	.	188	12	1	[1]	2	3432	1	555.6	200	1	803	4282	0.16	4	36.6	5.2	3432	1.43	0	3431	12	3412	0.2	5	0	3	1	0	615	194	.	2	.	T	228	2	6530	571.2	200
26	1	2b6.edf	RIGHT	7440	1790.25	229	1031	0.2716	FALSE	.	239	9	1	[1]	2	2858	1	685.4	200	1	823	3711	0.2143	3	44.4	62.8	2858	3.45	0	2857	8	2826	0.2857	4	0	2	1	0	584	324	.	2	.	T	208	2	4398	670.4	200
26	30	2b6.edf	RIGHT	8316	1865.33	231	1033	0.2678	FALSE	.	447	9	1	[1]	2	2409	1	521.2	200	1	1033	3487	0.1875	3	2.2	116.2	2409	3.78	0	2408	9	2379	0.1875	3	0	2	1	0	586	177	.	2	.	T	280	1	3208	668.2	200
11	29	1a1.edf	RIGHT	10900	777.5	235	1033	0.351	FALSE	.	218	8	1	[1]	2	1931	1	594.5	200	1	730	2707	0.2143	3	5.5	104.2	1931	3.17	0	1930	8	1904	0.2857	4	1	2	1	166	512	251	.	2	.	T	303	2	3157	690.6	200
25	28	2b5.edf	RIGHT	10416	953.8	243	1034	0.1778	FALSE	.	125	11	1	[1]	2	3564	1	498.7	200	1	125	3688	0.037	1	21.7	13.8	3564	1.12	0	3563	12	3548	0.1852	5	1	2	2	136	585	841	.	2	.	T	127	3	6687	549.5	200
116	16	1b16.edf	RIGHT	9353	2017.6	231	1034	0.2287	FALSE	.	285	16	1	[1]	2	3596	1	684.6	200	1	419	4141	0.0909	2	9.6	93.9	3596	3.1	0	3595	15	3570	0.2273	5	1	2	1	262	486	320	.	2	.	T	114	3	5342	871.8	200
21	9	2b1.edf	RIGHT	10122	928.6	229	1035	0.2835	FALSE	.	246	11	1	[1]	2	2885	1	525	200	1	791	3740	0.2353	4	34	60.3	2885	2.73	0	2884	11	2860	0.2941	5	0	3	1	0	545	240	.	2	.	T	244	2	4319	546.3	200
29	34	2a9.edf	RIGHT	5895	1682.5	234	1035	0.2187	FALSE	.	473	11	1	[1]	5	3020	1	550.8	200	1	1035	4078	0.1176	2	26.8	25.7	3020	1.72	0	3019	10	2998	0.1176	2	0	1	1	0	562	468	.	2	.	T	562	1	3517	620.6	200
29	23	2a9.edf	RIGHT	7392	1690.75	229	1036	0.213	FALSE	.	174	8	1	[1]	2	1827	1	351.4	200	1	1036	2922	0.2	4	28.4	34.7	1827	2.12	0	1826	8	1804	0.2	4	0	3	1	0	862	257	.	2	.	T	289	1	2634	405	200
16	40	1a6.edf	RIGHT	6806	1224.67	231	1037	0.2811	FALSE	.	595	9	1	[1]	2	2464	1	540.1	200	1	1037	3614	0.2	3	42.1	10.7	2464	1.44	0	2463	8	2446	0.2	3	0	2	1	0	442	279	.	2	.	T	144	1	3471	648.9	200
210	18	2b10.edf	RIGHT	5633	772.5	228	1037	0.1686	FALSE	.	275	13	.	[1]	4	3460	1	608.7	200	1	1037	4550	0.1538	4	42.7	1.1	3460	1.17	0	3459	12	3442	0.1538	4	0	3	1	0	762	207	.	2	.	T	393	1	4158	640.3	200
219	7	2a19.edf	RIGHT	6768	2059	232	1039	0.1787	FALSE	.	152	17	1	[1]	2	4654	1	572.1	200	1	299	4967	0.0667	2	38.1	51.6	4654	2.81	0	4653	16	4627	0.2	6	1	4	1	291	634	128	.	2	.	T	189	2	6068	670.2	200
216	39	2b16.edf	RIGHT	5633	1761.33	228	1039	0.2045	FALSE	.	361	11	1	[1]	2	3461	1	603.9	200	1	1039	4533	0.1667	3	37.9	4.9	3461	1.74	0	3460	11	3258	0.1667	3	0	2	1	0	678	367	.	2	.	T	249	1	4285	686.4	200
219	38	2b19.edf	RIGHT	7392	1631.4	235	1040	0.3008	FALSE	.	280	10	1	[1]	2	2275	1	475.6	200	1	458	2739	0.1111	2	41.6	124.2	2275	5.01	0	2274	9	2242	0.2778	5	1	3	1	168	544	120	.	2	.	T	177	2	3412	541.9	200
116	36	1a16.edf	RIGHT	5661	2217.33	226	1042	0.2456	FALSE	.	420	15	1	[1]	4	3779	1	685	200	1	1042	4865	0.1667	3	19	70.7	3779	2.68	0	3778	15	3756	0.1667	3	0	2	1	0	622	209	.	2	.	T	249	1	4616	817.4	200
215	16	2a15.edf	RIGHT	7215	904.5	229	1042	0.2472	FALSE	.	468	7	1	[1]	2	1647	1	570.1	200	1	744	2429	0.0952	2	50.1	39.1	1647	2.68	0	1646	6	1623	0.1905	4	0	2	2	0	382	445	.	2	.	T	106	2	5139	662.8	200
27	37	2a7.edf	RIGHT	9381	1069.33	237	1043	0.2193	FALSE	.	427	10	1	[1]	2	3268	1	657	200	1	1043	4348	0.1875	3	51	2.6	3268	1.76	0	3267	9	3246	0.1875	3	0	2	1	0	616	262	.	2	.	T	416	1	3933	743.9	200
216	2	2a16.edf	RIGHT	7348	2445.25	226	1043	0.179	FALSE	.	356	12	1	[1]	3	4156	1	619.3	200	1	1043	5423	0.1905	4	45.3	10	4156	1.85	0	4155	12	4135	0.1905	4	0	3	1	0	687	223	.	2	.	T	192	1	5232	723.5	200
212	33	2b12.edf	RIGHT	8316	1217.33	231	1043	0.3759	FALSE	.	191	6	1	[1]	2	1810	1	542.5	200	1	1043	2909	0.2727	3	23.5	50.3	1810	2.28	0	1809	5	1788	0.2727	3	0	2	1	0	852	327	.	2	.	T	316	1	2593	664.4	200
13	21	1b3.edf	RIGHT	4514	1123.5	226	1043	0.2708	FALSE	.	332	6	1	[1]	2	1905	1	575	200	1	332	2237	0.0625	1	44	57.6	1905	3.2	0	1904	6	1878	0.25	4	1	2	1	271	421	262	.	2	.	T	146	2	3176	575.9	200
217	28	2b17.edf	RIGHT	7144	1164.5	228	1043	0.2551	FALSE	.	208	11	1	[1]	2	2489	1	466.7	200	1	1043	3600	0.2222	4	44.7	28	2489	2.49	0	2488	10	2464	0.2222	4	0	3	1	0	835	412	.	2	.	T	174	1	3427	600.9	200
17	35	1b7.edf	RIGHT	6237	1318.25	226	1044	0.2987	FALSE	.	201	8	1	[1]	2	1893	1	522.2	200	1	1044	3069	0.25	4	3.2	70.9	1893	0.23	180	1892	8	1887	0.25	4	0	3	1	0	843	218	.	2	.	T	306	1	2764	639.3	200
216	7	2a16.edf	RIGHT	8265	2713.33	239	1044	0.1638	FALSE	.	145	18	1	[1]	3	5674	1	658.3	200	1	494	6187	0.0909	2	48.3	12.1	5674	1.59	0	5673	17	5486	0.1364	3	0	1	1	0	349	374	.	2	.	T	550	2	7031	692.7	200
111	27	1b11.edf	RIGHT	7440	804.25	235	1044	0.1386	FALSE	.	328	18	1	[1]	2	4687	1	687.5	200	1	328	5014	0.0323	1	48.5	50.8	4687	3.05	0	4686	18	4662	0.129	4	1	2	1	264	404	345	.	2	.	T	215	2	6157	757.7	200
26	9	2a6.edf	RIGHT	7215	2052	229	1045	0.2405	FALSE	.	245	9	1	[1]	2	3022	1	530.1	200	1	1045	4317	0.2222	4	10.1	60	3022	2.08	0	3021	10	3000	0.2222	4	0	3	1	0	800	311	.	2	.	T	325	1	3993	664.2	200
18	32	1b8.edf	RIGHT	5986	1036.5	231	1045	0.2741	FALSE	.	303	9	1	[1]	2	2288	1	427.9	200	1	652	2970	0.1	2	51.9	7.3	2288	1.59	0	2287	10	2253	0.2	4	0	2	2	0	561	348	.	2	.	T	212	2	3454	421.6	200
113	6	1a13.edf	RIGHT	4752	715.5	223	1045	0.2563	FALSE	.	371	7	1	[1]	2	1547	1	533.8	200	1	371	1918	0.0526	1	13.8	60.7	1547	2.09	0	1546	7	1524	0.2105	4	1	2	1	132	478	382	.	2	.	T	240	2	3195	640	200
216	4	2a16.edf	RIGHT	5376	2609	237	1046	0.2129	FALSE	.	370	11	1	[1]	2	3174	1	574.2	200	1	645	3833	0.1	2	19.2	38.6	3174	1.87	0	3173	10	3150	0.2	4	1	2	1	345	521	204	.	2	.	T	246	2	4398	648.6	200
14	30	1a4.edf	RIGHT	10900	745.25	235	1046	0.219	FALSE	.	249	14	1	[1]	2	3572	1	633.6	200	1	1046	4684	0.1905	4	44.6	76.4	3572	3.72	0	3571	13	3536	0.1905	4	1	3	0	283	797	0	.	2	.	T	242	1	4442	632.2	200
217	7	2a17.edf	RIGHT	7392	1287.75	229	1046	0.2346	FALSE	.	196	7	.	[1]	4	1994	1	366	200	1	761	2788	0.1875	3	43	1	1994	1.35	0	1993	6	1975	0.25	4	0	2	1	0	565	283	.	2	.	T	285	2	4848	433.9	200
12	40	1a2.edf	RIGHT	7595	761.5	228	1046	0.1357	FALSE	.	591	9	1	[1]	2	3169	1	349	200	1	1046	4235	0.087	2	27	4.1	3169	0.94	0	3168	9	3146	0.087	2	0	1	1	0	455	349	.	2	.	T	455	1	3781	415.1	200
214	39	2a14.edf	RIGHT	12702	1110	237	1047	0.1965	FALSE	.	428	12	1	[1]	2	3363	1	624	200	1	1047	4496	0.16	4	39	48.4	3363	2.46	0	3362	11	3330	0.16	4	0	3	1	0	619	182	.	2	.	T	188	1	4308	732	200
216	12	2b16.edf	RIGHT	5355	2492.25	232	1047	0.2546	FALSE	.	250	10	1	[1]	2	2735	1	530.3	200	1	1047	3847	0.2222	4	8.3	55	2735	1.63	0	2734	9	2712	0.2222	4	0	3	1	0	797	243	.	2	.	T	281	1	3567	543.3	200
217	36	2a17.edf	RIGHT	5217	1220.75	229	1047	0.1416	FALSE	.	214	18	1	[1]	2	5200	1	569.9	200	1	1047	6303	0.1538	4	16.9	53.6	5200	2.28	0	5199	17	5176	0.1538	4	0	3	1	0	833	854	.	2	.	T	349	1	5955	618.1	200
25	5	2a5.edf	RIGHT	8265	933.5	239	1047	0.2416	FALSE	.	302	10	1	[1]	2	2374	1	677.9	200	1	661	3057	0.1111	2	67.9	30.2	2374	2.76	0	2373	9	2350	0.2222	4	1	2	1	376	593	287	.	2	.	T	234	2	4677	742.6	200
19	4	1a9.edf	RIGHT	7998	955	232	1048	0.1631	FALSE	.	219	16	1	[1]	2	4780	1	623.3	200	1	1048	5882	0.1304	3	13.3	52.4	4780	1.73	0	4779	15	4747	0.1304	3	0	2	1	0	829	250	.	2	.	T	416	1	5467	753.5	200
212	17	2a12.edf	RIGHT	9296	1545	243	1048	0.3691	FALSE	.	437	5	1	[1]	2	1602	1	418.5	200	1	1048	2739	0.3636	4	31.5	73.9	1602	3.22	0	1601	4	1574	0.3636	4	0	3	1	0	611	162	.	2	.	T	190	1	2549	476.1	200
17	3	1a7.edf	RIGHT	9198	1170.25	231	1049	0.1708	FALSE	.	368	12	1	[1]	2	3793	1	645.5	200	1	1049	4893	0.1739	4	57.5	15.7	3793	1.89	0	3792	11	3773	0.1739	4	0	3	1	0	681	566	.	2	.	T	275	1	4619	742.9	200
110	24	1a10.edf	RIGHT	4752	909.75	223	1049	0.0972	FALSE	.	262	21	1	[1]	2	6053	1	550.7	200	1	532	6607	0.0455	2	30.7	6.5	6053	1.18	0	6052	20	6034	0.0909	4	0	2	2	0	513	943	.	2	.	T	243	2	10499	644	200
219	2	2a19.edf	RIGHT	8037	1893.2	242	1050	0.1934	FALSE	.	173	12	1	[1]	2	3180	1	479	200	1	352	3552	0.0714	2	21	65.2	3180	2.96	0	3179	12	3153	0.1786	5	1	3	1	100	628	154	.	2	.	T	238	2	4569	572.3	200
113	2	1b13.edf	RIGHT	6683	688	228	1050	0.3475	FALSE	.	369	7	1	[1]	2	1486	1	493.1	200	1	369	1855	0.0667	1	48.1	34.8	1486	2.76	0	1485	6	1460	0.2667	4	1	1	1	262	230	177	.	2	.	T	161	3	3807	561.7	200
218	22	2a18.edf	RIGHT	10441	1444.6	235	1050	0.1814	FALSE	.	184	1	.	.	1	341	0	447.4	200	1	184	524	0.0435	1	56.4	.	341	.	.	.	.	.	0.2174	5	1	3	1	93	689	274	.	2	.	T	171	2	3441	555.9	200
212	5	2a12.edf	RIGHT	7400	1490.25	232	1051	0.304	FALSE	.	221	7	1	[1]	3	2392	1	542.4	200	1	484	2898	0.1333	2	8.4	134	2392	2.53	0	2391	8	2359	0.2667	4	1	2	1	288	564	228	.	2	.	T	301	2	3547	682.2	200
219	25	2a19.edf	RIGHT	5376	1770	237	1052	0.2163	FALSE	.	433	10	1	[1]	3	2080	1	595.5	200	1	566	2668	0.0769	2	40.5	91.7	2080	4.01	0	2079	9	2050	0.1923	5	0	3	2	0	383	440	.	2	.	T	107	2	5895	629.7	200
218	33	2a18.edf	RIGHT	7215	1692.5	229	1054	0.1503	FALSE	.	136	19	1	[1]	2	5271	1	553.8	200	1	1054	6380	0.1481	4	33.8	2.2	5271	1.27	0	5270	20	5138	0.1481	4	0	3	1	0	918	140	.	2	.	T	218	1	6163	693.3	200
214	14	2a14.edf	RIGHT	7348	1075	226	1055	0.252	FALSE	.	307	10	1	[1]	2	2542	1	587.8	200	1	1055	3773	0.2632	5	13.8	19.2	2542	1.28	0	2541	9	2521	0.2632	5	0	4	1	0	748	241	.	2	.	T	241	1	3532	713.1	200
26	20	2b6.edf	RIGHT	11346	1271	245	1055	0.2315	FALSE	.	123	9	1	[1]	2	2536	1	554.9	200	1	1055	3711	0.2105	4	21.9	73.4	2536	3.17	0	2535	9	2509	0.2105	4	0	3	1	0	932	194	.	2	.	T	294	1	3418	703.1	200
210	16	2a10.edf	RIGHT	5895	804	234	1055	0.1998	FALSE	.	431	10	1	[1]	3	2595	1	556.1	200	1	723	3338	0.0952	2	32.1	26.4	2595	1.28	0	2594	9	2577	0.1429	3	0	1	1	0	292	196	.	2	.	T	332	2	5787	529.5	200
210	23	2a10.edf	RIGHT	7379	1066.25	229	1055	0.1413	FALSE	.	142	7	1	[1]	3	1874	1	357.1	200	1	432	2326	0.0625	2	34.1	51.3	1874	4.43	0	1873	6	1727	0.125	4	0	2	2	0	672	463	.	2	.	T	382	2	5822	413.2	200
23	23	2b3.edf	RIGHT	8037	822.2	242	1055	0.1735	FALSE	.	146	8	1	[1]	2	8025	1	457.2	200	1	146	8171	0.0476	1	45.2	4.4	8025	1.23	0	8024	9	8008	0.2381	5	1	2	2	235	583	563	.	2	.	T	194	3	10566	437.9	200
116	27	1a16.edf	RIGHT	11500	2022.5	237	1056	0.2148	FALSE	.	365	14	1	[1]	2	3410	1	551.9	200	1	1056	4533	0.1667	4	40.9	41.4	3410	2.33	0	3409	13	3387	0.1667	4	0	3	1	0	691	252	.	2	.	T	109	1	4424	650.1	200
220	17	2b20.edf	RIGHT	6930	1149.25	232	1057	0.1708	FALSE	.	273	11	1	[1]	2	2973	1	608.2	200	1	477	3475	0.069	2	55.2	79.8	2973	4.28	0	2972	10	2940	0.1379	4	0	1	2	0	204	311	.	2	.	T	206	3	7567	679.7	200
112	2	1a12.edf	RIGHT	11500	938.5	237	1057	0.3236	FALSE	.	361	9	.	[1]	4	2347	1	593.7	200	1	1057	3468	0.2857	4	82.7	1.1	2347	2.5	0	2346	9	2324	0.2857	4	0	3	1	0	696	266	.	2	.	T	273	1	3195	722.7	200
111	25	1a11.edf	RIGHT	6721	825	234	1057	0.2706	FALSE	.	258	6	1	[1]	3	2115	1	526.8	200	1	690	2859	0.2143	3	17.8	114.2	2115	3.83	0	2114	5	2089	0.2857	4	1	2	1	201	432	346	.	2	.	T	367	2	3795	596.4	200
28	7	2a8.edf	RIGHT	10608	2338.75	235	1058	0.2355	FALSE	.	404	7	1	[1]	2	2090	1	390.3	200	1	855	2989	0.1765	3	67.3	19.2	2090	2.08	0	2089	6	2065	0.2353	4	0	2	1	0	451	205	.	2	.	T	203	2	5009	341.6	200
211	13	2a11.edf	RIGHT	7215	856.75	229	1058	0.171	FALSE	.	272	15	1	[1]	2	4506	1	551.5	200	1	657	5193	0.0833	2	31.5	40.7	4506	2.37	0	4505	14	4479	0.1667	4	1	2	1	164	542	162	.	2	.	T	157	2	6879	658.4	200
211	19	2b11.edf	RIGHT	5324	708.67	229	1058	0.2603	FALSE	.	469	9	1	[1]	2	2688	1	448.5	200	1	898	3613	0.1333	2	17.5	44	2688	2.01	0	2687	9	2665	0.2	3	1	1	1	294	429	249	.	2	.	T	160	2	4230	539.8	200
13	8	1b3.edf	RIGHT	5586	1046.75	229	1058	0.2605	FALSE	.	283	10	1	[1]	2	2464	1	579.1	200	1	1058	3592	0.2222	4	15.1	86.6	2464	3.32	0	2463	9	2435	0.2222	4	0	3	1	0	775	238	.	2	.	T	428	1	3164	676.8	200
220	33	2a20.edf	RIGHT	7400	1172	232	1060	0.2397	FALSE	.	330	12	1	[1]	2	3221	1	580.9	200	1	680	3978	0.1	2	46.9	56.7	3221	3.42	0	3220	12	3193	0.2	4	0	2	2	0	588	410	.	2	.	T	238	2	4910	702.3	200
218	26	2a18.edf	RIGHT	8680	1961	240	1061	0.1205	FALSE	.	260	20	1	[1]	2	7877	1	530.2	200	1	1061	8990	0.1333	4	11.2	42.3	7877	1.39	0	7876	23	7857	0.1333	4	0	3	1	0	801	303	.	2	.	T	352	1	8639	666.4	200
26	32	2b6.edf	RIGHT	5633	1705.25	228	1061	0.2236	FALSE	.	215	8	1	[1]	2	3096	1	569.8	200	1	798	3935	0.1875	3	3.8	65.6	3096	2.29	0	3095	8	3069	0.25	4	0	2	1	0	583	132	.	2	.	T	263	2	5481	634.2	200
116	36	1b16.edf	RIGHT	7238	2120.5	237	1062	0.2578	FALSE	.	336	11	1	[1]	2	2879	1	548.2	200	1	687	3594	0.1176	2	17.2	69.7	2879	2.77	0	2878	10	2853	0.2353	4	0	2	2	0	500	748	.	2	.	T	149	2	4320	636.6	200
220	5	2a20.edf	RIGHT	7215	1238.2	229	1062	0.1738	FALSE	.	121	9	1	[1]	2	2369	1	528.2	200	1	121	2489	0.0333	1	8.2	95.8	2369	3.29	0	2368	9	2342	0.1667	5	1	2	1	115	490	263	.	2	.	T	175	3	7740	650.9	200
28	24	2a8.edf	RIGHT	10560	1780.67	232	1062	0.176	FALSE	.	331	10	.	[1]	3	3766	1	541.1	200	1	1062	4863	0.1667	3	86.1	1.5	3766	2.42	0	3765	9	3742	0.1667	3	0	2	1	0	731	506	.	2	.	T	403	1	4461	624.9	200
17	1	1a7.edf	RIGHT	5453	1145	228	1062	0.1587	FALSE	.	297	13	1	[1]	2	4967	1	633	200	1	891	5919	0.1429	4	23	25.3	4967	1.5	0	4966	14	4947	0.1786	5	0	3	1	0	594	244	.	2	.	T	171	2	8964	682.2	200
15	19	1a5.edf	RIGHT	7965	989.6	232	1062	0.1724	FALSE	.	199	10	1	[1]	2	2851	1	568.1	200	1	632	3525	0.1154	3	37.1	55.9	2851	0.21	0	2850	10	2727	0.1923	5	0	3	2	0	714	495	.	2	.	T	281	2	6320	590.4	200
21	5	2a1.edf	RIGHT	7440	993	229	1064	0.2645	FALSE	.	221	8	1	[1]	2	2608	1	583.9	200	1	778	3429	0.1875	3	41.9	49.7	2608	1.96	0	2607	8	2585	0.25	4	0	2	1	0	557	219	.	2	.	T	286	2	4765	696.9	200
112	8	1b12.edf	RIGHT	5986	922	231	1065	0.3657	FALSE	.	147	8	1	[1]	2	1735	1	398.4	200	1	777	2559	0.2	3	22.4	30.9	1735	1.9	0	1734	7	1712	0.3333	5	0	3	1	0	743	233	.	2	.	T	113	2	3479	480.9	200
118	22	1a18.edf	RIGHT	7296	923.8	235	1066	0.1146	FALSE	.	332	14	1	[1]	2	4886	1	495.2	200	1	934	5889	0.1212	4	48.2	33.5	4886	2.71	0	4885	13	4860	0.1515	5	0	3	2	0	602	682	.	2	.	T	132	2	9979	456.7	200
119	28	1a19.edf	RIGHT	4788	1169.4	226	1066	0.266	FALSE	.	304	14	1	[1]	2	3478	1	591.3	200	1	532	4029	0.1053	2	38.3	57.4	3478	2.84	0	3477	14	3452	0.2632	5	0	3	1	0	539	342	.	2	.	T	125	2	4864	669.7	200
214	37	2a14.edf	RIGHT	9296	1253.2	243	1066	0.2328	FALSE	.	199	7	1	[1]	2	1997	1	388.3	200	1	657	2716	0.1579	3	1.3	71.5	1997	1.95	0	1996	6	1964	0.2632	5	1	2	1	168	458	205	.	2	.	T	132	3	5436	458.7	200
28	23	2b8.edf	RIGHT	5808	1686	231	1066	0.2136	FALSE	.	226	11	1	[1]	3	3472	1	538.1	200	1	1066	4577	0.1667	3	4.1	71	3472	1.92	0	3471	12	3449	0.1667	3	0	2	1	0	840	369	.	2	.	T	458	1	4120	644.3	200
118	2	1b18.edf	RIGHT	9353	1212.67	231	1067	0.1974	FALSE	.	193	16	1	[1]	2	4522	1	715.9	200	1	542	5095	0.1	2	40.9	2.4	4522	1.41	0	4521	15	4503	0.15	3	0	1	2	0	349	569	.	2	.	T	525	2	5458	817	200
219	1	2a19.edf	RIGHT	8823	1896.2	235	1068	0.2068	FALSE	.	364	18	1	[1]	2	3745	1	647.4	200	1	816	4617	0.1429	4	59.4	25.8	3745	2.6	0	3744	17	3720	0.1786	5	0	3	1	0	452	154	.	2	.	T	252	2	6155	636.8	200
212	37	2a12.edf	RIGHT	5217	1379.67	229	1068	0.174	FALSE	.	235	9	1	[1]	2	2677	1	619.1	200	1	1068	3785	0.15	3	66.1	33.6	2677	3.19	0	2676	8	2642	0.15	3	0	2	1	0	833	622	.	2	.	T	362	1	3423	640.3	200
29	13	2b9.edf	RIGHT	4320	1522.67	224	1068	0.2351	FALSE	.	222	7	1	[1]	2	2308	1	471.2	200	1	1068	3407	0.2	3	2.2	72.3	2308	2.48	0	2307	7	2283	0.2	3	0	2	1	0	846	370	.	2	.	T	544	1	2864	557.1	200
119	40	1a19.edf	RIGHT	9152	1212.4	237	1069	0.3018	FALSE	.	439	5	1	[1]	2	1295	1	386.3	200	1	1069	2654	0.3571	5	53.3	56.6	1295	2.81	0	1294	4	1271	0.3571	5	0	4	1	0	630	347	.	2	.	T	107	1	2548	471.4	200
212	3	2a12.edf	RIGHT	5895	1416.67	234	1069	0.2347	FALSE	.	402	10	1	[1]	2	2706	1	549.4	200	1	824	3553	0.1176	2	25.4	40.2	2706	1.38	0	2705	9	2687	0.1765	3	1	1	1	339	422	304	.	2	.	T	245	2	4774	554.2	200
13	35	1a3.edf	RIGHT	6724	918	231	1069	0.2685	FALSE	.	226	11	1	[1]	2	3273	1	632.5	200	1	1069	4436	0.2667	4	32.5	76.7	3273	3.42	0	3272	10	3242	0.2667	4	0	3	1	0	843	275	.	2	.	T	256	1	4180	740.6	200
14	30	1b4.edf	RIGHT	7100	780	237	1069	0.1844	FALSE	.	251	12	1	[1]	2	3437	1	469	200	1	1069	4669	0.2083	5	5	65.9	3437	1.97	0	3436	11	3417	0.2083	5	0	4	1	0	818	201	.	2	.	T	256	1	4413	601.2	200
219	27	2b19.edf	RIGHT	6627	1735.6	231	1070	0.2001	FALSE	.	259	14	1	[1]	2	3230	1	573.8	200	1	487	3733	0.0714	2	6.8	49.4	3230	1.88	0	3229	15	3208	0.1786	5	1	3	1	206	600	141	.	2	.	T	224	2	4797	669.2	200
24	5	2a4.edf	RIGHT	8466	1179.67	240	1070	0.2653	FALSE	.	160	7	1	[1]	2	2163	1	466	200	1	475	2685	0.1579	3	68	0.7	2163	2.33	0	2162	6	2137	0.3158	6	1	3	2	170	432	543	.	2	.	T	147	3	4398	546.6	200
18	7	1b8.edf	RIGHT	5664	1072.25	224	1071	0.1466	FALSE	.	260	17	1	[1]	2	5318	1	596.6	200	1	1071	6430	0.1429	4	67.6	6.4	5318	2.58	0	5317	16	5293	0.1429	4	0	3	1	0	811	128	.	2	.	T	389	1	6042	669.4	200
17	2	1b7.edf	RIGHT	7200	1039	235	1071	0.1621	FALSE	.	384	15	1	[1]	3	4448	1	588.5	200	1	1071	5559	0.12	3	46.5	19.4	4448	1.97	0	4447	14	4427	0.12	3	0	2	1	0	687	303	.	2	.	T	95	1	5465	602.2	200
212	11	2a12.edf	RIGHT	10560	1490.67	232	1071	0.3376	FALSE	.	212	7	1	[1]	3	1850	1	519.2	200	1	641	2550	0.2143	3	64.2	38.9	1850	3.21	0	1849	6	1823	0.4286	6	0	4	1	0	644	476	.	2	.	T	99	2	4062	603.6	200
15	12	1a5.edf	RIGHT	8556	1101	235	1072	0.2175	FALSE	.	149	10	1	[1]	3	2291	1	616.7	200	1	847	3200	0.1667	4	27.7	41	2291	0.39	0	2290	9	2156	0.2083	5	0	3	1	0	698	337	.	2	.	T	225	2	6075	589.9	200
213	23	2a13.edf	RIGHT	10608	1444.33	235	1073	0.256	FALSE	.	476	5	1	[1]	2	1867	1	418.4	200	1	868	2765	0.125	2	95.4	5.1	1867	3.8	0	1866	4	1833	0.1875	3	0	1	1	0	392	126	.	2	.	T	205	2	5380	351.5	200
219	21	2a19.edf	RIGHT	7215	1683.4	229	1073	0.2328	FALSE	.	264	11	1	[1]	2	2492	1	552.4	200	1	264	2755	0.04	1	32.4	42	2492	5.14	0	2491	10	2358	0.2	5	1	3	1	217	587	182	.	2	.	T	94	2	5161	643	200
28	15	2b8.edf	RIGHT	6674	1785.67	232	1075	0.2478	FALSE	.	601	9	1	[1]	2	3272	1	517.8	200	1	995	4287	0.1429	2	40.8	55.1	3272	3.44	0	3271	9	3240	0.2143	3	0	1	1	0	394	240	.	2	.	T	80	2	5159	506.4	200
213	1	2b13.edf	RIGHT	6627	1457.67	231	1077	0.1905	FALSE	.	176	12	1	[1]	2	4073	1	575.3	200	1	1077	5192	0.1667	3	8.3	31	4073	1.12	0	4072	11	4057	0.1667	3	0	2	1	0	901	262	.	2	.	T	507	1	4685	699.1	200
119	18	1a19.edf	RIGHT	9198	1276.67	231	1077	0.3582	FALSE	.	660	8	1	[1]	2	2010	1	632.8	200	1	1077	3137	0.25	3	44.8	78.7	2010	3.88	0	2009	7	1973	0.25	3	0	2	1	0	417	245	.	2	.	T	180	1	2958	734.8	200
117	25	1b17.edf	RIGHT	5453	1076	231	1077	0.2328	FALSE	.	272	7	1	[1]	4	1977	1	420.5	200	1	817	2980	0.1905	4	42.5	73.7	1977	3.24	0	1976	6	1950	0.2381	5	0	3	2	0	545	703	.	2	.	T	260	2	5304	383.8	200
111	15	1b11.edf	RIGHT	8778	829.25	232	1077	0.2488	FALSE	.	207	8	1	[1]	2	2406	1	797.5	200	1	419	2840	0.1111	2	101.5	76.1	2406	5.15	0	2405	9	2374	0.2222	4	1	1	2	311	212	338	.	2	.	T	298	3	5040	889.7	200
119	23	1b19.edf	RIGHT	5735	1316.6	229	1078	0.3525	FALSE	.	215	6	1	[1]	2	1394	1	480.9	200	1	650	2082	0.2	3	7.9	352.9	1394	10.86	0	1393	5	1344	0.3333	5	1	3	1	243	692	318	.	2	.	T	257	2	2720	542.3	200
212	12	2a12.edf	RIGHT	8037	1501.5	242	1081	0.2793	FALSE	.	719	6	1	[1]	2	1979	1	485.4	200	1	1081	3082	0.1667	2	27.4	43.9	1979	2.25	0	1978	5	1948	0.1667	2	0	1	1	0	362	302	.	2	.	T	362	1	2720	541.7	200
214	36	2a14.edf	RIGHT	6688	1237	229	1081	0.2391	FALSE	.	406	7	1	[1]	3	1824	1	385	200	1	808	2669	0.1111	2	51	9.5	1824	1.48	0	1823	6	1793	0.1667	3	1	1	1	152	402	270	.	2	.	T	273	2	4993	467.2	200
16	17	1b6.edf	RIGHT	5187	1233.25	228	1082	0.2236	FALSE	.	221	11	1	[1]	2	3150	1	527.8	200	1	1082	4286	0.2105	4	8.8	34.2	3150	1.51	0	3149	10	3128	0.2105	4	0	3	1	0	861	384	.	2	.	T	220	1	4067	649.1	200
24	9	2b4.edf	RIGHT	7436	1029.4	234	1082	0.1725	FALSE	.	232	9	1	[1]	2	2922	1	476.8	200	1	680	3646	0.125	3	9.8	80.5	2922	2.76	0	2921	9	2898	0.2083	5	1	3	1	200	596	227	.	2	.	T	148	2	6575	493.9	200
117	23	1a17.edf	RIGHT	7965	1567.8	232	1082	0.2049	FALSE	.	200	8	1	[1]	2	2084	1	583.2	200	1	603	2801	0.0833	2	52.2	44.7	2084	3.06	0	2083	7	2056	0.2083	5	0	2	3	0	550	1089	.	2	.	T	147	3	5713	643.5	200
115	24	1a15.edf	RIGHT	8446	1402.6	226	1085	0.2984	FALSE	.	275	6	1	[1]	3	1463	1	466.5	200	1	578	2089	0.1667	3	30.5	45.5	1463	2.62	0	1462	5	1438	0.2778	5	0	3	2	0	555	411	.	2	.	T	252	2	3918	576.1	200
217	20	2b17.edf	RIGHT	7392	817	235	1086	0.2689	FALSE	.	630	9	1	[1]	2	2581	1	473.5	200	1	1086	3711	0.2	3	39.5	29.2	2581	2.15	0	2580	8	2557	0.2	3	0	2	1	0	456	227	.	2	.	T	245	1	3467	467.5	200
212	26	2b12.edf	RIGHT	5355	1276.25	232	1087	0.3073	FALSE	.	270	7	1	[1]	2	2091	1	556.3	200	1	1087	3249	0.2857	4	34.3	76.9	2091	3.15	0	2090	6	2066	0.2857	4	0	3	1	0	817	280	.	2	.	T	255	1	2994	612.9	200
217	29	2a17.edf	RIGHT	9823	998	232	1087	0.1491	FALSE	.	176	22	1	[1]	2	6208	1	640.6	200	1	346	6573	0.0667	2	52.6	21.8	6208	2.54	0	6207	22	6183	0.1667	5	2	2	1	468	394	244	.	2	.	T	224	3	7670	750.4	200
116	33	1a16.edf	RIGHT	4752	2231.6	223	1087	0.168	FALSE	.	245	18	1	[1]	2	4549	1	531.8	200	1	853	5464	0.1429	4	11.8	17.1	4549	1.14	0	4548	17	4531	0.1786	5	0	3	1	0	608	291	.	2	.	T	234	2	7203	558.6	200
111	7	1a11.edf	RIGHT	5950	809	224	1088	0.1981	FALSE	.	250	17	1	[1]	2	4704	1	639.9	200	1	1088	5836	0.1364	3	64.9	34.1	4704	2.87	0	4703	16	4680	0.1364	3	0	2	1	0	838	274	.	2	.	T	469	1	5368	719.2	200
218	14	2a18.edf	RIGHT	6665	1927	228	1088	0.1392	FALSE	.	324	15	1	[1]	2	4504	1	462	200	1	408	5191	0.0741	2	29	17.1	4504	1.32	0	4503	16	4486	0.1481	4	1	2	1	143	437	433	.	2	.	T	353	2	5756	585.2	200
119	25	1a19.edf	RIGHT	6501	1216.2	226	1090	0.3249	FALSE	.	289	3	1	[1]	2	768	1	325.9	200	1	1090	1936	0.3571	5	2.9	115.8	768	3.07	0	767	2	741	0.3571	5	0	4	1	0	801	240	.	2	.	T	292	1	1645	491	200
211	24	2b11.edf	RIGHT	7392	634.6	235	1091	0.2121	FALSE	.	265	10	1	[1]	3	3157	1	468.7	200	1	1091	4334	0.2632	5	34.7	41	3157	2.27	0	3156	9	3131	0.2632	5	0	4	1	0	826	203	.	2	.	T	181	1	4154	554	200
218	16	2b18.edf	RIGHT	5808	1811.5	231	1091	0.1645	FALSE	.	305	15	1	[1]	2	5145	1	548	200	1	1091	6284	0.1818	4	14	53.4	5145	2.32	0	5144	16	5110	0.1818	4	0	3	1	0	786	571	.	2	.	T	254	1	6031	634.9	200
14	7	1a4.edf	RIGHT	6468	870	229	1092	0.1645	FALSE	.	169	9	1	[1]	2	2299	1	477.4	200	1	169	2468	0.0333	1	21.4	59.8	2299	2.43	0	2298	8	2274	0.1333	4	2	1	1	506	301	221	.	2	.	T	300	3	6023	510.9	200
25	34	2a5.edf	RIGHT	8037	907.6	242	1092	0.2617	FALSE	.	406	7	1	[1]	2	1956	1	466.6	200	1	918	3039	0.2222	4	8.6	70	1956	2.51	0	1955	6	1933	0.2778	5	0	3	1	0	512	227	.	2	.	T	174	2	5092	489	200
16	8	1b6.edf	RIGHT	5616	1066.25	228	1093	0.2255	FALSE	.	225	15	1	[1]	2	4436	1	604.7	200	1	1093	5576	0.2105	4	52.7	10.9	4436	2.12	0	4435	15	4412	0.2105	4	0	3	1	0	868	211	.	2	.	T	308	1	5269	686.5	200
28	13	2a8.edf	RIGHT	7128	1947.33	235	1093	0.1969	FALSE	.	218	5	1	[1]	3	2231	1	370.9	200	1	218	2448	0.0556	1	14.9	66.3	2231	2.15	0	2230	5	2208	0.1667	3	1	1	1	557	413	233	.	2	.	T	413	2	4593	467.2	200
18	14	1b8.edf	RIGHT	6300	1101	234	1093	0.1495	FALSE	.	149	8	1	[1]	2	2080	1	472.1	200	1	656	2776	0.0938	3	60.1	50.5	2080	1.96	0	2079	9	2044	0.1562	5	0	3	2	0	744	1151	.	2	.	T	237	2	7088	510.8	200
218	2	2b18.edf	RIGHT	7632	1658.75	235	1094	0.1556	FALSE	.	526	14	1	[1]	2	5091	1	574.8	200	1	935	6153	0.1364	3	54.8	22.9	5091	1.72	0	5090	13	5069	0.1818	4	0	2	2	0	409	711	.	2	.	T	159	2	7526	613.3	200
13	14	1a3.edf	RIGHT	5550	1282	237	1094	0.2263	FALSE	.	498	9	1	[1]	2	2554	1	581.2	200	1	498	3052	0.0526	1	26.2	74	2554	3.24	0	2553	9	2525	0.1579	3	1	0	1	234	0	184	.	2	.	T	208	3	5617	573.7	200
26	22	2a6.edf	RIGHT	5895	1787	234	1095	0.1989	FALSE	.	248	8	1	[1]	2	2669	1	540.4	200	1	1095	3799	0.1429	3	16.4	49.5	2669	2.06	0	2668	7	2648	0.1429	3	0	2	1	0	847	278	.	2	.	T	252	1	3548	639.2	200
16	19	1a6.edf	RIGHT	8556	1277.67	235	1096	0.228	FALSE	.	283	13	1	[1]	2	4026	1	629.9	200	1	1096	5160	0.1765	3	40.9	25.1	4026	2.05	0	4025	12	4001	0.1765	3	0	2	1	0	813	224	.	2	.	T	455	1	4706	745.2	200
211	21	2b11.edf	RIGHT	6566	857.75	231	1096	0.118	FALSE	.	314	17	1	[1]	2	6161	1	491.6	200	1	662	6847	0.0606	2	25.6	15.1	6161	1.27	0	6160	16	6141	0.1212	4	1	2	1	288	500	289	.	2	.	T	152	2	7911	561.3	200
19	23	1b9.edf	RIGHT	4350	937.75	222	1097	0.1691	FALSE	.	334	11	1	[1]	2	3006	1	571.9	200	1	334	3339	0.0435	1	20.9	87.3	3006	3.05	0	3005	10	2973	0.1739	4	1	2	1	357	500	384	.	2	.	T	348	2	4229	670.9	200
26	19	2a6.edf	RIGHT	5940	1612.5	223	1097	0.1392	FALSE	.	273	11	1	[1]	2	3211	1	624.7	200	1	821	4086	0.0968	3	18.7	41.2	3211	2.02	0	3210	10	3187	0.129	4	0	2	2	0	548	508	.	2	.	T	276	2	9091	633.5	200
212	31	2b12.edf	RIGHT	5280	1263.33	229	1098	0.3509	FALSE	.	445	8	1	[1]	2	2615	1	687.1	200	1	445	3060	0.0833	1	56.1	31.4	2615	2.78	0	2614	7	2589	0.25	3	1	1	1	190	370	82	.	2	.	T	370	2	3605	754	200
111	14	1b11.edf	RIGHT	5735	690.33	229	1098	0.2996	FALSE	.	295	8	1	[1]	4	2279	1	539.6	200	1	1098	3413	0.2143	3	66.6	31.3	2279	2.79	0	2278	7	2254	0.2143	3	0	2	1	0	803	210	.	2	.	T	368	1	3046	573.3	200
210	12	2a10.edf	RIGHT	6380	881.5	228	1099	0.2353	FALSE	.	260	13	1	[1]	3	3484	1	697.4	200	1	507	4014	0.1111	2	34.4	20.5	3484	1.32	0	3483	13	3463	0.2222	4	1	2	1	260	529	430	.	2	.	T	282	2	4820	669.7	200
211	9	2a11.edf	RIGHT	7440	798.5	229	1099	0.1804	FALSE	.	226	12	1	[1]	2	4487	1	546.1	200	1	918	5449	0.1429	3	4.1	77.3	4487	2.4	0	4486	13	4463	0.1905	4	1	2	1	216	692	208	.	2	.	T	181	2	6976	677.8	200
214	1	2b14.edf	RIGHT	6566	1272.25	231	1100	0.1678	FALSE	.	252	10	1	[1]	2	3221	1	480.9	200	1	385	3632	0.0741	2	14.9	45.1	3221	2.22	0	3220	9	3197	0.1481	4	1	1	2	232	133	386	.	2	.	T	457	3	5530	521.9	200
220	7	2a20.edf	RIGHT	7470	1089.5	232	1101	0.2421	FALSE	.	121	10	1	[1]	2	2500	1	548.5	200	1	449	2988	0.1304	3	51.5	30.3	2500	2.81	0	2499	10	2475	0.2609	6	1	3	2	242	557	434	.	2	.	T	229	3	4867	608.3	200
26	37	2b6.edf	RIGHT	4320	1834.5	224	1103	0.2533	FALSE	.	726	9	1	[1]	2	2097	1	519.4	200	1	1103	3220	0.125	2	50.4	12.9	2097	2.27	0	2096	8	2074	0.125	2	0	1	1	0	377	344	.	2	.	T	377	1	2844	576.8	200
21	40	2a1.edf	RIGHT	9823	882.17	232	1105	0.29	FALSE	.	388	12	1	[1]	2	3097	1	640.3	200	1	914	4207	0.2778	5	52.3	97.4	3097	4.81	0	3096	11	3063	0.3333	6	0	4	1	0	526	204	.	2	.	T	191	2	4490	623.6	200
113	40	1a13.edf	RIGHT	6579	746.6	232	1105	0.3173	FALSE	.	353	6	1	[1]	2	1459	1	415.7	200	1	815	2314	0.1765	3	82.7	28.5	1459	3.6	0	1458	5	1429	0.2941	5	0	3	2	0	659	280	.	2	.	T	197	2	2576	388.7	200
111	22	1b11.edf	RIGHT	7100	785.75	237	1108	0.1229	FALSE	.	314	9	1	[1]	2	3081	1	522.3	200	1	314	3394	0.0286	1	58.3	13.1	3081	1.96	0	3080	9	3050	0.1143	4	0	0	3	0	0	937	.	2	.	T	244	4	8385	522.9	200
116	6	1b16.edf	RIGHT	6517	2050.5	234	1109	0.2185	FALSE	.	412	16	1	[1]	2	4152	1	661.3	200	1	881	5068	0.1304	3	33.3	76.1	4152	3.26	0	4151	16	4126	0.1739	4	0	2	2	0	469	419	.	2	.	T	228	2	5896	734.1	200
23	9	2a3.edf	RIGHT	7400	723	232	1109	0.314	FALSE	.	281	8	1	[1]	2	2240	1	543	200	1	281	2521	0.0667	1	9	66.7	2240	1.89	0	2239	7	2217	0.2	3	1	1	1	166	373	182	.	2	.	T	373	2	3218	688.9	200
210	19	2b10.edf	RIGHT	8428	840.75	234	1109	0.2156	FALSE	.	240	7	1	[1]	2	1743	1	502.9	200	1	679	2648	0.1364	3	22.9	68	1743	2.38	0	1742	6	1717	0.1818	4	0	2	2	0	439	475	.	2	.	T	430	2	4432	527	200
112	35	1a12.edf	RIGHT	7344	765.75	232	1109	0.2428	FALSE	.	293	9	1	[1]	2	2354	1	448.2	200	1	1109	3528	0.2	4	17.2	63.1	2354	2.85	0	2353	8	2328	0.2	4	0	3	1	0	816	209	.	2	.	T	156	1	3372	556.5	200
14	22	1a4.edf	RIGHT	8602	879.4	231	1110	0.2847	FALSE	.	321	8	1	[1]	2	2410	1	521.6	200	1	527	2960	0.1111	2	1.6	104.5	2410	4.81	0	2409	8	2371	0.2778	5	1	3	1	246	496	251	.	2	.	T	169	2	3802	680	200
212	5	2b12.edf	RIGHT	5808	1403.5	231	1110	0.3328	FALSE	.	321	7	1	[1]	3	2080	1	557.4	200	1	1110	3214	0.1667	2	23.4	74	2080	2.6	0	2079	6	2055	0.1667	2	0	1	1	0	789	232	.	2	.	T	789	1	2425	627.9	200
13	4	1b3.edf	RIGHT	6194	1239.25	230	1111	0.3089	FALSE	.	326	9	1	[1]	2	2407	1	492.4	200	1	1111	3589	0.2667	4	37.4	58.2	2407	3.19	0	2406	10	2378	0.2667	4	0	3	1	0	785	221	.	2	.	T	278	1	3311	614.1	200
211	19	2a11.edf	RIGHT	6118	814.75	231	1112	0.3194	FALSE	.	273	12	1	[1]	2	3067	1	600.8	200	1	470	3559	0.125	2	47.8	7.4	3067	1.84	0	3066	12	3043	0.25	4	0	2	1	0	410	299	.	2	.	T	213	2	4457	670.3	200
211	14	2b11.edf	RIGHT	7632	669	235	1112	0.2218	FALSE	.	380	12	1	[1]	2	4362	1	529.9	200	1	1112	5516	0.1765	3	9.9	36.3	4362	1.64	0	4361	12	4339	0.1765	3	0	2	1	0	732	245	.	2	.	T	515	1	5002	650.9	200
17	20	1a7.edf	RIGHT	6721	1104.5	234	1113	0.1319	FALSE	.	282	18	1	[1]	2	5262	1	543.7	200	1	688	5970	0.0571	2	34.7	21.3	5262	1.58	0	5261	17	5242	0.1143	4	1	2	1	207	598	182	.	2	.	T	192	2	7006	634	200
14	18	1b4.edf	RIGHT	6517	780.75	234	1114	0.1984	FALSE	.	271	12	1	[1]	2	3406	1	672.2	200	1	519	3948	0.0909	2	44.2	135.7	3406	5.77	0	3405	11	3362	0.1818	4	2	1	1	584	248	223	.	2	.	T	260	3	5312	661.5	200
220	6	2b20.edf	RIGHT	7392	1101.2	235	1115	0.2433	FALSE	.	224	6	1	[1]	2	1635	1	477.8	200	1	224	1858	0.0476	1	43.8	12.4	1635	1.97	0	1634	6	1613	0.2381	5	1	2	2	204	550	312	.	2	.	T	258	3	3040	463.5	200
16	15	1b6.edf	RIGHT	6517	1033.8	234	1116	0.2151	FALSE	.	296	15	1	[1]	2	4092	1	646.2	200	1	433	4542	0.0909	2	18.2	35.4	4092	1.6	0	4091	14	4071	0.2273	5	1	3	1	312	620	288	.	2	.	T	170	2	5622	749.1	200
211	38	2a11.edf	RIGHT	9296	745.5	243	1117	0.2428	FALSE	.	324	11	1	[1]	2	3148	1	422.7	200	1	324	3471	0.0526	1	35.7	11.8	3148	1.35	0	3147	10	3129	0.2105	4	1	1	2	224	235	443	.	2	.	T	319	3	5107	522.4	200
213	15	2b13.edf	RIGHT	10816	1427.33	237	1117	0.3392	FALSE	.	200	9	1	[1]	2	2455	1	719.6	200	1	585	3063	0.1538	2	42.6	28.6	2455	2.54	0	2454	8	2298	0.2308	3	0	1	2	0	385	381	.	2	.	T	532	2	3481	870.6	200
21	34	2b1.edf	RIGHT	4320	1023	224	1118	0.1688	FALSE	.	238	6	1	[1]	2	1840	1	509.4	200	1	486	2336	0.0625	2	40.4	51.1	1840	2.88	0	1839	5	1814	0.1875	6	0	3	2	0	522	409	.	2	.	T	223	3	7660	503.6	200
13	10	1a3.edf	RIGHT	4730	1280.2	232	1119	0.1337	FALSE	.	312	18	1	[1]	2	5185	1	586.6	200	1	312	5497	0.0278	1	44.6	40.4	5185	2.67	0	5184	18	5158	0.1389	5	2	1	1	415	100	196	.	2	.	T	315	4	6988	636.8	200
216	6	2b16.edf	RIGHT	6674	2461.75	232	1119	0.1743	FALSE	.	395	11	1	[1]	2	3475	1	501.8	200	1	892	4570	0.12	3	24.8	30.4	3475	1.5	0	3474	11	3456	0.16	4	1	2	1	295	497	213	.	2	.	T	227	2	5977	501.1	200
14	3	1b4.edf	RIGHT	5586	799	229	1119	0.2177	FALSE	.	198	9	1	[1]	2	2358	1	591.3	200	1	965	3370	0.1667	4	27.3	66.3	2358	2.44	0	2357	8	2335	0.2083	5	0	3	2	0	767	495	.	2	.	T	154	2	5530	569.4	200
21	33	2b1.edf	RIGHT	6566	1046.2	231	1121	0.2658	FALSE	.	343	6	1	[1]	2	1810	1	500.2	200	1	625	2460	0.1111	2	34.2	43.7	1810	2.37	0	1809	5	1787	0.2778	5	0	2	3	0	366	695	.	2	.	T	84	3	4872	515.8	200
117	28	1b17.edf	RIGHT	11856	1177.25	237	1122	0.324	FALSE	.	188	9	1	[1]	3	2150	1	531.3	200	1	1122	3424	0.25	4	40.3	30.1	2150	2.49	0	2149	8	2125	0.25	4	0	3	1	0	934	300	.	2	.	T	468	1	2957	651.4	200
12	23	1b2.edf	RIGHT	6536	703.67	232	1122	0.2022	FALSE	.	742	13	1	[1]	2	4435	1	589.6	200	1	1122	5601	0.1667	3	25.6	27.4	4435	1.63	0	4434	13	4416	0.1667	3	0	2	1	0	380	241	.	2	.	T	260	1	5342	675	200
215	22	2a15.edf	RIGHT	12702	855.2	237	1124	0.3043	FALSE	.	301	9	1	[1]	2	2446	1	625.3	200	1	572	3046	0.1111	2	40.3	101.6	2446	4.1	0	2445	11	2416	0.2778	5	1	3	1	163	644	376	.	2	.	T	142	2	4128	746.1	200
29	12	2b9.edf	RIGHT	7600	1361.33	237	1125	0.2865	FALSE	.	521	9	1	[1]	2	2758	1	524	200	1	1125	3922	0.2143	3	35	19.3	2758	2.03	0	2757	8	2735	0.2143	3	0	2	1	0	604	190	.	2	.	T	136	1	3787	627.2	200
119	27	1a19.edf	RIGHT	8446	1105	226	1125	0.1964	FALSE	.	149	8	1	[1]	2	3025	1	508.6	200	1	235	3417	0.0909	2	72.6	13.4	3025	2.53	0	3024	7	3001	0.2727	6	1	3	1	420	659	163	.	2	.	T	131	3	6810	582.1	200
218	29	2a18.edf	RIGHT	10117	1708.25	245	1127	0.1935	FALSE	.	342	12	1	[1]	2	3655	1	564.5	200	1	851	4538	0.1304	3	51.5	6.9	3655	1.61	0	3654	11	3635	0.1739	4	0	2	1	0	509	275	.	2	.	T	276	2	6913	632.3	200
26	3	2a6.edf	RIGHT	11804	2136.25	242	1127	0.3111	FALSE	.	505	4	1	[1]	3	1571	1	360.1	200	1	1127	2803	0.3077	4	35.1	67.3	1571	2.7	0	1570	4	1544	0.3077	4	0	3	1	0	622	243	.	2	.	T	210	1	2594	430.8	200
213	26	2a13.edf	RIGHT	6688	1396.5	229	1127	0.2035	FALSE	.	495	8	.	[1]	3	2646	1	454.7	200	1	756	3415	0.0952	2	120.7	0.1	2646	3.93	0	2645	8	2611	0.1905	4	0	2	2	0	426	803	.	2	.	T	165	2	5990	425.9	200
17	10	1a7.edf	RIGHT	5538	993.4	228	1127	0.1362	FALSE	.	313	13	1	[1]	2	3730	1	558.9	200	1	574	4324	0.0571	2	36.9	4.2	3730	1.33	0	3729	13	3711	0.1429	5	1	1	3	281	261	876	.	2	.	T	135	4	8715	607.9	200
13	12	1a3.edf	RIGHT	13312	1268.25	246	1127	0.3319	FALSE	.	210	5	1	[1]	2	1850	1	419.9	200	1	210	2060	0.0714	1	28.9	74.4	1850	3.28	0	1849	5	1821	0.2857	4	1	2	1	183	711	327	.	2	.	T	488	2	2958	537.6	200
111	34	1a11.edf	RIGHT	8602	831	231	1128	0.3006	FALSE	.	325	9	1	[1]	2	2426	1	551	200	1	690	3139	0.125	2	31	99.2	2426	3.69	0	2425	8	2292	0.25	4	1	2	1	341	533	231	.	2	.	T	168	2	3813	584.4	200
210	14	2b10.edf	RIGHT	8415	794.5	239	1128	0.1237	FALSE	.	203	21	1	[1]	2	5804	1	580.6	200	1	733	6556	0.0541	2	14.6	49.3	5804	1.63	0	5803	21	5783	0.1081	4	1	1	1	475	530	197	.	2	.	T	161	3	10479	709.4	200
211	13	2b11.edf	RIGHT	5808	708.2	231	1128	0.2273	FALSE	.	269	10	1	[1]	2	3969	1	569.3	200	1	658	4669	0.1579	3	35.3	12.9	3969	1.55	0	3968	10	3947	0.2632	5	0	3	2	0	538	585	.	2	.	T	149	2	5996	648.2	200
217	22	2b17.edf	RIGHT	5808	825.5	231	1129	0.1639	FALSE	.	440	18	1	[1]	2	5111	1	546.7	200	1	1129	6296	0.1481	4	12.7	72.1	5111	2.81	0	5110	17	5083	0.1481	4	0	3	1	0	689	204	.	2	.	T	206	1	6091	609.1	200
23	7	2b3.edf	RIGHT	9486	861.33	235	1129	0.2616	FALSE	.	248	7	1	[1]	2	5854	1	490.2	200	1	525	6407	0.1	2	46.2	43.4	5854	2.49	0	5853	6	5829	0.3	6	1	3	1	236	611	108	.	2	.	T	87	3	9462	501.3	200
210	2	2b10.edf	RIGHT	6627	1130.6	231	1132	0.2169	FALSE	.	98	12	1	[1]	2	3412	1	603.6	200	1	328	3957	0.0909	2	36.6	41	3412	1.89	0	3411	12	3389	0.2273	5	1	3	1	191	641	187	.	2	.	T	136	2	5656	582.5	200
217	8	2a17.edf	RIGHT	10788	1406.75	237	1133	0.2274	FALSE	.	304	7	1	[1]	2	1930	1	376.6	200	1	933	3052	0.1429	3	43.6	22	1930	2.1	0	1929	7	1907	0.1905	4	0	2	2	0	629	398	.	2	.	T	200	2	5545	506.6	200
210	35	2a10.edf	RIGHT	6118	1052.4	231	1134	0.174	FALSE	.	206	16	1	[1]	3	4339	1	553.8	200	1	636	5010	0.1034	3	0.8	48.2	4339	1.27	0	4338	16	4321	0.1724	5	0	3	1	0	668	225	.	2	.	T	238	2	7471	673.7	200
210	20	2b10.edf	RIGHT	7560	996	239	1135	0.151	FALSE	.	251	8	1	[1]	3	2682	1	421	200	1	722	3443	0.1111	3	9	47.8	2682	1.44	0	2681	8	2663	0.1852	5	0	3	2	0	653	573	.	2	.	T	182	2	7843	535.8	200
111	18	1a11.edf	RIGHT	13312	895.6	246	1135	0.2265	FALSE	.	172	8	.	[1]	3	2448	1	467.1	200	1	577	3072	0.1579	3	76.1	0.2	2448	3.29	0	2447	7	2364	0.2632	5	0	2	2	0	405	492	.	2	.	T	224	3	5859	473.9	200
27	33	2b7.edf	RIGHT	10122	842	229	1138	0.1559	FALSE	.	283	11	1	[1]	3	3712	1	515.9	200	1	1138	4895	0.1304	3	24.9	90.4	3712	3.58	0	3711	10	3683	0.1304	3	0	2	1	0	855	207	.	2	.	T	600	1	4296	652.7	200
29	22	2a9.edf	RIGHT	7470	1793.75	232	1138	0.2146	FALSE	.	180	13	1	[1]	2	3958	1	532	200	1	1138	5140	0.2105	4	35	30	3958	2.26	0	3957	12	3934	0.2105	4	0	3	1	0	958	230	.	2	.	T	454	1	4687	593.7	200
11	13	1a1.edf	RIGHT	4752	780.83	223	1138	0.2784	FALSE	.	179	9	1	[1]	2	2180	1	526.5	200	1	966	3201	0.25	5	6.5	38.8	2180	1.4	0	2179	9	2162	0.3	6	1	4	1	183	787	206	.	2	.	T	172	2	4354	646.5	200
217	9	2a17.edf	RIGHT	6768	1293	232	1140	0.2809	FALSE	.	763	9	1	[1]	2	2789	1	545.1	200	1	1140	3950	0.1538	2	11.1	78.5	2789	2.81	0	2788	8	2764	0.1538	2	0	1	1	0	377	202	.	2	.	T	377	1	3574	614.6	200
13	24	1a3.edf	RIGHT	7296	1077.5	235	1140	0.1647	FALSE	.	738	12	1	[1]	2	3320	1	495.9	200	1	1140	4492	0.08	2	48.9	12.6	3320	1.93	0	3319	11	3297	0.08	2	0	1	1	0	402	368	.	2	.	T	402	1	4090	597.5	200
17	17	1a7.edf	RIGHT	4680	1100.8	226	1141	0.2339	FALSE	.	279	14	1	[1]	2	3798	1	559.5	200	1	741	4583	0.1364	3	26.5	52.3	3798	2.17	0	3797	14	3775	0.2273	5	0	3	1	0	639	221	.	2	.	T	177	2	6066	598.1	200
213	13	2a13.edf	RIGHT	8225	1460.25	231	1142	0.1905	FALSE	.	238	13	1	[1]	2	4176	1	660.4	200	1	1142	5374	0.1905	4	61.4	45.6	4176	2.78	0	4175	12	4149	0.1905	4	0	3	1	0	904	352	.	2	.	T	290	1	5084	769.8	200
210	31	2b10.edf	RIGHT	6440	1058	235	1143	0.2592	FALSE	.	254	10	1	[1]	3	2648	1	566.1	200	1	749	3433	0.1667	3	10.1	42.2	2648	1.28	0	2647	9	2631	0.2222	4	1	2	1	125	495	275	.	2	.	T	394	2	4396	566	200
25	26	2b5.edf	RIGHT	10816	879.75	237	1143	0.3894	FALSE	.	286	8	1	[1]	2	2127	1	762.2	200	1	576	2728	0.1538	2	85.2	11.9	2127	2.85	0	2126	8	2103	0.3077	4	1	2	1	85	520	179	.	2	.	T	230	2	3499	729.9	200
12	36	1a2.edf	RIGHT	7626	719.5	231	1144	0.1734	FALSE	.	382	15	1	[1]	2	4796	1	566.9	200	1	1144	7264	0.1818	4	24.9	29.4	4796	1.69	0	4795	15	4774	0.1818	4	0	3	1	0	762	292	.	2	.	T	247	1	7018	680.6	200
29	19	2b9.edf	RIGHT	5687	1461	234	1145	0.3088	FALSE	.	145	10	1	[1]	2	2619	1	673.9	200	1	1145	3826	0.2667	4	9.9	17.9	2619	1.06	0	2618	10	2603	0.2667	4	0	3	1	0	1000	315	.	2	.	T	228	1	3599	757.4	200
219	9	2b19.edf	RIGHT	7632	1720.25	235	1145	0.2009	FALSE	.	337	7	1	[1]	2	1937	1	559.4	200	1	670	2635	0.0741	2	39.4	37.9	1937	2.47	0	1936	7	1913	0.1481	4	0	2	1	0	553	236	.	2	.	T	220	2	6810	635.9	200
115	17	1a15.edf	RIGHT	7626	1240.5	231	1145	0.3671	FALSE	.	166	8	1	[1]	2	1911	1	560.9	200	1	649	2608	0.1765	3	18.9	84.9	1911	3.24	0	1910	8	1885	0.3529	6	0	4	2	0	853	310	.	2	.	T	156	2	3750	695.9	200
14	32	1a4.edf	RIGHT	8208	815.6	228	1146	0.2483	FALSE	.	187	11	1	[1]	2	2558	1	342.1	200	1	187	2745	0.0455	1	17.1	56.6	2558	2.18	0	2557	10	2534	0.2273	5	1	2	1	178	480	274	.	2	.	T	279	3	5420	363.8	200
21	28	2a1.edf	RIGHT	9660	913.4	231	1147	0.2653	FALSE	.	260	13	1	[1]	2	3380	1	555	200	1	952	4387	0.2105	4	46	44.7	3380	2.65	0	3379	12	3357	0.2632	5	0	3	1	0	692	323	.	2	.	T	195	2	4960	580.5	200
115	19	1a15.edf	RIGHT	6288	1363.5	237	1147	0.1886	FALSE	.	226	15	1	[1]	3	3683	1	631.1	200	1	436	4143	0.0667	2	23.1	56.8	3683	2.67	0	3682	15	3659	0.2	6	1	3	1	251	578	226	.	2	.	T	169	3	7158	721	200
214	19	2b14.edf	RIGHT	5355	1090.75	232	1149	0.183	FALSE	.	180	12	1	[1]	2	3755	1	557.5	200	1	532	4319	0.08	2	35.5	18.3	3755	1.38	0	3754	11	3724	0.16	4	0	2	2	0	846	448	.	2	.	T	494	2	5993	622.2	200
213	20	2b13.edf	RIGHT	11346	1421	245	1149	0.3248	FALSE	.	231	7	1	[1]	2	1992	1	555.4	200	1	1149	3213	0.2667	4	22.4	63.8	1992	2.16	0	1991	6	1967	0.2667	4	0	3	1	0	918	197	.	2	.	T	429	1	2784	697.9	200
119	37	1a19.edf	RIGHT	7626	1275	231	1149	0.2713	FALSE	.	260	7	1	[1]	2	1688	1	621.8	200	1	500	2212	0.1	2	79.8	9.4	1688	2.73	0	1687	6	1664	0.2	4	1	2	1	127	566	327	.	2	.	T	326	2	3893	692.7	200
15	15	1a5.edf	RIGHT	7595	1117.8	228	1150	0.2587	FALSE	.	123	7	1	[1]	3	1607	1	367.9	200	1	900	2712	0.1905	4	45.9	1	1607	1.55	0	1606	6	1586	0.2381	5	0	3	1	0	777	175	.	2	.	T	250	2	5287	366	200
211	10	2b11.edf	RIGHT	5687	779.25	234	1151	0.1845	FALSE	.	308	18	1	[1]	2	5586	1	675.6	200	1	785	6411	0.125	3	11.6	44.2	5586	1.79	0	5585	20	5564	0.1667	4	0	2	2	0	477	491	.	2	.	T	366	2	6918	753.8	200
25	11	2b5.edf	RIGHT	5687	937.2	234	1151	0.245	FALSE	.	267	8	1	[1]	2	2407	1	712.7	200	1	713	3164	0.1429	3	48.7	6.2	2407	1.8	0	2406	7	2387	0.2381	5	1	2	1	165	446	240	.	2	.	T	317	3	5624	700.6	200
214	38	2a14.edf	RIGHT	8265	1190.67	239	1153	0.2629	FALSE	.	238	10	1	[1]	3	2994	1	613.8	200	1	547	3595	0.1667	3	3.8	78.4	2994	2.42	0	2993	9	2962	0.3333	6	1	3	1	157	491	550	.	2	.	T	296	3	5066	639.6	200
11	28	1a1.edf	RIGHT	8208	908	228	1153	0.3587	FALSE	.	214	5	1	[1]	2	1227	1	346	200	1	741	2008	0.2308	3	21	44	1227	1.82	0	1226	5	1206	0.3077	4	1	2	1	231	527	266	.	2	.	T	412	2	3202	341.4	200
13	11	1a3.edf	RIGHT	7965	1415	232	1153	0.174	FALSE	.	322	18	1	[1]	2	4949	1	577.2	200	1	508	5479	0.0714	2	46.2	67.3	4949	3.87	0	4948	17	4914	0.1429	4	1	2	1	104	521	202	.	2	.	T	335	2	5977	681.6	200
213	8	2b13.edf	RIGHT	5808	1469	231	1154	0.2068	FALSE	.	465	7	1	[1]	3	2363	1	601.2	200	1	1154	3538	0.1	2	67.2	68.3	2363	4.02	0	2362	6	2328	0.1	2	0	1	1	0	689	195	.	2	.	T	689	1	2849	663.5	200
210	36	2b10.edf	RIGHT	5324	979.2	229	1156	0.242	FALSE	.	249	8	1	[1]	2	1942	1	467.3	200	1	808	2889	0.15	3	36.3	30	1942	1.6	0	1941	7	1919	0.25	5	1	2	2	290	559	780	.	2	.	T	132	3	5073	454.7	200
219	36	2b19.edf	RIGHT	8316	1730.4	231	1157	0.364	FALSE	.	259	7	1	[1]	2	2088	1	554.9	200	1	612	2731	0.1333	2	35.9	25.5	2088	2.2	0	2087	7	2064	0.3333	5	0	3	1	0	622	225	.	2	.	T	160	2	4141	644.8	200
25	19	2a5.edf	RIGHT	5376	1016.25	237	1157	0.3464	FALSE	.	238	7	1	[1]	2	2165	1	574.3	200	1	485	2680	0.1333	2	19.3	73.6	2165	3.16	0	2164	8	2127	0.2667	4	1	2	1	163	593	219	.	2	.	T	346	2	4074	604.8	200
19	28	1a9.edf	RIGHT	5453	892.75	228	1158	0.1355	FALSE	.	188	15	1	[1]	2	4326	1	625.5	200	1	526	4885	0.0588	2	15.5	19.6	4326	0.75	0	4325	14	4298	0.1176	4	1	2	1	336	705	344	.	2	.	T	367	2	8943	704.1	200
214	23	2a14.edf	RIGHT	11804	1083.83	242	1158	0.286	FALSE	.	173	6	1	[1]	2	1677	1	363.7	200	1	999	2811	0.2941	5	38.7	28.1	1677	1.76	0	1676	5	1645	0.3529	6	1	4	1	183	826	261	.	2	.	T	159	2	4530	464	200
12	34	1b2.edf	RIGHT	5453	830.5	231	1160	0.2748	FALSE	.	289	9	1	[1]	3	3266	1	409.9	200	1	1160	4449	0.1333	2	31.9	11.3	3266	1.54	0	3265	8	3244	0.1333	2	0	1	1	0	871	215	.	2	.	T	871	1	3579	471.7	200
216	22	2a16.edf	RIGHT	7440	2584.2	229	1160	0.1602	FALSE	.	180	19	1	[1]	2	4903	1	553.9	200	1	180	5082	0.0323	1	11.9	66.3	4903	1.92	0	4902	18	4880	0.1613	5	1	3	1	190	739	291	.	2	.	T	153	2	6205	720	200
220	1	2a20.edf	RIGHT	12702	1127.33	237	1161	0.2439	FALSE	.	255	13	1	[1]	2	2789	1	624.4	200	1	653	3478	0.1154	3	39.4	136.7	2789	5.49	0	2788	12	2753	0.2308	6	1	4	1	239	711	206	.	2	.	T	158	2	5021	747.9	200
13	17	1a3.edf	RIGHT	10900	1299	235	1161	0.2549	FALSE	.	320	8	1	[1]	2	2692	1	644.4	200	1	1161	3921	0.2353	4	55.4	90.3	2692	4.69	0	2691	7	2653	0.2353	4	0	3	1	0	841	365	.	2	.	T	359	1	3562	733.2	200
220	19	2b20.edf	RIGHT	5808	1107.5	231	1161	0.2279	FALSE	.	237	10	1	[1]	2	2734	1	568.4	200	1	1161	3981	0.25	6	34.4	38.6	2734	2.38	0	2733	9	2709	0.25	6	0	5	1	0	924	241	.	2	.	T	294	1	3688	643.4	200
213	19	2b13.edf	RIGHT	7436	1506	234	1162	0.2355	FALSE	.	218	10	1	[1]	2	2803	1	470.2	200	1	218	3021	0.0556	1	3.2	248.9	2803	7.87	0	2802	9	2755	0.1667	3	1	1	1	397	390	190	.	2	.	T	390	2	4040	606.2	200
111	3	1a11.edf	RIGHT	6930	920.5	232	1163	0.1086	FALSE	.	382	31	1	[1]	2	8919	1	636.3	200	1	570	9513	0.0455	2	41.3	29.3	8919	3.35	0	8918	30	8802	0.0909	4	1	1	1	198	188	257	.	2	.	T	406	3	12316	647.2	200
213	12	2a13.edf	RIGHT	9660	1603.33	231	1164	0.3111	FALSE	.	535	8	1	[1]	2	2545	1	587.6	200	1	1164	3756	0.2308	3	78.6	22.4	2545	2.56	0	2544	8	2519	0.2308	3	0	2	1	0	629	288	.	2	.	T	420	1	3336	678.9	200
18	30	1a8.edf	RIGHT	4788	983.6	226	1164	0.2323	FALSE	.	168	14	1	[1]	3	3434	1	555.1	200	1	1164	4684	0.2273	5	2.1	42.7	3434	1.32	0	3433	13	3410	0.2273	5	0	4	1	0	996	305	.	2	.	T	329	1	4356	655	200
118	32	1b18.edf	RIGHT	7440	1024.6	235	1164	0.1573	FALSE	.	257	16	1	[1]	2	4731	1	647.6	200	1	427	5181	0.0714	2	8.6	63.2	4731	2.29	0	4730	15	4706	0.1786	5	1	2	2	273	404	546	.	2	.	T	234	3	7683	753.1	200
13	31	1a3.edf	RIGHT	9152	989.33	237	1165	0.3061	FALSE	.	437	5	1	[1]	2	1315	1	374.3	200	1	1165	2523	0.2727	3	41.3	47	1315	2.59	0	1314	4	1290	0.2727	3	0	2	1	0	728	335	.	2	.	T	466	1	2057	475.2	200
212	9	2a12.edf	RIGHT	9823	1370.75	232	1166	0.3116	FALSE	.	353	9	1	[1]	2	2676	1	631.1	200	1	353	3029	0.0667	1	43.1	1.9	2676	1.58	0	2675	8	2656	0.2667	4	1	2	1	294	608	185	.	2	.	T	331	2	3910	711	200
14	39	1a4.edf	RIGHT	4752	759.2	223	1166	0.1471	FALSE	.	173	14	1	[1]	2	3245	1	530.4	200	1	786	4181	0.1111	4	10.4	43.3	3245	1.73	0	3244	13	3224	0.1389	5	0	3	2	0	613	369	.	2	.	T	380	2	4730	626.9	200
210	5	2b10.edf	RIGHT	8316	1071	231	1167	0.2915	FALSE	.	328	10	1	[1]	2	2643	1	559.8	200	1	768	3599	0.1765	3	40.8	13.5	2643	1.26	0	2642	10	2624	0.2941	5	0	3	2	0	567	638	.	2	.	T	127	2	4243	701.8	200
12	6	1b2.edf	RIGHT	5508	693.5	221	1168	0.1087	FALSE	.	202	12	1	[1]	2	3985	1	495.2	200	1	1168	5335	0.1081	4	29.2	41.5	3985	2.13	0	3984	11	3964	0.1081	4	0	3	1	0	966	409	.	2	.	T	481	1	4855	615.2	200
117	32	1a17.edf	RIGHT	8602	1411.2	231	1169	0.2158	FALSE	.	137	9	1	[1]	2	2605	1	557.8	200	1	728	3455	0.12	3	37.8	16.6	2605	1.85	0	2604	8	2582	0.2	5	0	3	2	0	756	548	.	2	.	T	165	2	5941	666.3	200
29	35	2a9.edf	RIGHT	10608	1978.4	235	1169	0.3023	FALSE	.	214	8	1	[1]	5	2026	1	388.6	200	1	1169	3260	0.2778	5	65.6	8.8	2026	2.49	0	2025	8	2002	0.2778	5	0	4	1	0	955	285	.	2	.	T	288	1	2973	467.9	200
12	39	1b2.edf	RIGHT	7938	654.25	231	1169	0.2557	FALSE	.	483	9	1	[1]	2	2833	1	478.2	200	1	1169	4068	0.2353	4	37.2	8.7	2833	1.69	0	2832	8	2812	0.2353	4	0	3	1	0	686	175	.	2	.	T	242	1	3827	626.4	200
218	3	2a18.edf	RIGHT	8050	1777.8	237	1170	0.1478	FALSE	.	321	18	1	[1]	2	6852	1	669.6	200	1	1170	8090	0.1852	5	36.6	17.4	6852	1.55	0	6851	18	6832	0.1852	5	0	4	1	0	849	250	.	2	.	T	115	1	7976	786.2	200
16	14	1b6.edf	RIGHT	5453	1266.5	231	1170	0.3354	FALSE	.	106	9	1	[1]	3	2083	1	413.7	200	1	587	2690	0.125	2	35.7	1.3	2083	1.19	0	2082	8	2061	0.25	4	0	2	1	0	814	197	.	2	.	T	333	2	3956	467.8	200
119	24	1b19.edf	RIGHT	4288	1346	223	1171	0.2537	FALSE	.	268	6	1	[1]	2	1916	1	752	200	1	586	2524	0.1111	2	91	3	1916	2.44	0	1915	6	1891	0.2778	5	1	2	1	300	424	525	.	2	.	T	334	3	5275	730	200
13	31	1b3.edf	RIGHT	6683	1307.25	228	1171	0.2078	FALSE	.	361	7	1	[1]	2	2275	1	476.4	200	1	361	2636	0.0455	1	31.4	68	2275	3.07	0	2274	6	2249	0.1818	4	2	1	1	320	183	199	.	2	.	T	183	3	5566	574.5	200
218	39	2b18.edf	RIGHT	6674	1831.4	232	1172	0.2149	FALSE	.	180	9	1	[1]	2	2639	1	478.1	200	1	180	2818	0.0455	1	1.1	51.1	2639	1.84	0	2638	10	2617	0.2273	5	1	3	1	110	711	273	.	2	.	T	205	2	3941	585.5	200
19	39	1b9.edf	RIGHT	4268	847	228	1172	0.1278	FALSE	.	314	12	.	[1]	3	4277	1	499.4	200	1	660	4958	0.0645	2	30.4	2	4277	0.73	0	4276	11	4249	0.129	4	0	2	2	0	605	750	.	2	.	T	259	2	9237	539.6	200
29	17	2a9.edf	RIGHT	12818	1642.25	243	1172	0.1653	FALSE	.	557	17	1	[1]	2	5170	1	595.5	200	1	1041	6267	0.1111	3	9.5	111.6	5170	3.93	0	5169	17	5136	0.1481	4	1	2	1	239	484	182	.	2	.	T	131	2	7758	622.2	200
26	27	2a6.edf	RIGHT	6688	2200.67	229	1172	0.3217	FALSE	.	553	4	1	[1]	2	1115	1	338	200	1	1172	2333	0.2308	3	4	40.2	1115	2.18	0	1114	3	1091	0.2308	3	0	2	1	0	619	218	.	2	.	T	245	1	2089	474.4	200
17	6	1a7.edf	RIGHT	6930	1103.67	232	1173	0.1291	FALSE	.	152	23	1	[1]	3	6867	1	619.2	200	1	754	7771	0.1111	4	24.2	29.1	6867	1.83	0	6866	22	6843	0.1667	6	0	4	2	0	790	499	.	2	.	T	188	2	10089	661.2	200
16	29	1b6.edf	RIGHT	5664	994.67	224	1174	0.1645	FALSE	.	528	14	1	[1]	3	4637	1	573.1	200	1	1174	5845	0.12	3	44.1	15.2	4637	2.58	0	4636	13	4515	0.12	3	0	2	1	0	646	284	.	2	.	T	285	1	5561	676.1	200
28	24	2b8.edf	RIGHT	7722	1905.5	229	1175	0.0809	FALSE	.	230	35	1	[1]	2	13858	1	708.4	200	1	1175	15097	0.087	4	12.4	75.1	13858	2.23	0	13857	36	13834	0.087	4	0	3	1	0	945	245	.	2	.	T	395	1	14703	884	200
15	22	1a5.edf	RIGHT	7296	951.75	235	1175	0.2048	FALSE	.	324	12	1	[1]	2	2837	1	510.9	200	1	654	3639	0.1111	3	63.9	19.4	2837	2.9	0	2836	11	2806	0.1481	4	0	2	1	0	330	185	.	2	.	T	521	2	6734	507.4	200
29	5	2b9.edf	RIGHT	6480	1405.5	232	1177	0.3135	FALSE	.	567	8	1	[1]	2	2655	1	416.4	200	1	1064	3752	0.2308	3	36.4	77.6	2655	4.15	0	2654	8	2626	0.3077	4	0	2	1	0	497	406	.	2	.	T	113	2	4408	449.6	200
210	3	2a10.edf	RIGHT	7400	1030.4	232	1179	0.2505	FALSE	.	249	10	1	[1]	4	3158	1	543.3	200	1	1179	4421	0.2632	5	9.3	51.1	3158	1.52	0	3157	9	3139	0.2632	5	0	4	1	0	930	150	.	2	.	T	279	1	4143	668.1	200
210	7	2a10.edf	RIGHT	7348	1042.75	226	1180	0.2998	FALSE	.	284	9	1	[1]	2	2445	1	582.2	200	1	945	3423	0.1875	3	8.2	47.6	2445	1.33	0	2444	8	2424	0.25	4	0	2	1	0	661	220	.	2	.	T	235	2	4490	606.4	200
16	13	1a6.edf	RIGHT	8208	1440	228	1180	0.1662	FALSE	.	231	8	1	[1]	2	2359	1	366.1	200	1	231	2589	0.037	1	41.1	15.1	2359	1.66	0	2358	7	2339	0.1481	4	1	2	1	358	616	195	.	2	.	T	242	2	3735	518	200
14	24	1b4.edf	RIGHT	5580	816.5	228	1181	0.1931	FALSE	.	369	11	1	[1]	2	3424	1	634.9	200	1	369	3793	0.04	1	70.9	135.4	3424	6.54	0	3423	10	3382	0.16	4	1	2	1	212	437	274	.	2	.	T	226	2	4860	611.9	200
216	38	2a16.edf	RIGHT	10608	2383.5	235	1184	0.2375	FALSE	.	296	8	1	[1]	3	2114	1	369.4	200	1	1184	3351	0.2105	4	46.4	27.8	2114	2.1	0	2113	7	2092	0.2105	4	0	3	1	0	888	769	.	2	.	T	272	1	3080	451.8	200
24	1	2b4.edf	RIGHT	10122	1093.5	229	1184	0.2595	FALSE	.	229	11	1	[1]	2	2301	1	521.5	200	1	634	2971	0.0952	2	30.5	78.6	2301	3.62	0	2300	10	2268	0.1905	4	0	2	2	0	698	580	.	2	.	T	293	2	4675	539.9	200
218	31	2a18.edf	RIGHT	5940	1925.25	223	1184	0.1756	FALSE	.	235	17	1	[1]	2	5532	1	642	200	1	758	6327	0.12	3	36	26.5	5532	1.85	0	5531	16	5511	0.16	4	0	2	0	0	523	0	.	2	.	T	426	2	7730	731.6	200
217	21	2b17.edf	RIGHT	7600	858	237	1184	0.3021	FALSE	.	179	8	1	[1]	2	2289	1	490.8	200	1	179	2467	0.0588	1	1.8	95.5	2289	3	0	2288	7	2264	0.3529	6	1	3	1	237	493	291	.	2	.	T	113	3	4510	619.4	200
15	14	1b5.edf	RIGHT	5580	943.8	228	1185	0.1281	FALSE	.	212	19	1	[1]	4	4763	1	583.2	200	1	771	5760	0.0698	3	19.2	43	4763	1.92	0	4762	18	4741	0.1163	5	0	3	2	0	803	447	.	2	.	T	244	2	9566	640.5	200
118	12	1b18.edf	RIGHT	5187	1185.4	228	1185	0.2424	FALSE	.	298	11	1	[1]	2	3708	1	521.7	200	1	962	4732	0.2353	4	2.7	73.4	3708	2.47	0	3707	10	3681	0.2941	5	0	3	1	0	664	356	.	2	.	T	223	2	5408	647.4	200
25	24	2a5.edf	RIGHT	6860	982.33	234	1185	0.2304	FALSE	.	227	8	1	[1]	2	2316	1	632.9	200	1	227	2542	0.04	1	33.9	25	2316	1.96	0	2315	7	2292	0.24	6	2	2	2	332	353	389	.	2	.	T	210	4	5568	725.4	200
216	5	2b16.edf	RIGHT	6480	2537	232	1186	0.2749	FALSE	.	421	8	1	[1]	3	1844	1	388.2	200	1	1186	3071	0.1875	3	8.2	58.7	1844	2.1	0	1843	7	1820	0.1875	3	0	2	1	0	765	482	.	2	.	T	409	1	2663	504.4	200
114	30	1a14.edf	RIGHT	4680	1056.4	226	1186	0.165	FALSE	.	152	15	1	[1]	2	3138	1	587.4	200	1	510	3703	0.0811	3	54.4	26.4	3138	2.48	0	3137	15	3115	0.1351	5	0	2	3	0	358	601	.	2	.	T	376	3	6572	602.5	200
116	38	1a16.edf	RIGHT	10900	2192.2	235	1186	0.2385	FALSE	.	232	14	1	[1]	3	3532	1	592.3	200	1	232	3764	0.0476	1	3.3	105.2	3532	3.47	0	3531	13	3505	0.2381	5	1	2	2	150	433	759	.	2	.	T	225	3	5077	806.1	200
217	2	2b17.edf	RIGHT	8428	927.4	234	1187	0.3334	FALSE	.	197	7	1	[1]	2	2004	1	488.1	200	1	1187	3261	0.3333	5	8.1	100.5	2004	3.06	0	2003	6	1978	0.3333	5	0	4	1	0	990	220	.	2	.	T	358	1	2904	615.6	200
220	2	2a20.edf	RIGHT	8466	1237.2	240	1188	0.3932	FALSE	.	190	6	1	[1]	2	1534	1	414.9	200	1	596	2218	0.1333	2	16.9	79.3	1534	2.98	0	1533	6	1508	0.3333	5	0	3	1	0	761	331	.	2	.	T	152	2	3971	418.3	200
113	15	1a13.edf	RIGHT	5453	766.6	228	1189	0.277	FALSE	.	220	10	1	[1]	2	2593	1	648.1	200	1	1189	3855	0.2632	5	38.1	17.4	2593	1.78	0	2592	10	2571	0.2632	5	0	4	1	0	969	272	.	2	.	T	141	1	3714	704	200
215	34	2b15.edf	RIGHT	7722	1028	229	1190	0.2552	FALSE	.	306	8	1	[1]	2	2321	1	752.8	200	1	922	3561	0.1905	4	56.8	42.4	2321	2.67	0	2320	7	2297	0.2381	5	0	3	2	0	616	374	.	2	.	T	268	2	6330	862.3	200
26	1	2a6.edf	RIGHT	6665	2114.67	228	1192	0.2424	FALSE	.	156	9	1	[1]	3	2694	1	500	200	1	1192	3999	0.15	3	67	2.8	2694	1.85	0	2693	9	2673	0.15	3	0	2	1	0	1036	272	.	2	.	T	672	1	3328	534.9	200
218	38	2a18.edf	RIGHT	6380	1871.75	228	1194	0.1915	FALSE	.	420	15	1	[1]	2	4605	1	723.8	200	1	420	5024	0.0455	1	60.8	51.2	4605	3.69	0	4604	15	4568	0.1818	4	1	2	1	85	483	662	.	2	.	T	358	2	5824	807.4	200
27	9	2b7.edf	RIGHT	6627	938.33	231	1195	0.2864	FALSE	.	730	9	1	[1]	3	2616	1	601.3	200	1	1195	3855	0.2	3	34.3	28.5	2616	2.06	0	2615	8	2592	0.2	3	0	2	1	0	465	305	.	2	.	T	149	1	3707	606.1	200
17	29	1a7.edf	RIGHT	7998	1104.6	232	1196	0.2236	FALSE	.	278	14	1	[1]	2	3777	1	631.6	200	1	1041	4878	0.1667	4	21.6	33.5	3777	1.58	0	3776	14	3757	0.2083	5	0	3	2	0	763	505	.	2	.	T	155	2	5200	775.8	200
119	6	1a19.edf	RIGHT	6721	1246.6	234	1196	0.2243	FALSE	.	353	16	1	[1]	2	4031	1	546.2	200	1	1044	5118	0.1538	4	37.2	55.3	4031	2.67	0	4030	16	4006	0.1923	5	1	3	1	191	691	360	.	2	.	T	152	2	6339	522.6	200
218	34	2b18.edf	RIGHT	9486	1887	235	1197	0.2066	FALSE	.	249	11	1	[1]	2	3613	1	462.2	200	1	249	3861	0.0455	1	18.2	50.2	3613	1.75	0	3612	10	3589	0.2273	5	1	3	1	124	686	305	.	2	.	T	103	2	5777	612.7	200
110	39	1a10.edf	RIGHT	8556	1325.6	235	1198	0.2352	FALSE	.	187	11	1	[1]	2	2770	1	647.4	200	1	385	3161	0.087	2	58.4	58.8	2770	4.05	0	2769	11	2733	0.2174	5	1	3	1	233	761	182	.	2	.	T	302	2	4154	749.2	200
212	28	2b12.edf	RIGHT	6566	1467.25	231	1198	0.2571	FALSE	.	226	7	1	[1]	2	2298	1	507.2	200	1	1198	3568	0.2222	4	41.2	48.8	2298	3.2	0	2297	7	2270	0.2222	4	0	3	1	0	972	213	.	2	.	T	228	1	3340	568.8	200
119	35	1a19.edf	RIGHT	6724	1141.67	231	1199	0.2868	FALSE	.	261	5	1	[1]	2	1541	1	669.7	200	1	1199	2973	0.3158	6	69.7	77.9	1541	4.62	0	1540	4	1501	0.3158	6	0	5	1	0	938	290	.	2	.	T	147	1	2827	661.7	200
13	30	1b3.edf	RIGHT	6536	1199.2	232	1200	0.2201	FALSE	.	406	11	1	[1]	2	3007	1	615.4	200	1	580	3607	0.08	2	51.4	20.7	3007	2.48	0	3006	10	2982	0.2	5	2	1	2	419	174	293	.	2	.	T	162	4	6145	616.3	200
23	1	2a3.edf	RIGHT	12818	700.8	243	1201	0.3375	FALSE	.	253	8	1	[1]	2	2225	1	658.5	200	1	370	2603	0.1429	2	72.5	71.9	2225	0	180	2224	7	2081	0.3571	5	1	3	1	320	767	430	.	2	.	T	396	2	3458	762.6	200
15	30	1a5.edf	RIGHT	6721	1079.8	234	1201	0.2673	FALSE	.	225	9	1	[1]	2	2172	1	530	200	1	586	2804	0.1429	3	21	59.8	2172	2.36	0	2171	9	2137	0.2381	5	1	2	2	386	361	379	.	2	.	T	300	3	4974	531.4	200
114	11	1b14.edf	RIGHT	5217	1128.2	229	1201	0.1727	FALSE	.	180	10	.	[1]	3	2141	1	484.7	200	1	587	2776	0.0882	3	51.7	0.2	2141	1.66	0	2140	9	2120	0.1471	5	0	3	2	0	610	459	.	2	.	T	203	2	5907	528.5	200
11	11	1a1.edf	RIGHT	7626	869.8	231	1202	0.2599	FALSE	.	245	10	1	[1]	2	2555	1	548.5	200	1	1034	3652	0.2105	4	6.5	70.8	2555	2.19	0	2554	10	2531	0.2632	5	1	3	1	155	789	222	.	2	.	T	168	2	5017	700.1	200
16	5	1a6.edf	RIGHT	5453	1213.25	228	1203	0.1439	FALSE	.	311	19	1	[1]	2	4938	1	638.4	200	1	662	5621	0.0556	2	28.4	23.6	4938	1.59	0	4937	18	4916	0.1111	4	0	2	2	0	588	363	.	2	.	T	237	2	9550	700	200
220	23	2b20.edf	RIGHT	6480	1102.71	232	1204	0.3665	FALSE	.	217	7	1	[1]	2	1778	1	399.3	200	1	505	2321	0.1765	3	19.3	60.2	1778	2.7	0	1777	7	1754	0.4118	7	0	5	2	0	817	559	.	2	.	T	138	2	3399	434.3	200
27	23	2a7.edf	RIGHT	7348	953	226	1204	0.174	FALSE	.	172	9	1	[1]	2	3448	1	585.1	200	1	1037	4524	0.125	3	11.1	8	3448	0.62	0	3447	8	3436	0.1667	4	0	2	2	0	865	412	.	2	.	T	167	2	7282	686.8	200
213	24	2a13.edf	RIGHT	7215	1374.5	229	1204	0.2356	FALSE	.	414	10	1	[1]	2	3554	1	549.4	200	1	1204	4821	0.2222	4	29.4	51.7	3554	2.56	0	3553	11	3522	0.2222	4	0	3	1	0	790	221	.	2	.	T	317	1	4504	693.1	200
17	39	1a7.edf	RIGHT	7595	1206.2	228	1205	0.2331	FALSE	.	217	6	1	[1]	3	1668	1	353	200	1	217	1884	0.0476	1	31	0.2	1668	0.94	0	1667	6	1646	0.2381	5	1	2	1	151	622	472	.	2	.	T	470	3	6060	431.7	200
113	12	1a13.edf	RIGHT	7802	798.6	237	1207	0.3886	FALSE	.	319	7	1	[1]	2	1528	1	435.2	200	1	319	1847	0.0625	1	35.2	28.1	1528	2.04	0	1527	6	1506	0.3125	5	1	3	1	197	714	225	.	2	.	T	227	2	2830	512.2	200
216	34	2b16.edf	RIGHT	6930	2425.4	232	1207	0.2365	FALSE	.	285	14	1	[1]	2	4276	1	556.6	200	1	1032	5363	0.2105	4	3.6	60.1	4276	1.96	0	4275	13	4254	0.2632	5	0	3	1	0	747	340	.	2	.	T	175	2	5754	628.7	200
112	6	1a12.edf	RIGHT	9198	973.6	231	1207	0.3233	FALSE	.	231	10	1	[1]	2	2293	1	691.1	200	1	954	3311	0.25	4	103.1	58.6	2293	5.13	0	2292	9	2263	0.3125	5	0	3	1	0	723	389	.	2	.	T	253	2	4165	758.2	200
215	21	2a15.edf	RIGHT	12122	801.2	245	1208	0.2845	FALSE	.	505	8	1	[1]	2	2136	1	612.2	200	1	785	3067	0.1429	3	60.2	71.6	2136	4.05	0	2135	7	2099	0.2381	5	0	3	1	0	560	178	.	2	.	T	280	2	5323	721.9	200
19	4	1b9.edf	RIGHT	5217	900.6	229	1208	0.2296	FALSE	.	375	13	1	[1]	2	3515	1	453.4	200	1	1208	4899	0.2174	5	20.4	39.8	3515	1.46	0	3514	12	3483	0.2174	5	0	4	1	0	833	270	.	2	.	T	126	1	4774	552.2	200
27	12	2a7.edf	RIGHT	10117	1087.33	245	1210	0.1828	FALSE	.	717	11	1	[1]	3	4174	1	572.5	200	1	1007	5203	0.1	2	59.5	18.9	4174	2.57	0	4173	10	4148	0.15	3	0	1	2	0	290	737	.	2	.	T	203	2	5939	573.5	200
213	10	2b13.edf	RIGHT	4320	1685.33	224	1210	0.1686	FALSE	.	718	10	1	[1]	2	3295	1	501.8	200	1	1210	4537	0.125	3	32.8	35.1	3295	2.13	0	3294	10	3271	0.125	3	0	2	1	0	492	289	.	2	.	T	363	1	4174	565.4	200
24	25	2a4.edf	RIGHT	9823	1106.8	232	1212	0.2279	FALSE	.	298	14	1	[1]	2	3688	1	629.7	200	1	719	4451	0.1304	3	41.7	28.7	3688	2.27	0	3687	14	3664	0.2174	5	0	3	2	0	597	519	.	2	.	T	176	2	5330	725.9	200
116	19	1b16.edf	RIGHT	5986	2181.25	231	1212	0.2853	FALSE	.	318	7	1	[1]	2	2141	1	377.5	200	1	318	2459	0.0625	1	1.5	46.9	2141	1.56	0	2140	6	2120	0.25	4	1	2	1	284	675	255	.	2	.	T	460	2	3282	470.1	200
29	27	2a9.edf	RIGHT	8680	1495.25	240	1212	0.3295	FALSE	.	301	9	1	[1]	3	2168	1	552.7	200	1	1007	3297	0.1765	3	33.7	38.7	2168	2.45	0	2167	9	2144	0.2353	4	1	2	1	86	706	193	.	2	.	T	205	2	4213	556.1	200
19	22	1a9.edf	RIGHT	6288	983	237	1212	0.1723	FALSE	.	167	16	1	[1]	2	5137	1	613.7	200	1	1212	6435	0.16	4	5.7	44.2	5137	1.09	0	5136	15	5105	0.16	4	0	3	1	0	1045	460	.	2	.	T	362	1	6074	715.6	200
119	27	1b19.edf	RIGHT	8084	1354	232	1212	0.3387	FALSE	.	394	5	1	[1]	2	1383	1	504.2	200	1	1212	2682	0.3125	5	84.2	14.8	1383	2.72	0	1382	5	1358	0.3125	5	0	4	1	0	818	197	.	2	.	T	159	1	2524	497.7	200
28	10	2a8.edf	RIGHT	12818	2045.75	243	1212	0.1789	FALSE	.	206	9	1	[1]	3	3927	1	624	200	1	206	4132	0.05	1	38	84.5	3927	3.09	0	3926	8	3901	0.2	4	2	1	1	418	390	328	.	2	.	T	215	3	7526	703.2	200
110	21	1b10.edf	RIGHT	5580	962	228	1213	0.1539	FALSE	.	251	17	1	[1]	2	4659	1	599.1	200	1	1213	5960	0.1622	6	35.1	26.8	4659	2.02	0	4658	17	4636	0.1622	6	0	5	1	0	962	334	.	2	.	T	201	1	5760	679.2	200
28	23	2a8.edf	RIGHT	7400	1790.67	232	1213	0.1434	FALSE	.	361	19	1	[1]	2	7041	1	579.1	200	1	978	8037	0.0741	2	45.1	65.7	7041	3.2	0	7040	21	7013	0.1111	3	0	1	2	0	617	472	.	2	.	T	235	2	8253	698.6	200
111	5	1a11.edf	RIGHT	4680	858.5	226	1214	0.1633	FALSE	.	236	13	1	[1]	2	3656	1	574.8	200	1	647	4354	0.0968	3	41.8	2.3	3656	1.12	0	3655	12	3627	0.1935	6	1	3	1	260	550	174	.	2	.	T	150	3	8578	618.9	200
117	37	1a17.edf	RIGHT	6288	1630.6	237	1215	0.125	FALSE	.	342	10	1	[1]	2	3138	1	698.9	200	1	342	3479	0.0217	1	90.9	28.2	3138	3.97	0	3137	10	3103	0.1087	5	0	0	5	0	0	1137	.	2	.	T	224	5	12185	677.7	200
23	40	2a3.edf	RIGHT	9823	795.25	232	1216	0.1422	FALSE	.	194	16	1	[1]	2	5514	1	602	200	1	966	6524	0.1034	3	14	76.8	5514	2.22	0	5513	15	5490	0.1379	4	0	2	1	0	772	184	.	2	.	T	250	2	9797	665.1	200
13	27	1b3.edf	RIGHT	5735	1172.75	229	1217	0.3527	FALSE	.	154	5	1	[1]	2	2045	1	502.9	200	1	1217	3329	0.3636	4	29.9	99.5	2045	4.21	0	2044	4	2012	0.3636	4	0	3	1	0	1063	167	.	2	.	T	253	1	3076	606.1	200
215	23	2b15.edf	RIGHT	5355	1019.6	232	1218	0.2586	FALSE	.	266	6	1	[1]	2	1791	1	590	200	1	757	2585	0.1364	3	68	20	1791	2.9	0	1790	5	1764	0.2273	5	0	3	2	0	767	388	.	2	.	T	276	2	4366	610.3	200
114	32	1b14.edf	RIGHT	5904	1000.71	231	1218	0.1741	FALSE	.	232	5	1	[1]	2	1547	1	444.6	200	1	349	1907	0.069	2	33.6	33	1547	2.31	0	1546	4	1518	0.2414	7	2	3	1	413	433	458	.	2	.	T	101	4	8242	499.2	200
217	4	2b17.edf	RIGHT	10020	1016.4	245	1221	0.2487	FALSE	.	221	12	1	[1]	3	2640	1	577.5	200	1	467	3117	0.0909	2	48.5	17.2	2640	1.93	0	2639	12	2619	0.2273	5	1	2	1	302	586	262	.	2	.	T	164	3	5712	541	200
28	13	2b8.edf	RIGHT	7803	1264.67	232	1221	0.2014	FALSE	.	620	11	1	[1]	3	3472	1	498.5	200	1	1221	4739	0.15	3	31.5	60.8	3472	2.35	0	3471	12	3448	0.15	3	0	2	1	0	601	629	.	2	.	T	405	1	4335	530.9	200
13	25	1a3.edf	RIGHT	9198	829.75	231	1222	0.361	FALSE	.	195	8	1	[1]	2	2115	1	605.8	200	1	1222	3399	0.2857	4	17.8	126.4	2115	4.6	0	2114	7	2080	0.2857	4	0	3	1	0	1027	300	.	2	.	T	415	1	2984	764	200
29	10	2b9.edf	RIGHT	10816	1231.33	237	1223	0.2897	FALSE	.	374	10	1	[1]	2	2937	1	713.1	200	1	1223	4203	0.2143	3	36.1	85.4	2937	3.86	0	2936	9	2900	0.2143	3	0	2	1	0	849	231	.	2	.	T	730	1	3474	858.5	200
19	18	1a9.edf	RIGHT	6579	966.75	232	1224	0.2312	FALSE	.	423	8	1	[1]	2	2628	1	356.7	200	1	1037	3725	0.1429	3	23.7	73.9	2628	2.55	0	2627	8	2592	0.1905	4	1	2	1	142	614	346	.	2	.	T	187	2	6083	427.5	200
217	10	2b17.edf	RIGHT	10122	1016	229	1225	0.2862	FALSE	.	377	9	1	[1]	2	2541	1	513.3	200	1	1225	3825	0.2667	4	22.3	91.3	2541	3.47	0	2540	8	2513	0.2667	4	0	3	1	0	848	221	.	2	.	T	210	1	3616	551.5	200
26	40	2b6.edf	RIGHT	7144	2070.4	228	1225	0.3283	FALSE	.	288	5	1	[1]	2	1438	1	436.4	200	1	288	1725	0.0714	1	14.4	89.7	1438	1.9	0	1437	5	1414	0.3571	5	0	2	1	0	478	500	.	2	.	T	228	3	4256	569	200
29	31	2a9.edf	RIGHT	7450	1898	232	1226	0.227	FALSE	.	185	11	1	[1]	2	3698	1	514.9	200	1	851	4562	0.1176	2	66.9	27.5	3698	3.35	0	3697	10	3663	0.1765	3	0	1	2	0	666	598	.	2	.	T	375	2	4926	576.9	200
23	2	2a3.edf	RIGHT	7128	883.67	235	1227	0.4168	FALSE	.	163	1	.	.	1	419	0	452.5	200	1	163	582	0.1	1	96.5	.	419	.	.	.	.	.	0.3	3	1	1	1	130	498	143	.	2	.	T	498	2	2495	482.5	200
23	33	2b3.edf	RIGHT	5324	927.8	229	1229	0.3773	FALSE	.	106	6	1	[1]	2	1499	1	456.5	200	1	358	2018	0.1429	2	25.5	41.9	1499	1.91	0	1498	5	1478	0.3571	5	0	2	2	0	499	620	.	2	.	T	120	3	3950	499.9	200
112	11	1a12.edf	RIGHT	7626	749.4	231	1230	0.2354	FALSE	.	285	12	1	[1]	3	3009	1	594.1	200	1	770	3822	0.1304	3	52.1	22.6	3009	2.28	0	3008	11	2984	0.2174	5	0	3	1	0	571	246	.	2	.	T	86	2	6138	589.7	200
21	11	2a1.edf	RIGHT	9381	1053.4	237	1231	0.2992	FALSE	.	205	12	1	[1]	2	3132	1	631.5	200	1	1231	4579	0.2632	5	25.5	56.1	3132	2.76	0	3131	12	3105	0.2632	5	0	4	1	0	1026	188	.	2	.	T	275	1	4305	777.9	200
110	15	1b10.edf	RIGHT	4288	946	223	1231	0.2464	FALSE	.	184	12	1	[1]	2	3082	1	679.5	200	1	1231	4426	0.28	7	18.5	23.7	3082	1.25	0	3081	12	3064	0.28	7	0	6	1	0	1047	165	.	2	.	T	108	1	4319	699.4	200
210	10	2b10.edf	RIGHT	7392	998.2	235	1231	0.2536	FALSE	.	170	7	1	[1]	3	2816	1	492.7	200	1	1231	4121	0.2941	5	58.7	47	2816	1.92	0	2815	6	2588	0.2941	5	0	4	1	0	1061	209	.	2	.	T	204	1	3918	514	200
27	7	2a7.edf	RIGHT	8265	1146.2	239	1232	0.1657	FALSE	.	340	10	1	[1]	3	3356	1	657.3	200	1	583	3962	0.0769	2	47.3	13.1	3356	1.81	0	3355	9	3336	0.1923	5	1	2	1	140	437	345	.	2	.	T	225	3	8038	691.9	200
19	6	1a9.edf	RIGHT	8556	924	235	1233	0.242	FALSE	.	304	10	1	[1]	2	3193	1	626.1	200	1	1233	4490	0.2	4	37.1	49.7	3193	2.31	0	3192	9	3159	0.2	4	0	3	1	0	929	280	.	2	.	T	504	1	3987	735	200
213	7	2b13.edf	RIGHT	7392	1388.5	235	1233	0.2226	FALSE	.	254	11	1	[1]	5	2971	1	434.5	200	1	839	3831	0.0952	2	0.5	74.1	2971	1.79	0	2970	10	2950	0.1905	4	0	2	1	0	697	446	.	2	.	T	112	2	6568	489.4	200
16	11	1a6.edf	RIGHT	5950	1265	224	1235	0.2353	FALSE	.	395	13	1	[1]	2	3213	1	617.6	200	1	553	3773	0.087	2	42.6	1.6	3213	1.35	0	3212	12	3194	0.1739	4	1	2	1	257	653	246	.	2	.	T	495	2	4296	705.9	200
213	31	2a13.edf	RIGHT	7440	1374.75	229	1236	0.217	FALSE	.	492	10	1	[1]	2	2840	1	596.7	200	1	1060	4008	0.125	3	54.7	25.4	2840	2.66	0	2839	9	2777	0.1667	4	1	2	1	256	568	137	.	2	.	T	176	2	7425	547.9	200
17	23	1a7.edf	RIGHT	8602	1055.25	231	1238	0.1622	FALSE	.	306	12	1	[1]	3	4506	1	574.8	200	1	921	5514	0.1071	3	54.8	4.8	4506	1.88	0	4505	11	4482	0.1429	4	0	2	2	0	615	386	.	2	.	T	317	2	7901	681.3	200
12	18	1a2.edf	RIGHT	6776	696.5	228	1238	0.1674	FALSE	.	279	17	1	[1]	2	6859	1	642.2	200	1	279	7137	0.0435	1	11.2	15.3	6859	0.74	0	6858	18	6836	0.1739	4	1	2	1	336	486	308	.	2	.	T	284	2	8237	740.4	200
28	17	2a8.edf	RIGHT	7450	1726	232	1238	0.1701	FALSE	.	214	14	1	[1]	2	4532	1	516.2	200	1	1238	5810	0.125	3	68.2	25.4	4532	2.61	0	4531	13	4507	0.125	3	0	2	1	0	1024	281	.	2	.	T	435	1	5376	590.6	200
14	37	1b4.edf	RIGHT	6237	754.4	226	1239	0.3947	FALSE	.	378	6	1	[1]	2	1926	1	564.1	200	1	1239	3257	0.4167	5	45.1	74.7	1926	3.5	0	1925	5	1895	0.4167	5	0	4	1	0	861	264	.	2	.	T	206	1	3051	575.5	200
219	13	2b19.edf	RIGHT	6384	1617.43	228	1240	0.1754	FALSE	.	243	11	1	[1]	2	2940	1	492.8	200	1	715	3707	0.1176	4	19.8	63	2940	4.96	0	2939	10	2794	0.2059	7	1	5	1	316	749	274	.	2	.	T	120	2	6772	575.8	200
119	5	1b19.edf	RIGHT	6536	1408.2	232	1241	0.3771	FALSE	.	186	7	1	[1]	2	2004	1	643.7	200	1	1007	3079	0.2857	4	79.7	1.6	2004	2.16	0	2003	8	1982	0.3571	5	0	3	2	0	821	516	.	2	.	T	234	2	3683	611.2	200
217	38	2a17.edf	RIGHT	7470	802.2	232	1241	0.2946	FALSE	.	157	8	1	[1]	2	2559	1	500.4	200	1	157	2715	0.0625	1	3.4	46.7	2559	1.79	0	2558	7	2537	0.3125	5	1	3	1	197	813	210	.	2	.	T	252	2	4060	619.7	200
217	23	2a17.edf	RIGHT	12122	1094.2	245	1243	0.2234	FALSE	.	210	15	1	[1]	2	3854	1	554.8	200	1	210	4063	0.04	1	2.8	101.9	3854	3.11	0	3853	14	3828	0.2	5	2	2	1	388	417	191	.	2	.	T	183	3	5599	714.4	200
25	32	2a5.edf	RIGHT	5940	926.67	223	1243	0.1945	FALSE	.	256	8	1	[1]	2	2375	1	625.8	200	1	440	2836	0.0714	2	19.8	54.7	2375	2.64	0	2374	7	2351	0.2143	6	1	3	2	247	590	479	.	2	.	T	183	3	7409	686.6	200
13	23	1a3.edf	RIGHT	11816	976.75	240	1244	0.2534	FALSE	.	448	9	1	[1]	2	2560	1	507.8	200	1	791	3391	0.1053	2	52.8	52.5	2560	3.12	0	2559	8	2536	0.2105	4	0	2	2	0	502	563	.	2	.	T	159	2	4078	607.8	200
219	37	2b19.edf	RIGHT	8428	1539.33	234	1244	0.2621	FALSE	.	339	8	1	[1]	2	2166	1	498.5	200	1	682	2891	0.1304	3	18.5	73.7	2166	2.74	0	2165	7	2140	0.2609	6	0	4	1	0	666	183	.	2	.	T	239	2	5836	613.9	200
13	5	1b3.edf	RIGHT	7938	1031.8	231	1245	0.2901	FALSE	.	303	7	1	[1]	3	2009	1	510.1	200	1	1245	3352	0.2941	5	69.1	41.8	2009	3.6	0	2008	6	1977	0.2941	5	0	4	1	0	942	163	.	2	.	T	254	1	3098	593.6	200
110	8	1b10.edf	RIGHT	11856	1151.4	237	1249	0.2452	FALSE	.	372	17	1	[1]	2	3611	1	520.9	200	1	1249	4958	0.2	5	29.9	4.5	3611	1.13	0	3610	16	3594	0.2	5	0	4	1	0	877	162	.	2	.	T	227	1	4732	615.9	200
28	28	2b8.edf	RIGHT	10122	1776.83	229	1249	0.3044	FALSE	.	254	9	1	[1]	2	2704	1	559.6	200	1	1125	3887	0.2941	5	68.6	76.4	2704	4.47	0	2703	8	2671	0.3529	6	0	4	1	0	871	236	.	2	.	T	124	2	4704	551.6	200
29	8	2b9.edf	RIGHT	7144	1462.4	228	1249	0.2609	FALSE	.	358	9	1	[1]	2	3004	1	459.7	200	1	1085	4146	0.2353	4	37.7	21	3004	2.17	0	3003	8	2980	0.2941	5	0	3	1	0	727	274	.	2	.	T	164	2	5440	450.2	200
217	24	2b17.edf	RIGHT	4320	1053	224	1249	0.263	FALSE	.	245	7	1	[1]	2	2078	1	500.4	200	1	245	2322	0.05	1	31.4	45.9	2078	2.3	0	2077	7	2055	0.3	6	1	3	2	113	555	394	.	2	.	T	83	3	3680	470.5	200
219	13	2a19.edf	RIGHT	12122	1706.8	245	1250	0.2635	FALSE	.	315	16	1	[1]	2	4178	1	601.8	200	1	582	4783	0.087	2	49.8	92.9	4178	4.53	0	4177	15	4143	0.2174	5	1	3	1	198	748	118	.	2	.	T	334	2	5580	688.9	200
23	3	2a3.edf	RIGHT	6768	829.5	232	1252	0.2303	FALSE	.	743	8	1	[1]	2	3554	1	586.5	200	1	1252	4831	0.1176	2	52.5	59.8	3554	3.21	0	3553	7	3526	0.1176	2	0	1	1	0	509	138	.	2	.	T	509	1	4322	658.4	200
113	23	1a13.edf	RIGHT	11500	696.4	237	1252	0.5574	FALSE	.	252	4	1	[1]	2	1159	1	532.9	200	1	854	2067	0.3	3	21.9	95.3	1159	3.82	0	1158	3	1128	0.5	5	0	3	1	0	782	139	.	2	.	T	180	2	2855	599.7	200
211	11	2b11.edf	RIGHT	7144	781.4	228	1253	0.3079	FALSE	.	370	7	1	[1]	2	2447	1	465	200	1	1116	3622	0.2667	4	43	22.7	2447	2.14	0	2446	7	2423	0.3333	5	1	3	1	209	746	211	.	2	.	T	137	2	4579	445.9	200
217	15	2a17.edf	RIGHT	5940	1222.25	223	1253	0.131	FALSE	.	552	18	1	[1]	2	4807	1	639.8	200	1	552	5358	0.0244	1	33.8	47.2	4807	2.4	0	4806	17	4782	0.0976	4	0	1	3	0	299	618	.	2	.	T	214	3	10651	664	200
218	31	2b18.edf	RIGHT	8037	1658.8	242	1254	0.2054	FALSE	.	293	11	1	[1]	2	2593	1	419.4	200	1	293	2885	0.0385	1	7.4	30.9	2593	1.28	0	2592	11	2575	0.1923	5	1	3	1	124	695	303	.	2	.	T	92	2	4063	549.9	200
19	29	1b9.edf	RIGHT	5664	911.8	224	1256	0.1205	FALSE	.	219	10	1	[1]	2	2882	1	559.7	200	1	486	3387	0.0488	2	30.7	22.4	2882	1.38	0	2881	9	2850	0.122	5	1	3	1	221	736	160	.	2	.	T	201	2	7161	644	200
21	23	2b1.edf	RIGHT	10020	979	245	1256	0.3068	FALSE	.	187	12	1	[1]	2	2874	1	538.6	200	1	988	3921	0.2105	4	9.6	118	2874	3.74	0	2873	11	2846	0.2632	5	1	3	1	111	801	287	.	2	.	T	268	2	4278	570.5	200
218	30	2a18.edf	RIGHT	7128	2161.6	235	1256	0.2913	FALSE	.	185	8	1	[1]	2	2454	1	357.9	200	1	1256	3816	0.3125	5	1.9	72.4	2454	1.9	0	2453	7	2433	0.3125	5	0	4	1	0	1071	166	.	2	.	T	256	1	3561	453.1	200
24	3	2a4.edf	RIGHT	9381	1202.75	237	1257	0.3071	FALSE	.	364	10	1	[1]	2	2445	1	627.5	200	1	1033	3531	0.1667	3	21.5	54	2445	2.71	0	2444	9	2414	0.2222	4	0	2	2	0	669	578	.	2	.	T	224	2	3906	778.8	200
15	10	1b5.edf	RIGHT	5735	954.2	229	1257	0.2481	FALSE	.	242	11	1	[1]	4	2785	1	492.7	200	1	242	3026	0.0455	1	19.7	127	2785	4.71	0	2784	10	2752	0.2273	5	1	2	1	206	507	456	.	2	.	T	152	3	5912	601.6	200
118	15	1b18.edf	RIGHT	5904	1039	231	1257	0.2948	FALSE	.	259	9	1	[1]	2	2185	1	425.5	200	1	740	2948	0.1111	2	14.5	49.6	2185	2	0	2184	8	2162	0.2222	4	1	1	1	197	481	224	.	2	.	T	249	3	4770	486.2	200
17	7	1a7.edf	RIGHT	8446	1070.5	226	1257	0.2001	FALSE	.	154	14	1	[1]	3	4027	1	505.9	200	1	1068	5170	0.1923	5	69.9	34	4027	2.47	0	4026	14	4001	0.2308	6	1	4	1	461	914	222	.	2	.	T	189	2	6902	462.7	200
118	7	1a18.edf	RIGHT	7802	1333.6	237	1258	0.3129	FALSE	.	258	9	1	[1]	2	2428	1	412.4	200	1	258	2685	0.0588	1	12.4	52	2428	2.23	0	2427	8	2405	0.2941	5	1	1	3	139	195	911	.	2	.	T	290	4	4253	446.3	200
215	25	2a15.edf	RIGHT	10560	736	232	1259	0.4393	FALSE	.	196	6	1	[1]	2	1396	1	522.6	200	1	535	1962	0.1538	2	67.6	12.1	1396	2.21	0	1395	5	1373	0.3846	5	0	3	1	0	878	306	.	2	.	T	194	2	3354	493	200
210	28	2a10.edf	RIGHT	7450	1070.2	232	1261	0.2185	FALSE	.	322	10	1	[1]	3	4302	1	466.4	200	1	322	4623	0.0385	1	18.4	34.8	4302	1.39	0	4301	10	4282	0.1923	5	2	2	1	428	397	231	.	2	.	T	118	3	6355	544.1	200
110	20	1a10.edf	RIGHT	9198	896.43	231	1261	0.2608	FALSE	.	119	14	1	[1]	2	3079	1	597.7	200	1	403	3503	0.0714	2	9.7	40.3	3079	1.68	0	3078	14	3060	0.25	7	1	5	1	113	967	279	.	2	.	T	150	2	5098	770.8	200
214	21	2b14.edf	RIGHT	7803	1055.5	232	1261	0.2661	FALSE	.	509	9	1	[1]	2	2863	1	506.2	200	1	840	3735	0.1176	2	39.2	28.3	2863	1.8	0	2862	8	2832	0.2353	4	0	2	1	0	546	249	.	2	.	T	215	2	5539	543.8	200
11	33	1b1.edf	RIGHT	8084	727	232	1264	0.2934	FALSE	.	181	7	1	[1]	2	1825	1	430.7	200	1	1264	3147	0.2105	4	10.7	44.9	1825	1.61	0	1824	7	1805	0.2105	4	0	3	1	0	1083	201	.	2	.	T	213	1	2935	588.3	200
210	8	2b10.edf	RIGHT	7600	862.67	237	1265	0.3499	FALSE	.	491	9	1	[1]	3	2280	1	522.8	200	1	837	3141	0.1333	2	33.8	34.1	2280	1.56	0	2279	9	2258	0.2	3	1	1	1	89	346	246	.	2	.	T	428	2	3809	581	200
212	4	2b12.edf	RIGHT	10020	1449.75	245	1266	0.3652	FALSE	.	621	9	1	[1]	3	2200	1	568	200	1	865	3098	0.1333	2	39	20.2	2200	1.6	0	2199	8	2180	0.2667	4	0	2	2	0	354	234	.	2	.	T	110	2	4046	651.7	200
23	30	2a3.edf	RIGHT	10608	782.17	235	1266	0.163	FALSE	.	97	6	1	[1]	2	1588	1	372.7	200	1	539	2265	0.1111	3	49.7	35.2	1588	2.64	0	1587	5	1562	0.2222	6	0	3	3	0	656	1505	.	2	.	T	170	3	8749	361.3	200
18	23	1b8.edf	RIGHT	8084	1038.4	232	1266	0.326	FALSE	.	412	8	1	[1]	2	1867	1	466.6	200	1	846	2765	0.1667	3	46.6	2.5	1867	1.67	0	1866	7	1847	0.2778	5	0	2	3	0	434	740	.	2	.	T	273	3	3588	563.5	200
119	36	1a19.edf	RIGHT	7595	1288.5	228	1266	0.333	FALSE	.	380	4	1	[1]	2	997	1	325	200	1	1266	2311	0.3077	4	3	112.3	997	3.24	0	996	3	971	0.3077	4	0	3	1	0	886	397	.	2	.	T	246	1	2066	451.5	200
12	38	1b2.edf	RIGHT	5187	857	228	1267	0.1641	FALSE	.	370	18	1	[1]	2	6605	1	529.1	200	1	370	6974	0.037	1	10.1	39.9	6605	1.55	0	6604	18	6582	0.1481	4	1	2	1	416	637	266	.	2	.	T	431	2	7936	620.7	200
16	10	1a6.edf	RIGHT	11050	1219	237	1267	0.18	FALSE	.	295	15	1	[1]	2	3909	1	575.8	200	1	295	4203	0.0333	1	22.8	21.3	3909	1.26	0	3908	14	3893	0.1667	5	1	3	1	217	739	215	.	2	.	T	299	2	5646	700.8	200
111	11	1a11.edf	RIGHT	7802	845.17	237	1268	0.3615	FALSE	.	259	7	1	[1]	2	1803	1	448.2	200	1	660	2506	0.2	3	48.2	51.8	1803	3.07	0	1802	6	1778	0.4	6	0	4	2	0	809	627	.	2	.	T	169	2	3836	523	200
218	4	2a18.edf	RIGHT	5895	1695.25	234	1268	0.1405	FALSE	.	373	12	1	[1]	2	6020	1	540.2	200	1	1268	7330	0.16	4	16.2	35.5	6020	1.38	0	6019	12	6001	0.16	4	0	3	1	0	895	365	.	2	.	T	198	1	7133	645.3	200
17	13	1a7.edf	RIGHT	4752	1096	223	1268	0.1786	FALSE	.	228	13	1	[1]	2	3901	1	531.2	200	1	1184	5148	0.125	4	11.2	43.5	3901	1.86	0	3900	14	3879	0.1562	5	0	3	2	0	956	518	.	2	.	T	84	2	7760	550.6	200
117	10	1b17.edf	RIGHT	7100	1288.8	237	1269	0.138	FALSE	.	257	8	1	[1]	2	2506	1	523.9	200	1	540	3070	0.0488	2	59.9	15.2	2506	2.13	0	2505	7	2484	0.122	5	0	2	3	0	469	662	.	2	.	T	153	3	9554	600.5	200
214	6	2a14.edf	RIGHT	5217	1243.5	229	1270	0.1757	FALSE	.	485	9	1	[1]	2	2811	1	581.9	200	1	830	3666	0.08	2	28.9	29.7	2811	1.72	0	2810	9	2787	0.16	4	2	1	1	336	345	175	.	2	.	T	269	3	8953	609	200
114	34	1b14.edf	RIGHT	5986	1137	231	1270	0.2536	FALSE	.	179	6	1	[1]	2	1376	1	442.2	200	1	720	2155	0.1818	4	66.2	9.6	1376	2.28	0	1375	6	1353	0.2727	6	0	3	2	0	541	581	.	2	.	T	161	3	6066	391.3	200
19	17	1b9.edf	RIGHT	7440	912.4	235	1270	0.1523	FALSE	.	217	14	1	[1]	2	4549	1	668.5	200	1	794	5401	0.0968	3	29.5	15.6	4549	1	0	4548	13	4519	0.1613	5	1	2	1	186	577	413	.	2	.	T	226	3	9689	642.8	200
15	13	1a5.edf	RIGHT	6468	1116.4	229	1272	0.3132	FALSE	.	193	8	1	[1]	2	2182	1	483.9	200	1	452	2649	0.1111	2	27.9	44.3	2182	2.23	0	2181	7	2157	0.2778	5	0	2	2	0	446	323	.	2	.	T	187	3	4922	571.6	200
14	10	1b4.edf	RIGHT	11856	774.5	237	1272	0.2971	FALSE	.	137	9	1	[1]	2	2280	1	506	200	1	714	3045	0.1579	3	15	71.5	2280	2.76	0	2279	8	2255	0.3158	6	0	4	1	0	925	205	.	2	.	T	108	2	5039	533.7	200
219	19	2a19.edf	RIGHT	7392	1718.5	229	1272	0.2355	FALSE	.	277	14	1	[1]	2	3584	1	349.6	200	1	1010	4746	0.1852	5	26.6	37.4	3584	2.08	0	3583	14	3560	0.2222	6	0	4	1	0	733	265	.	2	.	T	262	2	6548	328.5	200
12	19	1a2.edf	RIGHT	5950	747.2	224	1273	0.2323	FALSE	.	291	15	1	[1]	3	5116	1	578	200	1	1273	6487	0.25	5	3	42.2	5116	1.45	0	5115	15	5092	0.25	5	0	4	1	0	982	125	.	2	.	T	222	1	6266	742.7	200
26	35	2a6.edf	RIGHT	9823	1672.4	232	1275	0.2782	FALSE	.	208	8	1	[1]	2	2763	1	619.6	200	1	851	3645	0.1875	3	31.6	64.4	2763	3.34	0	2762	7	2732	0.3125	5	0	3	2	0	764	418	.	2	.	T	121	2	4213	691.6	200
112	12	1a12.edf	RIGHT	8208	809.14	228	1275	0.3011	FALSE	.	201	8	1	[1]	3	2059	1	328.5	200	1	507	2612	0.1429	3	3.5	47.1	2059	1.86	0	2058	7	2037	0.3333	7	1	5	1	161	839	219	.	2	.	T	131	2	3750	538.1	200
29	38	2a9.edf	RIGHT	9381	1462	237	1276	0.2702	FALSE	.	328	10	1	[1]	2	3303	1	641.2	200	1	814	4146	0.1176	2	35.2	4.8	3303	1.61	0	3302	10	3282	0.2353	4	1	1	1	241	486	230	.	2	.	T	314	3	5254	762.8	200
16	27	1a6.edf	RIGHT	11500	1141.25	237	1276	0.1756	FALSE	.	256	20	1	[1]	2	5355	1	541	200	1	1152	6551	0.1	3	30	35.2	5355	1.98	0	5354	19	5333	0.1333	4	2	2	0	439	896	0	.	2	.	T	124	2	7828	689.8	200
210	31	2a10.edf	RIGHT	10560	1110.5	232	1277	0.3283	FALSE	.	208	8	1	[1]	3	1910	1	455.3	200	1	1277	3275	0.3529	6	0.3	70.4	1910	1.75	0	1909	7	1888	0.3529	6	0	5	1	0	1069	218	.	2	.	T	293	1	2983	597.8	200
14	35	1b4.edf	RIGHT	4288	749.17	223	1278	0.2511	FALSE	.	250	10	1	[1]	2	2278	1	684.3	200	1	250	2528	0.0417	1	23.3	143.1	2278	5.19	0	2277	10	2241	0.25	6	1	3	2	110	558	587	.	2	.	T	188	3	4077	773.5	200
216	3	2a16.edf	RIGHT	6688	2653.5	229	1279	0.2499	FALSE	.	270	10	1	[1]	3	2310	1	401.4	200	1	1279	3641	0.1905	4	67.4	17.1	2310	2.35	0	2309	10	2286	0.1905	4	0	3	1	0	1009	283	.	2	.	T	558	1	3084	480.9	200
213	5	2a13.edf	RIGHT	12122	1472.8	245	1280	0.2097	FALSE	.	152	14	1	[1]	2	3982	1	629.4	200	1	152	4134	0.037	1	77.4	51	3982	3.84	0	3981	15	3949	0.1852	5	2	2	1	732	723	312	.	2	.	T	567	3	6244	725.7	200
28	34	2b8.edf	RIGHT	11346	803.5	245	1283	0.1901	FALSE	.	347	9	1	[1]	2	2626	1	533.6	200	1	1283	3969	0.1818	4	0.6	100	2626	2.73	0	2625	8	2600	0.1818	4	0	3	1	0	936	485	.	2	.	T	204	1	3766	682.4	200
23	39	2b3.edf	RIGHT	7049	979.6	235	1283	0.4091	FALSE	.	128	6	1	[1]	2	1511	1	403.7	200	1	531	2164	0.1429	2	25.7	44.7	1511	2.02	0	1510	6	1490	0.3571	5	0	3	2	0	872	459	.	2	.	T	205	2	3550	407	200
112	27	1a12.edf	RIGHT	10900	789	235	1284	0.3566	FALSE	.	187	10	1	[1]	3	2271	1	664.5	200	1	1284	3652	0.3529	6	75.5	43.9	2271	3.28	0	2270	10	2246	0.3529	6	0	5	1	0	1097	254	.	2	.	T	211	1	3441	798.8	200
213	38	2a13.edf	RIGHT	7379	1484	229	1285	0.2103	FALSE	.	371	5	1	[1]	2	1440	1	336.3	200	1	1285	2769	0.15	3	13.3	66.8	1440	4.17	0	1439	4	1304	0.15	3	0	2	1	0	914	388	.	2	.	T	522	1	2247	459.3	200
23	30	2b3.edf	RIGHT	10816	828.33	237	1285	0.3657	FALSE	.	381	10	1	[1]	2	2449	1	741.7	200	1	668	3143	0.1429	2	64.7	54	2449	3.06	0	2448	9	2424	0.2143	3	0	1	2	0	287	469	.	2	.	T	617	2	3523	855.5	200
19	11	1a9.edf	RIGHT	9198	1019	231	1288	0.2981	FALSE	.	626	10	1	[1]	2	2667	1	650.6	200	1	1180	3870	0.1429	2	62.6	103.1	2667	4.96	0	2666	9	2626	0.2143	3	0	1	1	0	554	488	.	2	.	T	108	2	4966	749.1	200
110	21	1a10.edf	RIGHT	6288	964	237	1288	0.1665	FALSE	.	286	19	1	[1]	2	4669	1	631.8	200	1	776	5505	0.1	4	23.8	27.7	4669	1.71	0	4668	19	4646	0.2	8	1	5	2	150	780	413	.	2	.	T	134	3	8937	646.3	200
17	31	1a7.edf	RIGHT	7626	1002.5	231	1290	0.1704	FALSE	.	169	19	1	[1]	3	4371	1	553	200	1	995	5415	0.1081	4	11	13.4	4371	1.21	180	4370	19	4352	0.1622	6	2	3	1	617	826	233	.	2	.	T	181	3	7642	572.9	200
21	16	2b1.edf	RIGHT	10416	926.4	243	1291	0.2912	FALSE	.	160	9	1	[1]	2	2225	1	484.4	200	1	1291	3693	0.2632	5	7.4	134.3	2225	4.5	0	2224	9	2191	0.2632	5	0	4	1	0	1131	271	.	2	.	T	243	1	3451	657.1	200
23	12	2b3.edf	RIGHT	7560	816.5	239	1292	0.1514	FALSE	.	228	13	1	[1]	6	4552	1	446.9	200	1	494	5070	0.0714	2	34.9	48.6	4552	2.12	0	4551	12	4530	0.1429	4	0	2	2	0	879	575	.	2	.	T	613	2	8871	494.9	200
17	11	1a7.edf	RIGHT	11500	1001.25	237	1292	0.1586	FALSE	.	380	21	1	[1]	3	6217	1	567.6	200	1	1292	7679	0.129	4	56.6	4.7	6217	1.49	0	6216	21	6188	0.129	4	0	3	1	0	912	97	.	2	.	T	175	1	7505	697.3	200
110	23	1b10.edf	RIGHT	6517	1030.5	234	1292	0.1723	FALSE	.	247	10	1	[1]	2	3031	1	661.1	200	1	746	3817	0.0882	3	33.1	32.3	3031	1.65	0	3030	10	3010	0.1765	6	0	3	3	0	667	484	.	2	.	T	168	3	8491	741.8	200
23	10	2a3.edf	RIGHT	10788	858.17	237	1292	0.2688	FALSE	.	200	1	.	.	1	350	0	372.9	200	1	200	550	0.0526	1	39.9	.	350	.	.	.	.	.	0.3158	6	2	3	1	274	720	234	.	2	.	T	305	3	5161	390.1	200
111	2	1b11.edf	RIGHT	4514	876.4	226	1295	0.2967	FALSE	.	392	6	1	[1]	2	1816	1	491.6	200	1	1295	3289	0.2941	5	27.6	56.7	1816	2.61	0	1815	6	1792	0.2941	5	0	4	1	0	903	289	.	2	.	T	325	1	2965	552.9	200
219	33	2a19.edf	RIGHT	7379	1691.25	229	1296	0.243	FALSE	.	153	5	1	[1]	2	1155	1	396.2	200	1	412	1610	0.0968	3	73.2	26.9	1155	3.01	0	1154	5	1127	0.2581	8	0	5	3	0	721	545	.	2	.	T	160	3	5923	330.7	200
219	26	2a19.edf	RIGHT	12702	1779.71	237	1297	0.2028	FALSE	.	135	12	1	[1]	3	2827	1	591.6	200	1	489	3364	0.0909	3	6.6	46.9	2827	1.74	0	2826	12	2805	0.2121	7	1	4	2	349	697	416	.	2	.	T	200	3	7988	718.6	200
213	17	2a13.edf	RIGHT	9259	1434.5	231	1297	0.2639	FALSE	.	160	10	1	[1]	3	3782	1	449.3	200	1	1297	5142	0.1905	4	15.3	34.6	3782	1.1	0	3781	14	3766	0.1905	4	0	3	1	0	1137	292	.	2	.	T	246	1	4896	576.6	200
19	8	1b9.edf	RIGHT	5904	947	231	1298	0.1561	FALSE	.	200	12	1	[1]	2	3139	1	444.6	200	1	379	3548	0.0571	2	33.6	4.5	3139	0.88	0	3138	11	3109	0.2	7	2	3	2	444	459	943	.	2	.	T	237	4	9346	476.4	200
27	26	2b7.edf	RIGHT	4753	957.25	236	1299	0.125	FALSE	.	435	15	1	[1]	3	5029	1	656	200	1	435	5463	0.0286	1	36	70.5	5029	3.36	0	5028	14	5003	0.1143	4	1	0	3	318	0	982	.	2	.	T	232	4	9849	678.8	200
118	33	1a18.edf	RIGHT	5538	1161	228	1299	0.2712	FALSE	.	359	9	1	[1]	2	2616	1	547.5	200	1	359	2974	0.0526	1	25.5	42.5	2616	2.08	0	2615	10	2593	0.2105	4	1	2	1	303	641	268	.	2	.	T	305	2	4283	583.2	200
210	33	2b10.edf	RIGHT	7049	811.4	235	1299	0.3234	FALSE	.	286	8	1	[1]	3	1894	1	399.8	200	1	524	2433	0.1111	2	21.8	10.4	1894	0.83	0	1893	7	1880	0.2778	5	1	3	1	283	551	169	.	2	.	T	134	2	4008	382.8	200
16	34	1a6.edf	RIGHT	6721	1158.2	234	1299	0.1918	FALSE	.	115	13	1	[1]	2	3695	1	509.1	200	1	1094	4953	0.1481	4	0.1	64.8	3695	1.59	0	3694	13	3674	0.1852	5	0	3	1	0	979	275	.	2	.	T	205	2	5251	605.3	200
13	1	1a3.edf	RIGHT	11500	1449	237	1301	0.3106	FALSE	.	583	8	1	[1]	2	2985	1	552.4	200	1	1221	4233	0.1667	2	41.4	37	2985	2.62	0	2984	9	2959	0.25	3	0	1	1	0	638	247	.	2	.	T	80	2	4902	735.4	200
15	24	1b5.edf	RIGHT	5616	885.86	228	1302	0.1367	FALSE	.	109	21	1	[1]	2	5817	1	607	200	1	605	6601	0.093	4	55	15.9	5817	2.4	0	5816	20	5790	0.1628	7	1	3	3	228	496	568	.	2	.	T	360	4	10774	602	200
25	36	2b5.edf	RIGHT	4320	865.2	224	1302	0.3383	FALSE	.	87	6	1	[1]	2	1495	1	543.2	200	1	866	2531	0.1667	3	74.2	86.1	1495	2.45	0	1494	6	1467	0.2778	5	1	2	1	118	779	268	.	2	.	T	165	3	4795	560.3	200
14	34	1a4.edf	RIGHT	5550	806.5	237	1303	0.266	FALSE	.	449	8	1	[1]	2	1844	1	577.6	200	1	599	2465	0.0833	2	22.6	137.3	1844	5.18	0	1843	7	1806	0.25	6	2	3	1	558	454	277	.	2	.	T	157	3	4741	638.7	200
21	24	2a1.edf	RIGHT	8466	984.43	240	1304	0.3534	FALSE	.	148	8	1	[1]	2	1858	1	403.7	200	1	855	2908	0.2105	4	5.7	61	1858	2.11	0	1857	7	1834	0.3684	7	1	4	1	167	851	157	.	2	.	T	117	3	4431	515.6	200
117	29	1b17.edf	RIGHT	4514	1168.83	226	1304	0.2283	FALSE	.	316	6	1	[1]	3	2046	1	506.4	200	1	554	2622	0.08	2	42.4	39.8	2046	2.5	0	2045	6	2022	0.24	6	1	3	2	175	637	372	.	2	.	T	164	3	6792	581.4	200
216	36	2a16.edf	RIGHT	5217	2369.25	229	1306	0.1864	FALSE	.	281	12	1	[1]	2	4176	1	553.9	200	1	1306	5525	0.1739	4	0.9	48.1	4176	1.5	0	4175	11	4155	0.1739	4	0	3	1	0	1025	412	.	2	.	T	125	1	5401	653.7	200
211	17	2b11.edf	RIGHT	8428	797.5	234	1307	0.3623	FALSE	.	309	6	1	[1]	2	2017	1	487.2	200	1	1040	3104	0.2143	3	7.2	104.8	2017	3.57	0	2016	5	1990	0.2857	4	0	2	1	0	731	231	.	2	.	T	267	2	4326	496.9	200
19	36	1b9.edf	RIGHT	11856	835.67	237	1308	0.1838	FALSE	.	555	8	1	[1]	2	3255	1	516.5	200	1	1308	4619	0.15	3	25.5	35.5	3255	1.49	0	3254	7	3221	0.15	3	0	2	1	0	753	586	.	2	.	T	393	1	4227	660.8	200
219	39	2b19.edf	RIGHT	10122	1854.29	229	1308	0.3115	FALSE	.	236	13	1	[1]	2	2811	1	595.7	200	1	1308	4243	0.3043	7	104.7	86	2811	5.84	0	2810	12	2774	0.3043	7	0	6	1	0	1072	268	.	2	.	T	150	1	4094	522.9	200
23	27	2b3.edf	RIGHT	11346	856.6	245	1309	0.2199	FALSE	.	239	12	1	[1]	2	3975	1	550.1	200	1	411	4408	0.0909	2	17.1	80.2	3975	2.45	0	3974	11	3950	0.2273	5	0	2	2	0	528	529	.	2	.	T	356	3	5670	591.5	200
18	3	1a8.edf	RIGHT	7626	1200.6	231	1309	0.1793	FALSE	.	358	14	1	[1]	2	3826	1	581.8	200	1	818	4691	0.1034	3	39.8	14.5	3826	2.02	0	3825	14	3802	0.1724	5	0	3	1	0	664	237	.	2	.	T	204	2	8471	710.3	200
15	2	1b5.edf	RIGHT	5664	908.17	224	1310	0.2168	FALSE	.	317	14	1	[1]	3	3342	1	580.9	200	1	1310	4841	0.2143	6	51.9	4.7	3342	1.64	0	3341	13	3322	0.2143	6	0	5	1	0	993	238	.	2	.	T	340	1	4502	677.9	200
113	38	1a13.edf	RIGHT	7998	741.57	232	1311	0.3209	FALSE	.	174	8	1	[1]	2	2455	1	621.1	200	1	1311	3903	0.3684	7	11.1	59.1	2455	2.04	0	2454	7	2433	0.3684	7	0	6	1	0	1137	258	.	2	.	T	271	1	3632	767.3	200
28	2	2b8.edf	RIGHT	7600	1746.33	237	1311	0.318	FALSE	.	492	8	1	[1]	3	2621	1	542.5	200	1	1311	3965	0.2308	3	53.5	4.8	2621	1.43	0	2620	7	2601	0.2308	3	0	2	1	0	819	299	.	2	.	T	562	1	3404	612.9	200
13	33	1b3.edf	RIGHT	8280	1056	232	1312	0.3585	FALSE	.	259	6	1	[1]	2	2051	1	499.1	200	1	492	2567	0.125	2	22.1	123.7	2051	4.11	0	2050	6	2004	0.375	6	2	2	2	317	495	482	.	2	.	T	238	4	4350	572.8	200
28	9	2a8.edf	RIGHT	7215	1821.4	229	1313	0.1797	FALSE	.	332	11	1	[1]	2	3497	1	557.6	200	1	814	4344	0.1034	3	37.6	24.8	3497	1.71	0	3496	12	3476	0.1724	5	0	2	3	0	482	509	.	2	.	T	221	3	7823	634	200
113	9	1a13.edf	RIGHT	9198	783.29	231	1313	0.3297	FALSE	.	241	7	1	[1]	2	1742	1	594.8	200	1	996	2824	0.2632	5	6.8	117.2	1742	3.93	0	1741	6	1711	0.3684	7	1	4	1	175	755	400	.	2	.	T	176	3	4665	749.5	200
19	34	1a9.edf	RIGHT	8208	963.4	228	1313	0.2054	FALSE	.	237	9	1	[1]	2	3833	1	338.1	200	1	1161	5084	0.2105	4	13.1	45.4	3833	1.53	0	3832	9	3800	0.2632	5	1	3	1	146	924	193	.	2	.	T	152	2	7069	418.1	200
14	38	1b4.edf	RIGHT	9672	791.8	239	1313	0.3256	FALSE	.	165	9	1	[1]	2	2322	1	479	200	1	1313	3718	0.2778	5	1	87.9	2322	2.72	0	2321	9	2298	0.2778	5	0	4	1	0	1148	231	.	2	.	T	160	1	3558	621.9	200
110	19	1b10.edf	RIGHT	6300	1083.57	234	1316	0.1274	FALSE	.	377	11	1	[1]	2	3130	1	444.1	200	1	678	3887	0.0638	3	32.1	10.4	3130	1.37	0	3129	13	3111	0.1489	7	0	4	2	0	671	769	.	2	.	T	169	3	12510	545.8	200
220	18	2a20.edf	RIGHT	5217	1217.67	229	1317	0.1666	FALSE	.	370	18	1	[1]	2	4297	1	578.4	200	1	662	4982	0.0789	3	25.4	1.9	4297	0.99	0	4296	18	4277	0.1579	6	2	2	2	345	292	489	.	2	.	T	183	4	9285	628.8	200
19	16	1b9.edf	RIGHT	5330	871.4	228	1317	0.2136	FALSE	.	331	13	1	[1]	2	3226	1	468.6	200	1	735	4014	0.12	3	34.6	2.8	3226	0.83	0	3225	12	3197	0.2	5	1	2	2	287	404	861	.	2	.	T	377	3	5574	468.2	200
24	23	2b4.edf	RIGHT	5687	1134	234	1319	0.2567	FALSE	.	172	11	1	[1]	2	3242	1	690.3	200	1	417	3680	0.0909	2	26.3	16.9	3242	1.31	0	3241	12	3224	0.2727	6	1	2	3	163	426	781	.	2	.	T	211	4	5199	718.7	200
116	7	1b16.edf	RIGHT	6194	2111	230	1320	0.2263	FALSE	.	321	13	1	[1]	2	3877	1	473.1	200	1	1320	5251	0.1818	4	18.1	40.4	3877	1.88	0	3876	12	3856	0.1818	4	0	3	1	0	999	404	.	2	.	T	82	1	5169	572.9	200
18	18	1a8.edf	RIGHT	6288	1023	237	1321	0.1389	FALSE	.	308	12	1	[1]	2	3465	1	640.9	200	1	805	4311	0.0732	3	32.9	36.3	3465	1.9	0	3464	12	3428	0.122	5	0	3	2	0	747	416	.	2	.	T	250	2	10894	718.6	200
118	20	1a18.edf	RIGHT	9152	1318.4	237	1321	0.2522	FALSE	.	207	5	1	[1]	2	1431	1	342.4	200	1	795	2283	0.15	3	9.4	55.3	1431	2.14	0	1430	4	1408	0.25	5	0	3	2	0	893	479	.	2	.	T	305	2	2759	479.6	200
211	26	2a11.edf	RIGHT	6768	813.5	232	1322	0.254	FALSE	.	233	11	1	[1]	2	3519	1	547.9	200	1	621	4183	0.1429	3	13.9	69.4	3519	2.8	0	3518	11	3489	0.2857	6	0	3	3	0	549	731	.	2	.	T	281	3	5296	645.3	200
14	21	1a4.edf	RIGHT	11816	818.83	240	1322	0.3591	FALSE	.	280	8	1	[1]	2	1880	1	526.6	200	1	678	2587	0.1111	2	71.6	21	1880	2.75	0	1879	7	1854	0.3333	6	1	3	1	257	724	219	.	2	.	T	133	3	4372	557.5	200
14	22	1b4.edf	RIGHT	7200	769	235	1322	0.2655	FALSE	.	365	8	1	[1]	2	2568	1	555.6	200	1	365	2933	0.05	1	13.6	51.5	2568	2.08	0	2567	8	2545	0.25	5	2	1	2	449	250	514	.	2	.	T	228	4	5220	568.8	200
214	4	2b14.edf	RIGHT	7049	1087.75	235	1322	0.336	FALSE	.	160	6	1	[1]	3	1528	1	416.1	200	1	1322	2920	0.25	4	38.1	17.6	1528	1.82	0	1527	5	1507	0.25	4	0	3	1	0	1162	204	.	2	.	T	322	1	2598	491.2	200
216	30	2b16.edf	RIGHT	7436	2297.2	234	1324	0.1656	FALSE	.	310	16	1	[1]	2	5421	1	483.3	200	1	1324	6809	0.1724	5	16.3	27.4	5421	1.59	0	5420	15	5401	0.1724	5	0	4	1	0	1014	266	.	2	.	T	394	1	6416	580.8	200
216	14	2a16.edf	RIGHT	8466	2710.33	240	1325	0.3096	FALSE	.	192	9	1	[1]	2	2589	1	417.4	200	1	535	3159	0.1667	3	19.4	44.4	2589	1.65	0	2588	9	2569	0.3333	6	1	3	1	222	558	246	.	2	.	T	215	3	4820	419	200
26	29	2a6.edf	RIGHT	8680	1950.5	240	1326	0.2641	FALSE	.	409	6	1	[1]	2	2379	1	524	200	1	1326	3816	0.25	4	5	69.3	2379	2.45	0	2378	6	2348	0.25	4	0	3	1	0	917	357	.	2	.	T	392	1	3425	666.4	200
210	29	2a10.edf	RIGHT	11804	1118.5	242	1326	0.3368	FALSE	.	649	6	1	[1]	3	1472	1	351.3	200	1	1102	2629	0.2143	3	26.3	12.7	1472	1.03	0	1471	5	1457	0.2857	4	0	2	1	0	453	215	.	2	.	T	224	2	4348	549.6	200
220	32	2a20.edf	RIGHT	8037	1105	242	1327	0.25	FALSE	.	255	9	1	[1]	2	2438	1	486.4	200	1	534	3006	0.1111	3	28.4	4.1	2438	1.24	0	2437	9	2418	0.2593	7	1	4	2	156	820	550	.	2	.	T	382	3	5418	544.4	200
14	25	1a4.edf	RIGHT	7626	777.8	231	1327	0.1722	FALSE	.	329	9	1	[1]	2	2494	1	579	200	1	647	3178	0.0588	2	37	56.1	2494	2.58	0	2493	8	2469	0.1471	5	1	2	2	267	502	406	.	2	.	T	184	3	7989	680.2	200
23	25	2b3.edf	RIGHT	6627	856.2	231	1329	0.3222	FALSE	.	352	8	1	[1]	2	2148	1	578.5	200	1	352	2500	0.0625	1	11.5	54	2148	1.69	0	2147	7	2129	0.3125	5	2	2	1	669	555	263	.	2	.	T	334	3	4505	594.4	200
15	17	1a5.edf	RIGHT	4730	1127.25	232	1329	0.225	FALSE	.	331	13	1	[1]	2	2893	1	594.6	200	1	1329	4272	0.1379	4	52.6	8.1	2893	2.08	0	2892	12	2869	0.1379	4	0	3	1	0	998	184	.	2	.	T	335	1	3938	577.7	200
119	39	1a19.edf	RIGHT	5550	1239.17	237	1329	0.2412	FALSE	.	159	10	1	[1]	2	2604	1	643.3	200	1	397	3015	0.0769	2	88.3	25.3	2604	2.99	0	2603	9	2579	0.2308	6	1	3	1	317	803	248	.	2	.	T	142	3	6542	598.8	200
24	8	2a4.edf	RIGHT	8265	1190.57	239	1330	0.1813	FALSE	.	222	13	1	[1]	2	3554	1	685.3	200	1	597	4203	0.0909	3	75.3	11.2	3554	2.62	0	3553	12	3530	0.2121	7	1	2	4	152	375	1051	.	2	.	T	290	5	8434	705.2	200
116	24	1b16.edf	RIGHT	8778	2057.33	232	1331	0.229	FALSE	.	296	17	1	[1]	2	4497	1	725.9	200	1	691	5242	0.1154	3	29.9	53	4497	2.62	0	4496	16	4471	0.2308	6	0	3	2	0	536	426	.	2	.	T	141	3	6809	841.2	200
220	36	2a20.edf	RIGHT	10560	1226.17	232	1331	0.3538	FALSE	.	243	10	1	[1]	2	2178	1	491.8	200	1	839	3081	0.2	4	36.8	52.1	2178	3.01	0	2177	9	2153	0.3	6	1	4	1	258	822	213	.	2	.	T	226	2	3977	631.2	200
28	19	2b8.edf	RIGHT	8056	1781	235	1332	0.219	FALSE	.	237	7	1	[1]	3	2435	1	492.5	200	1	825	3317	0.1818	4	34.5	10	2435	1.55	0	2434	6	2415	0.2727	6	1	3	2	236	588	686	.	2	.	T	330	3	6146	477.3	200
111	27	1a11.edf	RIGHT	5550	880.43	237	1332	0.3167	FALSE	.	165	8	1	[1]	2	2102	1	566.4	200	1	722	2861	0.1579	3	11.4	56.7	2102	2.18	0	2101	7	2079	0.3684	7	0	5	2	0	1001	585	.	2	.	T	205	2	4693	602.3	200
12	3	1b2.edf	RIGHT	5580	681.33	228	1333	0.1337	FALSE	.	394	20	1	[1]	2	7422	1	596	200	1	1333	8796	0.1	3	32	14.6	7422	1.64	0	7421	20	7401	0.1	3	0	2	1	0	939	236	.	2	.	T	418	1	8379	677.9	200
11	5	1a1.edf	RIGHT	7998	757.4	232	1334	0.1989	FALSE	.	102	10	1	[1]	2	2853	1	621.2	200	1	1073	4061	0.1379	4	11.2	65.6	2853	3.31	0	2852	9	2820	0.1724	5	0	3	2	0	971	442	.	2	.	T	261	2	7494	770.7	200
15	23	1b5.edf	RIGHT	6090	945.86	229	1334	0.3163	FALSE	.	117	10	1	[1]	2	2642	1	536.9	200	1	117	2758	0.05	1	51.9	13.5	2642	2.2	0	2641	10	2617	0.35	7	1	4	2	196	766	539	.	2	.	T	262	3	4962	598.6	200
211	28	2b11.edf	RIGHT	9486	674.5	235	1334	0.2782	FALSE	.	255	11	1	[1]	2	3491	1	461.1	200	1	1021	4795	0.25	5	17.1	52.8	3491	2.2	0	3490	11	3466	0.3	6	0	4	1	0	766	225	.	2	.	T	313	2	6025	491	200
28	33	2a8.edf	RIGHT	5217	1641	229	1335	0.14	FALSE	.	261	16	1	[1]	3	5968	1	579.2	200	1	1139	7154	0.129	4	26.2	20	5968	1.35	0	5967	15	5949	0.1613	5	0	3	2	0	878	893	.	2	.	T	196	2	7569	649.5	200
14	31	1b4.edf	RIGHT	6683	792.67	228	1335	0.3167	FALSE	.	213	6	1	[1]	2	1906	1	484.7	200	1	1335	3507	0.3158	6	39.7	40.4	1906	2.16	0	1905	7	1883	0.3158	6	0	5	1	0	1122	227	.	2	.	T	168	1	3339	583.3	200
16	8	1a6.edf	RIGHT	4730	1163.6	232	1338	0.1681	FALSE	.	276	17	1	[1]	2	5223	1	544	200	1	807	6171	0.0909	3	2	45.3	5223	1.42	0	5222	16	5204	0.1515	5	1	3	1	185	941	173	.	2	.	T	410	2	7664	606.9	200
213	32	2a13.edf	RIGHT	9381	1512.2	237	1338	0.2314	FALSE	.	271	13	1	[1]	2	4223	1	620.7	200	1	1338	5639	0.2381	5	14.7	39.2	4223	1.49	0	4222	12	4205	0.2381	5	0	4	1	0	1067	345	.	2	.	T	157	1	5482	774.4	200
219	8	2a19.edf	RIGHT	8265	1846.57	239	1338	0.1325	FALSE	.	229	18	1	[1]	2	4429	1	659.8	200	1	742	5207	0.0612	3	49.8	0.6	4429	1.66	0	4428	18	4408	0.1429	7	0	4	2	0	825	614	.	2	.	T	114	3	12113	714.2	200
16	36	1b6.edf	RIGHT	6106	1207.4	232	1339	0.2431	FALSE	.	362	15	1	[1]	2	3962	1	549	200	1	1339	5502	0.2174	5	30	39.8	3962	2.09	0	3961	15	3939	0.2174	5	0	4	1	0	977	223	.	2	.	T	298	1	5205	647.8	200
214	25	2a14.edf	RIGHT	7470	1115.8	232	1339	0.2194	FALSE	.	327	10	1	[1]	2	2874	1	512.3	200	1	327	3201	0.0357	1	15.3	45.5	2874	2.09	0	2873	9	2849	0.1786	5	1	2	2	165	576	457	.	2	.	T	248	3	6504	619.7	200
24	19	2b4.edf	RIGHT	8428	1047.8	234	1339	0.4099	FALSE	.	297	5	1	[1]	2	1258	1	515.3	200	1	1212	2563	0.3077	4	35.3	75.2	1258	2.91	0	1257	5	1235	0.3846	5	1	3	1	268	915	281	.	2	.	T	127	2	3634	521.8	200
111	1	1b11.edf	RIGHT	7200	955	235	1339	0.2493	FALSE	.	213	9	1	[1]	2	2798	1	578.4	200	1	1240	4094	0.2	4	36.4	4.6	2798	0.93	180	2797	9	2784	0.25	5	0	3	1	0	1027	247	.	2	.	T	99	2	6458	620.3	200
210	15	2a10.edf	RIGHT	6768	1127.71	232	1340	0.316	FALSE	.	246	11	1	[1]	3	2659	1	542.1	200	1	939	3661	0.1818	4	8.1	94.2	2659	3.98	0	2658	11	2495	0.3182	7	2	3	1	418	693	194	.	2	.	T	111	4	5278	571.8	200
13	24	1b3.edf	RIGHT	5217	932	229	1341	0.2011	FALSE	.	405	7	.	[1]	3	2247	1	483.6	200	1	405	2652	0.04	1	50.6	0.3	2247	1.83	0	2246	6	2224	0.2	5	0	2	3	0	466	878	.	2	.	T	349	3	6950	561	200
217	6	2a17.edf	RIGHT	7348	1293.83	226	1342	0.301	FALSE	.	190	10	1	[1]	2	2920	1	576.4	200	1	500	3455	0.1579	3	2.4	82.3	2920	2.45	0	2919	10	2895	0.3158	6	1	4	1	178	864	214	.	2	.	T	175	2	4371	680.1	200
28	12	2a8.edf	RIGHT	8265	1754.83	239	1342	0.1666	FALSE	.	288	12	1	[1]	3	3949	1	630.7	200	1	981	5054	0.125	4	20.7	38.5	3949	1.54	0	3948	11	3930	0.1875	6	2	3	1	315	693	259	.	2	.	T	164	3	7951	708.1	200
21	12	2a1.edf	RIGHT	8225	1046.5	231	1342	0.2932	FALSE	.	357	14	1	[1]	2	3441	1	671.7	200	1	1095	4597	0.15	3	72.7	71.7	3441	4.08	0	3440	13	3400	0.2	4	0	2	2	0	738	569	.	2	.	T	247	2	4905	752.6	200
118	27	1b18.edf	RIGHT	5217	1107.6	229	1342	0.2586	FALSE	.	269	8	1	[1]	2	2644	1	439.4	200	1	911	3605	0.2105	4	6.4	68.6	2644	3.28	0	2643	8	2616	0.2632	5	0	3	2	0	642	564	.	2	.	T	431	2	4565	461.1	200
220	10	2b20.edf	RIGHT	8056	1210	235	1343	0.3047	FALSE	.	202	7	1	[1]	2	1940	1	488.2	200	1	510	2650	0.1364	3	30.2	56.9	1940	2.8	0	1939	6	1914	0.3182	7	1	5	1	219	922	223	.	2	.	T	151	2	4342	484.2	200
25	38	2b5.edf	RIGHT	5324	1016.17	229	1343	0.2824	FALSE	.	180	6	1	[1]	2	1355	1	467.3	200	1	674	2248	0.0909	2	36.3	30.3	1355	2.36	0	1354	5	1331	0.2727	6	0	4	2	0	1029	470	.	2	.	T	84	2	3680	495.7	200
[truncated: 1,041 more rows]
[truncated: 94 more columns]
