# Supplementary material for: Insights Into the Processing of Collocations During L2 English Reading: Evidence From Eye Movements
Source: Front Psychol. 2022 Mar 30;13:845590. doi: 10.3389/fpsyg.2022.845590 (PMC9005965; doi:10.3389/fpsyg.2022.845590)
Supplement: Supplementary file 2 [file Table_2.xlsx]

## Sheet: 工作表1
set	collocation	freq_of_coll	MI	adjetive_length	adjetive_freq	cloze value	familiarity			noncollocation	freq_of_coll	MI	adjetive_length	adjetive_freq	cloze value	familiarity
1	bad habit	51	7.27	3	5.56	0.562	4.78			odd habit	5	5.7	3	4.7	0	4.33
2	bad mood	75	7.31	3	5.56	0.5	4.33			dark mood	4	3.3	4	4.94	0	3.63
3	balanced diet	81	9.93	8	4.03	0.688	4.44			regular diet	3	3.98	7	4.52	0	4.31
4	black coffee	96	5.98	5	5.26	0.938	4.28			bitter coffee	2	3.7	6	4.19	0	3.56
5	close friends	235	6.27	5	5.43	0.812	4.83			real friends	34	3.36	4	5.53	0	3.56
6	common sense	952	7.78	6	4.82	0.562	4.33			normal sense	25	3.24	6	4.91	0	4.75
7	cultural diversity	59	9.33	8	4.2	0.562	4.28			wonderful diversity	2	4.91	9	5.33	0	3.31
8	detailed description	219	9.38	8	4.08	0.625	4.22			specific description	6	3.37	8	4.47	0	4.31
9	dividing line	140	9.57	8	3.6	0.5	3.61			boundary line	12	4.62	8	3.9	0	3.88
10	everyday life	442	8.58	8	4.09	0.5	4.61			ordinary life	99	4.7	8	4.59	0	4.41
11	exact location	54	9.26	5	4.19	0.75	4.06			fixed location	7	4.83	5	4.45	0	4.69
12	extensive damage	55	7.33	9	3.9	0.75	3.72			terrible damage	12	4.99	8	4.88	0	4.5
13	fatal mistakes	23	8.82	5	3.95	1	3.06			awful mistakes	2	4.08	5	4.78	0	4.5
14	global warming	593	13.89	6	4.59	0.813	4.72			rapid warming	3	6.25	5	3.88	0	3.75
15	heavy rain	224	8.59	5	4.9	0.812	4.78			steady rain	12	6.07	6	4.53	0	3.75
16	heavy traffic	89	7.21	5	4.9	1	4.5			slow traffic	5	3.14	4	4.81	0	4.56
17	huge crowds	35	8.5	4	5.32	0.625	4.33			busy crowds	2	5.01	4	5	0	3.94
18	human rights	2210	9.79	5	5.05	0.562	4.56			basic rights	22	3.96	5	4.56	0	4.44
19	innocent victims	29	8.69	8	4.3	0.688	3.89			ultimate victims	3	5.42	8	4.36	0	4.25
20	intense pressure	59	7.74	7	4.24	0.875	3.94			extreme pressure	20	5.52	7	4.42	0	3.92
21	joint effort	68	6.22	5	4.3	0.5	3.67			real effort	34	3.51	4	5.53	0	4.06
22	large number	1853	6.77	5	5.1	0.875	4.72			vast number	96	5.4	4	4.53	0	4.31
23	leading role	234	6.85	7	4.79	0.688	4.06			primary role	49	4.83	7	4.4	0	4.19
24	living conditions	190	6.29	6	5.31	0.75	4.56			current conditions	18	3.03	7	4.81	0	4
25	major problem	399	5.6	5	5.05	0.875	4.61			severe problem	20	3.92	6	4.32	0	4.33
26	mass media	464	9.67	4	4.53	0.5	3.5			local media	35	3.25	5	5.44	0	4.13
27	medical records	88	6.96	7	4.63	0.562	4			previous records	11	3.59	8	4.71	0	3.94
28	mental health	921	9.33	6	4.43	0.5	4.56			general health	85	3.17	7	5.05	0	3.94
29	mutual respect	74	8.38	6	3.72	0.5	4.7			genuine respect	7	4.71	7	4.37	0	3.9
30	natural disasters	30	6.27	7	4.89	0.875	4.5			terrible disasters	1	5.41	8	4.88	0	4.44
31	net profit	451	10.15	3	4.53	0.562	3.44			pure profit	3	3.87	4	4.35	0	3.75
32	nuclear weapons	1011	11.65	7	4.57	0.5	4.5			military weapons	4	3.21	8	4.82	0	3.94
33	official statistics	171	9.12	8	4.58	0.5	4			accurate statistics	3	5	8	4.15	0	3.81
34	public transport	896	8.09	6	5.44	0.875	4.44			modern transport	14	3.66	6	5.02	0	4.19
35	raw materials	620	11.87	3	4.32	0.625	4.06			key materials	7	3.05	3	5.07	0	4.19
36	soft drinks	135	9.98	4	4.68	0.813	4.44			fruit drinks	4	5.44	5	4.73	0	4.06
37	strong wind	143	9.11	6	5.25	0.813	4.61			fierce wind	6	4.9	6	3.97	0	3.75
38	underlying causes	50	8.54	10	3.69	0.562	3.28			significant causes	7	3.65	11	4.7	0.063	3.94
39	verbal communication	43	8.84	6	34	0.75	3.61			written communication	25	4.91	7	4.85	0	4.31
40	wild animals	171	8.51	11	4.79	0.688	4.72			rare animals	11	4.79	4	4.68	0	4.06
