# Supplementary material for: Insights Into the Processing of Collocations During L2 English Reading: Evidence From Eye Movements
Source: Front Psychol. 2022 Mar 30;13:845590. doi: 10.3389/fpsyg.2022.845590 (PMC9005965; doi:10.3389/fpsyg.2022.845590)
Supplement: Supplementary file 4 [file Table_4.XLSX]

## Sheet: descriptive result
total reading time				first-pass reading time				regression path duration				regression in				regression out
mean	collocation	noncollocation		mean	collocation	noncollocation		mean	collocation	noncollocation		mean	collocation	noncollocation		mean	collocation	noncollocation
predictable	1035.58	1161.24		predictable	680.852	720.799		predictable	871.587	917.6		predictable	0.244737	0.328947		predictable	0.171053	0.176316
neutral	1259.52	1501.77		neutral	749.761	783.583		neutral	967.865	1030.4		neutral	0.375494	0.431579		neutral	0.193676	0.19079
SE	collocation	noncollocation		SE	collocation	noncollocation		SE	collocation	noncollocation		SE	collocation	noncollocation		SE	collocation	noncollocation
predictable	24.2028	26.6201		predictable	13.5404	14.1079		predictable	18.3127	17.9601		predictable	0.0156055	0.0170538		predictable	0.0136681	0.0138326
neutral	28.7273	34.1757		neutral	15.2455	15.5579		neutral	20.2964	22.2948		neutral	0.0175888	0.0179781		neutral	0.0143535	0.0142622

## Sheet: LMM analysis
lmer10 = lmer(depvar ~ context*type_coll + (1|pp) + (1|stim), data = data)		lmer10 = lmer(depvar ~ context*type_coll + (1|pp) + (1|stim), data = data)		lmer9 = lmer(depvar ~ context*type_coll + (1 + type_coll|pp) + (1|stim), data = data)			lmer10 = glmer(depvar ~ context*type_coll + (1|pp) + (1|stim), data = data, family = binomial)		> lmer10 = glmer(depvar ~ context*type_coll + (1|pp) + (1|stim), data = data, family = binomial)
> summary(lmer10)		> summary(lmer10)		> summary(lmer9)			> summary(lmer10)		> summary(lmer10)
Linear mixed model fit by REML. t-tests use Satterthwaite's method ['lmerModLmerTest']		Linear mixed model fit by REML. t-tests use Satterthwaite's method ['lmerModLmerTest']		Linear mixed model fit by REML. t-tests use Satterthwaite's method ['lmerModLmerTest']			Generalized linear mixed model fit by maximum likelihood (Laplace Approximation) ['glmerMod']		Generalized linear mixed model fit by maximum likelihood (Laplace Approximation) ['glmerMod']
Formula: depvar ~ context * type_coll + (1 | pp) + (1 | stim)		Formula: depvar ~ context * type_coll + (1 | pp) + (1 | stim)		Formula: depvar ~ context * type_coll + (1 + type_coll | pp) + (1 | stim)			Family: binomial ( logit )		Family: binomial ( logit )
Data: data		Data: data		Data: data			Formula: depvar ~ context * type_coll + (1 | pp) + (1 | stim)		Formula: depvar ~ context * type_coll + (1 | pp) + (1 | stim)
total reading time		first-pass reading time		regression path duration			regression in		regression out
REML criterion at convergence: 46673.4		REML criterion at convergence: 43457.2		REML criterion at convergence: 44504.6
				go past			AIC BIC logLik deviance df.resid		AIC BIC logLik deviance df.resid
Scaled residuals:		Scaled residuals:		Scaled residuals:			3675.2 3711.3 -1831.6 3663.2 3033		2819.8 2855.9 -1403.9 2807.8 3033
Min 1Q Median 3Q Max		Min 1Q Median 3Q Max		Min 1Q Median 3Q Max
-3.4875 -0.6144 -0.1444 0.4156 6.8063		-3.5995 -0.5457 -0.0500 0.4509 6.1001		-2.7723 -0.5921 -0.1871 0.3495 6.6082			Scaled residuals:		Scaled residuals:
							Min 1Q Median 3Q Max		Min 1Q Median 3Q Max
Random effects:		Random effects:		Random effects:			-1.9384 -0.7092 -0.4977 0.9879 3.0782		-1.0341 -0.5060 -0.4083 -0.2808 4.1228
Groups Name Variance Std.Dev.		Groups Name Variance Std.Dev.		Groups Name Variance Std.Dev. Corr
stim (Intercept) 43233 207.9		stim (Intercept) 10342 101.7		stim (Intercept) 17908 133.8			Random effects:		Random effects:
pp (Intercept) 196103 442.8		pp (Intercept) 29186 170.8		pp (Intercept) 63905 252.8			Groups Name Variance Std.Dev.		Groups Name Variance Std.Dev.
Residual 376878 613.9		Residual 120835 347.6		type_coll2-1 12054 109.8 0.10			stim (Intercept) 0.1261 0.3551		stim (Intercept) 0.1340 0.3661
Number of obs: 2965, groups: stim, 40; pp, 38		Number of obs: 2978, groups: stim, 40; pp, 38		Residual 204731 452.5			pp (Intercept) 0.4299 0.6557		pp (Intercept) 0.3224 0.5678
				Number of obs: 2941, groups: stim, 40; pp, 38			Number of obs: 3039, groups: stim, 40; pp, 38		Number of obs: 3039, groups: stim, 40; pp, 38
Fixed effects:		Fixed effects:
Estimate Std. Error df t value Pr(>|t|)		Estimate Std. Error df t value Pr(>|t|)		Fixed effects:			Fixed effects:		Fixed effects:
(Intercept) 1244.19 79.80 51.13 15.590 < 2e-16 ***		(Intercept) 733.543 32.668 57.067 22.454 < 2e-16 ***		Estimate Std. Error df t value Pr(>|t|)			Estimate Std. Error z value Pr(>|z|)		Estimate Std. Error z value Pr(>|z|)
context2-1 -279.04 22.55 2885.17 -12.372 < 2e-16 ***		context2-1 -63.749 12.742 2898.257 -5.003 5.98e-07 ***		(Intercept) 947.94 46.89 53.90 20.214 < 2e-16 ***			(Intercept) -0.73621 0.12744 -5.777 7.60e-09 ***		(Intercept) -1.632406 0.121156 -13.474 <2e-16 ***
type_coll2-1 182.92 22.56 2885.20 8.110 7.41e-16 ***		type_coll2-1 36.409 12.742 2898.287 2.857 0.0043 **		context2-1 -104.33 16.74 2847.88 -6.231 5.33e-10 ***			context2-1 -0.58690 0.08175 -7.180 6.99e-13 ***		context2-1 -0.131490 0.095878 -1.371 0.170
context2-1:type_coll2-1 -116.38 45.32 2886.47 -2.568 0.0103 *		context2-1:type_coll2-1 5.247 25.608 2901.129 0.205 0.8377		type_coll2-1 56.23 24.41 36.66 2.304 0.027 *			type_coll2-1 0.36174 0.08157 4.435 9.22e-06 ***		type_coll2-1 0.009895 0.095869 0.103 0.918
---		---		context2-1:type_coll2-1 -19.23 33.55 2827.28 -0.573 0.567			context2-1:type_coll2-1 0.14761 0.16351 0.903 0.367		context2-1:type_coll2-1 0.053649 0.192962 0.278 0.781
Signif. codes: 0 ‘***’ 0.001 ‘**’ 0.01 ‘*’ 0.05 ‘.’ 0.1 ‘ ’ 1		Signif. codes: 0 ‘***’ 0.001 ‘**’ 0.01 ‘*’ 0.05 ‘.’ 0.1 ‘ ’ 1		---			---		---
				Signif. codes: 0 ‘***’ 0.001 ‘**’ 0.01 ‘*’ 0.05 ‘.’ 0.1 ‘ ’ 1			Signif. codes: 0 ‘***’ 0.001 ‘**’ 0.01 ‘*’ 0.05 ‘.’ 0.1 ‘ ’ 1		Signif. codes: 0 ‘***’ 0.001 ‘**’ 0.01 ‘*’ 0.05 ‘.’ 0.1 ‘ ’ 1
Correlation of Fixed Effects:		Correlation of Fixed Effects:
(Intr) cnt2-1 ty_2-1		(Intr) cnt2-1 ty_2-1		Correlation of Fixed Effects:			Correlation of Fixed Effects:		Correlation of Fixed Effects:
context2-1 0.000		context2-1 0.000		(Intr) cnt2-1 ty_2-1			(Intr) cnt2-1 ty_2-1		(Intr) cnt2-1 ty_2-1
type_cll2-1 0.000 -0.003		type_cll2-1 0.000 -0.001		context2-1 0.000			context2-1 0.031		context2-1 0.017
		cnt2-1:_2-1 0.000 -0.002 0.001		type_cll2-1 0.061 -0.001			type_cll2-1 -0.021 -0.044		type_cll2-1 -0.002 -0.008
emmeans(lmer10, pairwise ~ context|type_coll, p.adjust.methods = 'bonf',pbkrtest.limit = 3040)				cnt2-1:_2-1 0.000 0.000 -0.002			cnt2-1:_2-1 -0.012 -0.053 0.078		cnt2-1:_2-1 -0.003 -0.004 0.036
$emmeans
type_coll = collocation:
context emmean SE df lower.CL upper.CL
neutral 1263 82.2 57.5 1099 1428
predictable 1042 82.2 57.5 878 1207
type_coll = noncollocation:
context emmean SE df lower.CL upper.CL
neutral 1504 82.2 57.5 1340 1669
predictable 1167 82.2 57.5 1003 1332
Degrees-of-freedom method: kenward-roger
Confidence level used: 0.95
$contrasts
type_coll = collocation:
contrast estimate SE df t.ratio p.value
neutral - predictable 221 32.0 2886 6.899 <.0001
type_coll = noncollocation:
contrast estimate SE df t.ratio p.value
neutral - predictable 337 31.9 2886 10.560 <.0001
Degrees-of-freedom method: kenward-roger
>
> emmeans(lmer10, pairwise ~ type_coll|context, p.adjust.methods = 'bonf',pbkrtest.limit = 3040)
$emmeans
context = neutral:
type_coll emmean SE df lower.CL upper.CL
collocation 1263 82.2 57.5 1099 1428
noncollocation 1504 82.2 57.5 1340 1669
context = predictable:
type_coll emmean SE df lower.CL upper.CL
collocation 1042 82.2 57.5 878 1207
noncollocation 1167 82.2 57.5 1003 1332
Degrees-of-freedom method: kenward-roger
Confidence level used: 0.95
$contrasts
context = neutral:
contrast estimate SE df t.ratio p.value
collocation - noncollocation -241 31.9 2886 -7.550 <.0001
context = predictable:
contrast estimate SE df t.ratio p.value
collocation - noncollocation -125 32.0 2886 -3.896 0.0001
Degrees-of-freedom method: kenward-roger
allEffects(lmer4)
model: depvar ~ context * type_coll
context*type_coll effect
type_coll
	Strong collocation
Predictable	1042.3
Neutral	1263.15
						Strong collocation
						490.414
						343.374
